# Supplementary material for: Neutrophil-derived reactive agents induce a transient SpeB negative phenotype in Streptococcus pyogenes
Source: J Biomed Sci. 2023 Jul 10;30:52. doi: 10.1186/s12929-023-00947-x (PMC10331992; doi:10.1186/s12929-023-00947-x)
Supplement: Supplementary file 2 — Additional file 2. Tables S1-S6. [file 12929_2023_947_MOESM2_ESM.xlsx]

## Sheet: Table S1
	Table S1. Emm type of GAS strains isolated from patients
	Patient ID	emm type
	2001	emm1
	2002	emm12
	2006	emm1
	2015	emm87
	2017	emm28
	2028	emm3
	5004	emm28
	5006	emm1
	5011	emm28
	6013	emm1
	6016	emm1
	6018	emm1
	6025	emm1
	6026	emm4
	6028	emm1

## Sheet: Table S2
Table S2. Amino acide substitutions in regulators
	SPY2001	SPY2002	SPY2006	SPY2015	SPY2028	SPY5004	SPY5006A	SPY5006B	SPY5006C	SPY5011	SPY6013	SPY6016	SPY6018	SPY6025	SPY6026	SPY6028
CiaH	--	R128Y; G154R	--	G154R	G154R	G154R	--	--	--	--	--	--	--	--	G154R	G154R
CiaR	--	C205R	--	C205R	C205R	C205R	--	--	--	--	--	--	--	--	C205R	C205R
FasA	--	--	--	--	--	--	--	--	--	--	--	--	--	--	Q176R	Q176R
FasB	--	I237T; G375D	--	I237T; G375D	I237T; G375D	I237T; G375D	--	--	--	--	--	--	--	--	N222T; I237T; G375D	N222T; I237T; G375D
Irr	--	--	--	--	--	--	--	--	--	--	--	--	--	--	--	--
VicK	--	I323L	--	I66V	--	T319I	--	--	--	--	--	--	--	--	I323L	I323L

## Sheet: Table S3
Table S3. Proteome analyses of GAS 5448 single colonies post neutrophil infections.						SpeB- colonies isolated from PMN infections (abbrevations: SpeB-, SpeB-negative colony; D, donor)																SpeB+ colonies isolated from PMN infections (abbrevations: SpeB+, SpeB-positive colony; D, donor)																SpeB+ colonies after THY incubation (abbrevations: D, donor)
Majority protein IDs	locus tag	gene	protein	protein id	location	SpeB-_D1_01	SpeB-_D1_02	SpeB-_D1_03	SpeB-_D1_04	SpeB-_D2_01	SpeB-_D2_02	SpeB-_D2_03	SpeB-_D2_04	SpeB-_D3_01	SpeB-_D3_02	SpeB-_D3_03	SpeB-_D3_04	SpeB-_D4_01	SpeB-_D4_02	SpeB-_D4_03	SpeB-_D4_04	SpeB+_D1_01	SpeB+_D1_02	SpeB+_D1_03	SpeB+_D1_04	SpeB+_D2_01	SpeB+_D2_02	SpeB+_D2_03	SpeB+_D2_04	SpeB+_D3_01	SpeB+_D3_02	SpeB+_D3_03	SpeB+_D3_04	SpeB+_D4_01	SpeB+_D4_02	SpeB+_D4_03	SpeB+_D4_04	THY_D1_01	THY_D1_02	THY_D1_03	THY_D1_04	THY_D2_01	THY_D2_02	THY_D2_03	THY_D2_04	THY_D3_01	THY_D3_02	THY_D3_03	THY_D3_04
						log2 (LFQ values)
lcl|AE004092.2_prot_AAK33146.1_1	SPy_0002	dnaA	Chromosomal initiator protein	AAK33146.1	232..1587	22.6349	22.8072	22.9834	NaN	23.0065	23.0246	23.0766	22.8931	22.8142	22.8807	NaN	23.1777	22.5488	22.8208	23.0417	22.7181	22.5864	22.7705	22.6677	22.6763	22.8721	22.9909	22.7796	22.943	22.8601	23.05	22.8477	22.7042	22.849	22.9356	23.0339	22.557	22.7766	22.7778	22.7848	22.6098	22.6977	22.8817	22.983	NaN	22.9377	22.9929	22.8453	22.7353
lcl|AE004092.2_prot_AAK33147.1_2	SPy_0003	dnaN	beta subunit of DNA polymerase III	AAK33147.1	1742..2878	24.5544	25.2961	24.4265	24.3563	25.3468	24.477	24.7936	24.4499	24.165	25.3026	24.1732	23.98	25.3362	24.0498	24.3351	25.1686	24.7968	25.0031	24.6393	24.4143	24.8443	24.1602	24.7685	24.4581	24.8483	25.6204	24.8846	24.5808	24.4814	24.3941	24.8531	24.2746	24.2998	24.7911	24.3473	25.0988	25.1061	25.2307	25.4146	24.2242	24.5513	24.114	24.585	24.4928
lcl|AE004092.2_prot_AAK33149.1_4	SPy_0006		putative GTP-binding protein	AAK33149.1	3480..4595	25.842	25.3923	25.6108	25.4034	25.4434	25.7214	25.4396	25.8436	25.9191	25.6039	25.8007	25.8559	25.3865	25.397	25.6875	25.3586	25.7458	25.3664	25.4962	25.7095	25.5664	25.4899	25.7941	25.7639	25.3521	25.3248	25.638	25.6647	25.6331	25.7291	25.8656	25.8367	25.5772	25.8279	25.713	25.5102	25.4456	25.3286	25.4354	25.6525	25.7403	25.6813	25.9659	25.9485
lcl|AE004092.2_prot_AAK33150.1_5	SPy_0007	pth	putative peptidyl-tRNA hydrolase	AAK33150.1	4665..5234	NaN	NaN	NaN	NaN	21.9688	NaN	NaN	NaN	NaN	NaN	NaN	NaN	21.627	NaN	NaN	NaN	NaN	NaN	NaN	NaN	21.9502	NaN	NaN	NaN	NaN	21.919	NaN	21.8603	NaN	NaN	22.0455	NaN	NaN	NaN	NaN	NaN	NaN	22.072	22.0814	NaN	NaN	NaN	NaN	NaN
lcl|AE004092.2_prot_AAK33152.1_7	SPy_0009		conserved hypothetical proteins	AAK33152.1	8878..9174	NaN	NaN	NaN	NaN	22.521	22.8971	22.5308	NaN	23.1384	NaN	23.2037	22.5662	22.6066	22.9036	22.5977	21.9667	NaN	NaN	NaN	NaN	22.5847	NaN	22.389	22.3572	22.6674	NaN	22.3833	22.3984	22.4868	22.736	22.3854	22.4625	NaN	NaN	NaN	NaN	NaN	NaN	22.8073	22.7196	22.1959	22.7246	22.2929	22.2689
lcl|AE004092.2_prot_AAK33156.1_11	SPy_0015	ftsH	putative cell division protein	AAK33156.1	12805..14784	26.6014	26.953	26.5126	26.3256	27.2203	26.5291	26.5644	26.5808	26.4696	27.2622	26.5045	26.5616	27.4332	26.3331	26.6174	27.2845	26.8921	27.0336	26.8782	26.7197	27.0066	26.4912	26.876	26.7025	27.138	27.516	27.1675	26.8869	26.882	26.742	27.0731	26.6153	26.945	26.9681	26.9198	26.9208	27.347	27.371	27.5848	26.9497	26.8563	26.8365	27.1397	26.9072
lcl|AE004092.2_prot_AAK33158.1_13	SPy_0019		putative secreted protein	AAK33158.1	30545..31741	28.5392	28.6251	28.8342	29.0634	28.4475	28.8628	28.4642	28.706	28.6222	28.8837	28.6869	28.4086	28.542	28.5637	28.1577	28.8612	26.2806	25.4589	26.6709	25.3459	26.2033	25.9158	25.9396	26.2762	25.8655	26.3904	26.1236	26.4226	25.853	26.1267	26.4511	26.3364	26.0267	25.9718	25.9291	25.6182	25.1119	25.1054	25.204	25.0173	25.6218	25.6059	25.6206	25.142
lcl|AE004092.2_prot_AAK33159.1_14	SPy_0020	prsA.2	putative ribose-phosphate pyrophosphokinase	AAK33159.1	31994..32956	24.4065	24.7283	24.7901	24.4301	25.0713	24.5608	24.6489	24.0935	23.3302	25.2408	24.9898	23.7746	25.0452	23.5868	23.6378	25.0656	24.652	24.8707	24.6036	24.407	24.0848	24.3335	24.898	24.3186	24.8875	25.6554	24.143	24.285	24.1764	24.2534	24.5539	23.8344	24.3812	24.3764	24.4418	24.9189	25.5616	25.1422	25.0535	23.8311	24.7294	23.7232	24.5588	24.6638
lcl|AE004092.2_prot_AAK33161.1_16	SPy_0022	plsX	putative fatty acid/phospholipid synthesis protein	AAK33161.1	34000..35007	28.9147	27.6047	28.9304	28.5915	28.441	28.1579	27.9784	28.1781	28.5639	28.2936	28.3013	28.5829	28.5367	28.6521	27.6691	27.8384	28.8661	28.6002	28.47	28.7228	29.1407	28.5628	28.8804	28.992	28.6623	28.9427	28.6177	28.8313	28.5328	29.0122	28.7963	28.7316	28.1967	28.708	28.4166	28.7917	28.4018	29.2885	28.3771	28.8277	29.0357	29.0015	28.8264	28.8972
lcl|AE004092.2_prot_AAK33162.1_17	SPy_0023	acpP.2	putative acyl carrier protein	AAK33162.1	35000..35242	24.9794	24.6133	NaN	24.4185	24.3902	24.8732	24.5317	24.7403	24.7949	24.5138	24.71	24.7128	24.0865	24.4573	24.9309	24.6534	NaN	25.1784	24.801	25.6004	24.6605	24.7559	24.7405	24.8912	25.2048	24.7266	25.3613	25.0205	25.0006	25.0354	24.8839	25.1022	25.1115	25.1626	25.0735	NaN	24.5127	24.6485	24.4727	24.7357	24.7924	24.7382	24.3831	24.941
lcl|AE004092.2_prot_AAK33173.1_28	SPy_0036	purB	adenylosuccinate lyase	AAK33173.1	51281..52573	NaN	23.2604	22.8276	22.3299	NaN	22.6763	NaN	NaN	22.776	23.1838	NaN	22.6375	23.6728	NaN	22.6486	23.4399	22.6366	23.1744	23.4296	22.4008	22.5646	23.4251	22.8968	NaN	22.7112	23.5329	22.9594	22.2522	22.7496	22.5367	22.951	NaN	23.0566	23.2577	22.83	23.0469	23.6678	23.4991	23.7024	22.3139	22.6575	22.376	23.194	22.8379
lcl|AE004092.2_prot_AAK33176.1_31	SPy_0039		putative protein-tyrosine phosphatase	AAK33176.1	54978..55415	NaN	NaN	NaN	NaN	NaN	NaN	NaN	NaN	NaN	NaN	NaN	NaN	NaN	NaN	NaN	NaN	NaN	NaN	NaN	NaN	NaN	NaN	NaN	NaN	NaN	NaN	NaN	NaN	NaN	NaN	NaN	21.2221	NaN	NaN	NaN	NaN	NaN	NaN	NaN	NaN	NaN	NaN	NaN	NaN
lcl|AE004092.2_prot_AAK33178.1_33	SPy_0041		putative acyltransferase	AAK33178.1	55836..57611	NaN	NaN	NaN	NaN	21.9377	NaN	NaN	NaN	NaN	NaN	NaN	NaN	NaN	NaN	NaN	NaN	NaN	NaN	22.0471	NaN	NaN	NaN	NaN	NaN	NaN	NaN	NaN	NaN	NaN	NaN	NaN	NaN	NaN	NaN	NaN	NaN	20.9682	21.5717	21.6543	NaN	NaN	NaN	NaN	NaN
lcl|AE004092.2_prot_AAK33179.1_34	SPy_0044	adhA	putative alcohol dehydrogenase I	AAK33179.1	60814..61830	26.4681	26.3767	26.0527	26.2336	25.9942	26.1353	25.8946	26.4256	26.2397	26.0236	26.0975	25.8052	26.038	25.6944	25.8009	26.2812	26.4873	26.6486	26.5513	26.7013	26.2936	26.0036	26.2301	26.0587	26.1995	26.4086	26.1875	25.9094	26.1498	26.4963	26.5281	26.1929	26.5829	26.6899	26.6604	26.5175	26.6447	26.1906	26.1997	26.0615	26.355	26.2999	26.5208	26.498
lcl|AE004092.2_prot_AAK33181.1_36	SPy_0047	rpsJ	30S ribosomal protein S10	AAK33181.1	63711..64019	28.2389	28.1028	28.1676	28.1071	28.273	28.1096	28.0653	27.9984	28.0828	28.5216	28.1482	28.3266	28.5507	27.823	28.1178	28.5416	28.4534	28.5579	28.2784	28.1531	28.2113	28.0273	28.3562	28.1065	28.3777	28.5012	28.2563	28.2659	28.3627	28.25	28.3465	28.2419	28.2908	28.0102	28.1784	28.0702	28.3144	28.335	28.4289	27.9274	28.0209	28.1526	28.0166	27.9797
lcl|AE004092.2_prot_AAK33182.1_37	SPy_0049	rplC	50S ribosomal protein L3	AAK33182.1	64267..64893	28.7128	28.7269	29.2674	29.5694	27.6403	27.3656	27.4162	27.326	27.4381	27.4688	27.4776	27.628	27.6671	27.3666	27.3995	27.7257	29.2965	29.0982	28.7887	29.3547	27.1977	27.4033	27.4057	27.3197	27.6573	27.7418	27.5121	27.3517	27.4528	27.439	27.6016	27.2671	29.4588	27.478	28.7403	27.9352	27.4866	27.5775	27.7461	27.6481	27.3168	27.5195	27.2654	27.4757
lcl|AE004092.2_prot_AAK33183.1_38	SPy_0050	rplD	50S ribosomal protein L4	AAK33183.1	64917..65540	30.0006	29.9024	30.8887	30.8375	29.1525	29.0115	29.1847	29.0323	29.0705	29.1478	29.1389	29.1847	29.0984	28.9317	29.078	29.3238	30.5191	30.7197	30.4162	31.2168	28.6786	28.8924	29.0127	29.1478	28.8729	29.2673	29.1865	28.9805	28.9342	28.9999	29.3072	28.9991	30.6046	29.0259	30.2058	29.4104	29.0894	29.0509	28.91	28.8884	28.6819	28.6029	28.5496	28.8277
lcl|AE004092.2_prot_AAK33184.1_39	SPy_0051	rplW	50S ribosomal protein L23	AAK33184.1	65540..65836	29.9314	29.3855	30.5853	30.6538	28.7835	28.882	28.8771	29.0971	28.8411	28.8609	29.1712	29.2415	28.7457	28.9519	29.07	28.8181	30.5128	30.345	29.9874	30.4044	28.9876	28.7327	28.855	28.9509	28.8482	28.91	29.029	28.9961	29.0187	29.1423	29.1482	29.103	30.3663	28.9305	30.2746	29.12	28.9094	28.7254	28.8884	28.9001	28.8311	29.0136	29.2205	29.1663
lcl|AE004092.2_prot_AAK33185.1_40	SPy_0052	rplB	50S ribosomal protein L2	AAK33185.1	65854..66687	30.6163	30.4499	31.4177	31.5896	29.4528	29.0541	29.2131	29.036	29.147	29.6287	29.3515	29.1731	29.6133	29.1576	29.1527	29.5786	31.4862	31.0795	30.7057	31.3247	29.3533	29.1617	29.1825	29.0439	29.3566	29.6243	29.3243	29.3361	29.0283	29.1421	29.1533	28.9787	31.2273	29.2437	30.9906	29.7625	29.7927	29.5689	29.8192	29.2301	29.4226	29.3637	29.4352	29.5362
lcl|AE004092.2_prot_AAK33186.1_41	SPy_0053	rpsS	30S ribosomal protein S19	AAK33186.1	66826..67104	24.8644	25.2344	25.5403	25.6829	26.882	27.2829	25.709	26.3444	27.0163	26.8949	27.1842	26.013	26.9786	27.6366	25.7057	27.3863	27.2954	26.2145	26.023	24.9488	27.2283	26.9197	26.6218	26.5432	27.2176	26.6671	25.7071	27.3007	27.1706	26.7367	25.849	26.9659	26.3204	25.7662	26.389	26.306	27.922	27.5207	27.4686	27.544	27.4037	27.5177	26.29	26.8207
lcl|AE004092.2_prot_AAK33187.1_42	SPy_0055	rplV	50S ribosomal protein L22	AAK33187.1	67120..67464	29.1972	29.0602	30.1858	30.3145	27.9991	27.9061	27.9306	27.8771	27.9402	28.1492	28.3848	28.0825	28.2242	28.176	28.0129	28.2774	30.2372	29.878	29.5438	29.8863	27.8881	27.8266	27.8249	27.9495	28.0761	28.2764	28.0478	28.0594	27.9847	28.0442	28.048	28.0089	30.0823	28.1587	29.7376	28.6167	28.604	28.397	28.3342	27.8917	27.7953	27.8831	28.2573	28.1139
lcl|AE004092.2_prot_AAK33188.1_43	SPy_0056	rpsC	30S ribosomal protein S3	AAK33188.1	67477..68130	28.2026	28.7056	28.3796	28.2603	28.5392	28.1337	28.0413	27.9986	27.8082	28.6146	28.0381	28.0239	28.6918	28.094	27.9943	28.5799	28.1485	28.472	28.5904	28.2764	28.253	27.9812	28.3397	28.0526	28.2772	28.7809	28.1328	28.1563	28.2235	28.1355	28.3753	27.9255	28.1956	28.4379	27.9853	28.5317	28.5165	28.6282	28.6392	27.8096	27.8308	27.7335	28.0075	27.9726
lcl|AE004092.2_prot_AAK33189.1_44	SPy_0057	rplP	50S ribosomal protein L16	AAK33189.1	68134..68547	25.0393	25.9999	26.9124	27.12	24.3143	23.5649	23.6118	24.0415	23.4257	24.6906	24.668	24.4715	25.332	NaN	23.2694	24.6318	27.1217	26.9636	26.35	27.0302	23.9165	23.7787	24.3793	23.9505	23.8509	25.1482	23.5135	23.9821	24.5667	24.2136	23.807	23.3557	26.6532	24.0955	24.8887	24.0581	25.0127	25.2528	25.045	24.3582	24.2719	23.4964	24.1124	24.752
lcl|AE004092.2_prot_AAK33190.1_45	SPy_0059	rpmC	50S ribosomal protein L29	AAK33190.1	68557..68763	28.3659	28.088	28.9843	29.0267	27.5419	28.2448	27.9847	28.1433	28.5971	27.9291	27.9948	28.0906	27.5878	28.3147	28.2419	27.7584	29.5151	28.5332	28.2781	29.1811	28.35	28.2026	28.2932	28.1366	28.1107	27.6736	27.923	28.289	28.3882	28.4163	28.1431	28.672	29.24	28.6223	29.3276	28.5595	28.4452	28.3725	28.411	29.0394	29.0543	29.0732	28.816	29.0465
lcl|AE004092.2_prot_AAK33191.1_46	SPy_0060	rpsQ	30S ribosomal protein S17	AAK33191.1	68789..69049	27.9683	27.7519	28.6394	28.684	27.1743	27.6554	27.3276	27.4739	27.5706	27.5936	27.6576	26.9419	27.0269	27.4614	27.1157	27.3319	28.8164	28.0778	27.8	28.5445	28.0568	27.4268	27.6452	27.3966	27.6439	27.6731	27.58	27.6851	27.8984	27.8787	27.5574	27.8784	28.5699	27.5736	28.9322	28.1184	28.0984	27.9219	27.7665	27.5798	28.0335	28.1033	27.8348	28.136
lcl|AE004092.2_prot_AAK33192.1_47	SPy_0061		50S ribosomal protein L14	AAK33192.1	69074..69442	28.9783	28.7041	29.8606	29.9513	28.2553	28.0618	28.1468	28.0727	27.9612	28.279	28.3806	28.2858	28.253	28.1235	28.1455	28.3177	29.7024	29.5082	29.3073	29.7837	28.0823	27.8635	27.9734	27.9438	28.0412	28.2451	28.0536	28.0141	28.0287	28.2069	28.172	28.1029	29.8841	27.9152	29.1261	28.2219	28.2203	28.0484	27.9874	27.982	27.8103	27.9557	27.8227	27.6875
lcl|AE004092.2_prot_AAK33193.1_48	SPy_0062	rplX	50S ribosomal protein L24	AAK33193.1	69521..69826	29.0381	28.8583	29.8722	29.6282	27.5296	27.8993	27.9887	28.0418	28.2274	27.8628	28.3405	28.1863	27.5455	28.0456	27.9502	27.5794	29.6032	29.3289	28.5234	29.4416	28.0753	27.9158	27.9049	28.1118	27.5889	27.7891	27.7887	28.0072	27.7159	27.9324	28.1167	27.9511	29.395	27.799	29.4204	28.2128	27.553	27.8138	27.8963	28.1265	27.8755	28.372	28.0497	28.1377
lcl|AE004092.2_prot_AAK33194.1_49	SPy_0063	rplE	50S ribosomal protein L5	AAK33194.1	69850..70392	33.6471	33.801	33.902	33.9589	33.3314	33.0165	33.0574	33.0997	33.1172	33.2338	32.9892	33.0075	33.3724	33.1488	33.1618	33.4238	34.0303	33.6807	33.659	33.9422	33.399	33.0605	33.2802	33.1969	33.2249	33.3648	33.3704	33.2437	33.1205	33.2216	33.2429	33.1772	33.8774	33.2853	33.8727	33.3534	33.3142	33.3123	33.328	32.9966	32.8879	33.049	33.2967	33.2024
lcl|AE004092.2_prot_AAK33195.1_50	SPy_0064	rpsN	30S ribosomal protein S14	AAK33195.1	70408..70593	25.3386	25.4088	25.5226	25.6539	25.5771	25.9647	25.4025	25.3276	26.0967	26.4606	26.0454	25.3605	25.953	26.2181	24.9528	25.8415	25.5441	25.6052	25.0784	24.0326	26.2073	25.7825	25.5816	25.0689	26.1021	25.526	24.6618	25.7239	25.9408	25.5084	24.838	25.6428	25.5588	24.8491	25.8056	25.618	26.5004	26.3157	26.6827	26.3856	25.9802	26.0446	25.2305	25.5923
lcl|AE004092.2_prot_AAK33196.1_51	SPy_0065	rpsH	30S ribosomal protein S8	AAK33196.1	70744..71142	28.2751	28.5206	28.914	28.5173	28.2364	27.9979	28.268	27.9487	28.1574	28.1265	28.3407	28.0265	28.3039	27.8449	27.9592	28.3514	28.8006	28.8083	28.3986	28.9491	28.0482	27.8135	27.8995	27.8072	27.9533	28.1932	28.1645	28.1172	27.9147	27.9967	28.1974	27.9496	28.749	28.1188	28.6831	28.1647	28.3063	28.1649	28.1805	28.0492	27.7074	28.0201	28.1537	28.0366
lcl|AE004092.2_prot_AAK33197.1_52	SPy_0066	rplF	50S ribosomal protein L6	AAK33197.1	71345..71881	29.8289	29.4783	30.3908	30.6175	28.8317	29.3232	29.0898	29.2288	29.3037	29.0821	29.2988	29.0785	28.9763	29.0972	29.261	29.0187	30.2724	29.7003	29.832	30.2899	29.3158	28.9777	29.1486	29.2103	29.0935	29.0363	29.3021	29.1654	29.0857	29.193	29.2357	29.1312	30.1489	28.8586	29.9068	29.0842	29.0308	29.0896	29.0815	29.2838	29.592	29.3713	29.783	29.5179
lcl|AE004092.2_prot_AAK33198.1_53	SPy_0067	rplR	50S ribosomal protein L18	AAK33198.1	71986..72342	29.428	29.2426	30.2343	30.4821	28.523	28.7411	28.3641	28.8713	28.341	28.8131	28.6267	28.4802	28.6882	28.5022	28.7137	28.8399	29.9693	29.9734	29.5813	29.7181	28.8183	28.2526	28.4023	28.2555	28.7129	28.7297	28.4679	28.586	28.7648	28.7051	28.6016	28.6331	30.2327	28.4663	29.6845	28.9952	29.0561	28.5514	29.0367	28.8073	28.7262	28.8602	28.8178	28.954
lcl|AE004092.2_prot_AAK33199.1_54	SPy_0069	rpsE	30S ribosomal protein S5	AAK33199.1	72361..72855	29.0641	29.0533	28.88	28.7175	28.987	28.7301	28.917	28.8913	28.6134	29.221	28.778	28.8186	29.0458	28.5927	28.7016	29.0204	28.7963	29.0401	28.9716	28.559	28.6851	28.7336	28.8304	28.621	28.7638	29.2101	28.6417	28.8524	28.7597	28.8813	28.9397	28.565	28.7516	28.7007	28.6001	28.7923	29.2233	29.1437	29.1727	28.7926	28.5982	28.5857	28.696	28.5322
lcl|AE004092.2_prot_AAK33200.1_55	SPy_0071	rpmD	50S ribosomal protein L30	AAK33200.1	72870..73052	26.088	26.161	26.9142	26.9889	26.2778	26.2155	26.1933	26.4144	26.3572	26.042	26.5774	26.4076	25.9085	26.0833	26.1608	26.4292	26.9523	25.8925	25.4246	26.1423	26.5327	26.0631	25.9177	26.0674	25.8498	26.0137	25.5166	25.9213	26.1567	26.2222	25.9911	26.2638	26.986	25.7955	26.6278	25.8731	25.7681	26.0255	25.8524	26.3934	25.949	26.4891	25.5949	25.954
lcl|AE004092.2_prot_AAK33201.1_56	SPy_0072	rplO	50S ribosomal protein L15	AAK33201.1	73266..73706	30.0979	29.8299	30.4503	30.6883	28.6824	29.2778	29.2713	29.072	29.2785	29.0837	29.5793	29.4789	28.8486	29.264	29.1031	29.1536	30.6671	30.1947	30.2521	30.573	29.3847	29.2975	29.3563	29.1806	29.3836	29.2852	29.3537	29.5981	29.3564	29.5732	29.4224	29.2768	30.6814	29.207	30.5505	29.5289	29.3583	29.4215	29.2768	29.7236	29.6866	29.4305	29.4638	29.6303
lcl|AE004092.2_prot_AAK33202.1_57	SPy_0073	secY	putative preprotein translocase	AAK33202.1	73723..75027	22.9727	24.1532	22.5732	22.3243	22.7235	NaN	NaN	NaN	NaN	23.533	21.8753	22.4905	22.2852	21.8454	21.9754	21.9887	22.295	23.6218	23.4497	22.4354	NaN	22.0037	21.8006	NaN	22.88	23.9117	22.5923	NaN	22.2134	NaN	NaN	22.007	23.3606	23.2252	NaN	22.9238	23.6628	23.7066	23.6904	22.458	21.895	21.686	NaN	22.2804
lcl|AE004092.2_prot_AAK33203.1_58	SPy_0074	adk	adenylate kinase	AAK33203.1	75177..75815	27.6134	27.5646	27.6662	27.5257	27.1919	27.8112	27.3112	27.4237	28.0068	27.5207	27.6108	27.5171	27.0735	27.8206	27.7857	27.4394	28.0165	27.6068	27.5814	27.7554	27.9735	27.7737	27.9985	27.8981	27.8295	27.4013	27.905	27.5884	27.9328	27.9065	27.5895	27.928	28.0493	28.1078	28.1386	28.0647	27.7398	27.6481	27.6736	28.0504	28.3794	28.1412	28.1286	28.2372
lcl|AE004092.2_prot_AAK33204.1_59	SPy_0075	infA	putative translation initiation factor IF-1	AAK33204.1	75933..76151	24.7394	24.8186	24.9524	25.0324	24.3035	25.056	24.9872	24.9758	24.7345	24.7425	24.9655	25.161	24.5503	NaN	25.1508	24.5079	24.9346	24.5223	24.5864	24.6163	25.4333	25.0724	25.0526	25.221	25.0201	24.666	24.9086	25.0734	24.9231	25.0984	24.9952	24.956	24.9081	24.8616	25.0172	25.149	24.5725	25.2443	25.0736	25.0239	25.051	25.1825	25.6246	25.4937
lcl|AE004092.2_prot_AAK33205.1_60	SPy_0076	rpmJ	50S ribosomal protein B	AAK33205.1	76177..76293	26.2534	25.9122	27.3395	27.4233	24.6912	25.4273	25.3809	NaN	NaN	NaN	25.1062	NaN	24.4485	25.3292	NaN	24.9081	27.4053	26.4069	26.0191	26.886	26.0964	25.7088	25.4846	25.7601	25.6071	25.5542	NaN	25.5116	25.1419	NaN	NaN	25.3255	26.8744	25.1958	27.2591	25.4579	25.8635	25.7241	25.6145	26.1074	26.1072	25.8099	25.1603	25.7307
lcl|AE004092.2_prot_AAK33206.1_61	SPy_0077	rpsM	30S ribosomal protein S13	AAK33206.1	76311..76676	28.2343	28.3099	28.154	28.3312	27.8127	27.9707	27.8923	28.0244	27.9485	27.7418	27.922	27.9849	27.8347	27.8963	27.9477	27.9094	28.4158	28.4058	27.9891	28.1649	27.8845	27.7759	28.0377	27.8899	27.8477	27.8794	28.0216	27.8764	27.699	27.8535	28.0626	27.7952	28.1899	28.2955	28.1779	28.1865	27.9502	28.0377	28.1277	27.7933	27.9434	28.1218	28.3244	28.0935
lcl|AE004092.2_prot_AAK33207.1_62	SPy_0078	rpsK	30S ribosomal protein S11	AAK33207.1	76694..77077	26.6462	26.6607	26.5941	26.4794	26.5654	26.355	26.2086	26.3366	26.3915	26.8255	26.4245	26.4994	26.5011	26.3	26.2856	26.5962	26.8584	26.3035	26.467	26.0583	26.4219	26.2758	26.4783	26.16	26.6764	26.6168	26.4139	26.5397	26.4349	26.2595	26.3786	26.195	26.5311	26.5843	26.1612	26.5849	26.8995	26.658	26.7846	26.4818	26.5226	26.6095	26.1362	26.7876
lcl|AE004092.2_prot_AAK33208.1_63	SPy_0080	rpoA	DNA-directed RNA polymerase alpha subunit	AAK33208.1	77123..78061	27.5914	27.5674	27.6059	27.5295	27.5123	27.2807	27.195	27.3336	27.3305	27.698	27.2591	27.4054	27.6412	27.185	27.2941	27.5707	27.7832	27.5953	27.7536	27.6531	27.5003	27.309	27.6288	27.3966	27.5288	27.7275	27.5379	27.5354	27.4915	27.3948	27.5874	27.4587	27.6767	27.7042	27.6954	27.8897	28.0294	27.8554	27.8991	27.5399	27.7268	27.5206	27.7763	27.8001
lcl|AE004092.2_prot_AAK33210.1_65	SPy_0092	adcR	putative repressor protein	AAK33210.1	87213..87656	24.1055	24.2925	24.1183	24.1159	24.1498	24.2812	24.1501	23.6476	24.5368	23.8622	24.0779	24.2827	23.6778	24.754	24.3077	24.1189	24.8047	24.2401	24.1976	24.6937	24.1477	23.8537	24.6928	24.2498	24.1116	24.2161	24.3464	24.3625	24.3727	24.3592	24.5278	24.5466	24.3617	24.4077	24.7871	24.3617	24.2173	24.3489	24.1304	24.5911	24.4606	24.3668	24.3173	24.6169
lcl|AE004092.2_prot_AAK33214.1_69	SPy_0096	tyrS	putative tyrosine-tRNA ligase	AAK33214.1	complement(89661..90917)	25.1112	25.3815	24.7646	25.0319	25.4747	25.0921	25.0193	25.5041	25.0209	25.2175	24.6256	25.7277	25.2438	25.2581	25.233	25.4113	24.8904	24.8473	24.9064	24.7909	24.7893	24.8218	25.1731	25.3347	25.153	25.546	25.1446	25.15	25.1271	25.2517	26.0014	24.942	25.4758	25.104	25.047	25.1877	24.941	25.2482	25.1709	25.0194	25.047	24.8492	24.9516	24.8207
lcl|AE004092.2_prot_AAK33215.1_70	SPy_0097	pbp1b	putative penicillin-binding protein 1b	AAK33215.1	91009..93321	NaN	NaN	NaN	NaN	22.186	NaN	NaN	NaN	NaN	NaN	NaN	NaN	NaN	NaN	NaN	NaN	NaN	NaN	NaN	NaN	NaN	NaN	NaN	NaN	NaN	NaN	NaN	NaN	NaN	NaN	NaN	NaN	NaN	NaN	NaN	NaN	NaN	NaN	22.1297	NaN	NaN	NaN	22.1399	21.9961
lcl|AE004092.2_prot_AAK33216.1_71	SPy_0098	rpoB	putative DNA-dependent RNA polymerase subunit beta	AAK33216.1	93585..97151	26.9028	27.0494	26.8048	26.7335	27.2062	26.7214	26.8476	26.8242	26.6955	27.3135	26.8809	26.9234	27.2805	26.6443	26.6784	27.2446	26.8259	27.2584	27.0558	26.6132	26.7332	26.7475	26.9464	26.9733	26.9805	27.3025	27.0125	26.9301	26.756	26.8862	27.0904	26.6118	26.9225	26.9798	26.6054	27.0583	27.2524	27.1461	27.3208	26.885	26.7079	26.6255	26.9418	26.8583
lcl|AE004092.2_prot_AAK33217.1_72	SPy_0099	rpoC	DNA-dependent RNA polymerase, B' subunit	AAK33217.1	97242..100883	26.6551	27.0555	26.6871	26.43	27.0283	26.2831	26.6218	26.3558	26.0657	27.0334	26.4057	26.4057	27.2687	26.127	26.3952	26.9888	26.6298	26.9538	27.0429	26.4492	26.5539	26.3503	26.6513	26.5873	26.8199	27.4328	26.7035	26.5428	26.4803	26.5943	26.8955	26.4089	26.7292	27.0125	26.6476	27.1698	27.5303	27.1926	27.5387	26.4171	26.4278	26.0837	26.7975	26.5745
lcl|AE004092.2_prot_AAK33226.1_81	SPy_0108		conserved hypothetical protein	AAK33226.1	105208..106161	NaN	NaN	NaN	NaN	NaN	NaN	NaN	NaN	NaN	NaN	NaN	NaN	NaN	NaN	NaN	NaN	NaN	NaN	NaN	NaN	NaN	NaN	NaN	NaN	NaN	NaN	NaN	NaN	NaN	NaN	NaN	NaN	NaN	NaN	NaN	NaN	NaN	19.1396	NaN	NaN	NaN	NaN	NaN	NaN
lcl|AE004092.2_prot_AAK33227.1_82	SPy_0109	ackA	acetate kinase	AAK33227.1	106220..107416	27.4434	27.1772	26.9668	27.0464	27.3271	26.9103	27.0833	26.9693	26.7086	27.1088	26.7415	26.9897	27.1279	26.7394	26.6891	26.8801	27.3123	27.7434	27.8323	27.539	27.1294	27.0038	27.0653	27.2929	27.2207	27.5767	27.5016	27.1861	27.0297	26.9248	27.1019	27.1046	27.8134	27.9162	27.6051	27.8354	27.7283	27.518	27.4932	27.2222	27.4552	27.1242	27.6742	27.3378
lcl|AE004092.2_prot_AAK33230.1_85	SPy_0115	pepA	putative glutamyl-aminopeptidase	AAK33230.1	complement(108812..109879)	NaN	NaN	22.644	23.1915	23.499	23.3292	23.8433	23.2004	23.0457	22.9082	24.2596	NaN	23.1714	22.7687	23.0523	23.2012	22.5121	NaN	23.652	NaN	23.5403	23.4473	23.6613	24.1558	23.4215	23.4858	23.9628	23.1457	23.3211	23.4271	23.8547	23.3983	NaN	NaN	22.9542	22.9868	22.5934	22.6837	22.9834	23.3809	23.2691	23.2774	23.055	23.1891
lcl|AE004092.2_prot_AAK33233.1_88	SPy_0121		putative deoxyguanosine kinase/deoxyadenosine kinase(I) subunit	AAK33233.1	complement(112393..113034)	NaN	21.2277	NaN	NaN	NaN	21.679	NaN	NaN	21.4281	21.1741	NaN	NaN	21.4642	21.5902	21.3646	21.2837	21.5083	21.4184	21.7729	21.2895	21.5824	NaN	NaN	21.6235	NaN	21.6195	21.6427	21.5731	NaN	NaN	21.6134	NaN	21.5856	NaN	NaN	21.4546	21.0281	21.2548	20.1222	NaN	20.9293	20.9815	21.1007	20.7686
lcl|AE004092.2_prot_AAK33234.1_89	SPy_0122		possible transcriptional regulator	AAK33234.1	complement(113054..114031)	NaN	NaN	22.6084	NaN	NaN	NaN	NaN	NaN	NaN	NaN	NaN	NaN	NaN	NaN	NaN	NaN	22.0058	22.2577	22.4306	NaN	NaN	NaN	NaN	NaN	NaN	NaN	NaN	NaN	NaN	NaN	NaN	NaN	NaN	NaN	21.9156	NaN	22.2795	22.1999	21.64	NaN	NaN	NaN	NaN	NaN
lcl|AE004092.2_prot_AAK33235.1_90	SPy_0123		putative heat shock protein HSP33	AAK33235.1	complement(114018..114890)	23.0402	23.2698	23.5466	23.2614	23.4038	23.6101	NaN	NaN	23.5081	23.1626	22.7394	23.4493	23.0899	23.3797	23.6853	23.6772	23.2549	23.2731	23.523	23.7639	23.4162	23.1968	23.4994	23.9252	23.3901	23.413	23.8098	23.5924	23.5022	23.7294	23.6865	24.1073	23.5418	24.0584	24.1057	23.6798	23.5587	23.6246	23.5046	23.6051	23.7447	23.5579	24.0292	23.9835
lcl|AE004092.2_prot_AAK33236.1_91	SPy_0124	rofA	regulatory protein	AAK33236.1	complement(115037..116530)	23.0315	23.0814	22.8861	22.6895	23.4865	NaN	NaN	23.4225	NaN	23.2172	NaN	23.5974	23.7664	22.4103	22.7586	23.3137	22.9325	NaN	23.0086	23.1471	22.807	22.8023	23.3789	NaN	23.3878	24.0489	23.0949	23.4761	22.5737	22.9797	23.2219	NaN	23.8783	23.5398	23.4127	23.6383	24.1329	24.0009	24.1844	23.3969	23.7255	23.3442	23.8837	23.1632
lcl|AE004092.2_prot_AAK33238.1_93	SPy_0128		hypothetical protein	AAK33238.1	119649..120671	26.8415	26.4543	26.9366	27.0574	26.4872	26.6421	26.5364	26.6294	26.7326	26.375	26.8056	27.0931	26.0784	26.5999	26.8975	26.9242	26.7493	26.7173	27.0042	26.7343	26.8171	26.511	26.5472	26.9619	26.5559	26.5631	26.8398	26.8247	26.3454	26.62	26.6305	26.685	26.1735	26.5645	26.1735	25.8633	25.5968	25.6916	25.7737	26.0067	25.5925	26.068	25.8037	26.0947
lcl|AE004092.2_prot_AAK33240.1_95	SPy_0130		hypothetical protein	AAK33240.1	121416..122063	23.5162	22.9591	23.1143	23.413	23.7679	23.4801	23.3187	23.6687	23.5266	23.2533	23.5526	23.1055	23.2595	NaN	23.457	23.4896	23.3982	23.417	23.587	21.8814	23.9207	23.8908	23.8403	23.548	23.2027	24.2016	23.3868	23.2548	22.9517	23.2578	23.7048	23.2503	23.1935	21.6608	23.4165	24.1444	22.9558	23.0926	23.2505	23.624	23.2828	24.5431	24.0284	23.8736
lcl|AE004092.2_prot_AAK33249.1_104	SPy_0144		conserved hypothetical protein	AAK33249.1	complement(131562..132242)	NaN	21.9264	NaN	NaN	22.2753	NaN	NaN	NaN	22.0563	22.237	NaN	NaN	22.1912	NaN	NaN	22.0387	21.4203	22.3048	22.0418	NaN	NaN	NaN	22.0534	NaN	22.477	22.8462	22.475	22.1775	22.2356	21.6609	21.9778	NaN	22.0638	NaN	NaN	22.0039	22.1748	22.6529	22.6793	NaN	NaN	21.8816	22.1216	21.5021
lcl|AE004092.2_prot_AAK33250.1_105	SPy_0145		conserved hypothetical protein	AAK33250.1	132416..132781	NaN	NaN	NaN	NaN	23.6181	23.9482	NaN	23.1534	23.8633	23.3757	23.7669	NaN	23.2881	23.8403	23.5048	23.6323	NaN	NaN	NaN	NaN	22.8664	22.4226	23.1698	23.3483	22.7707	22.3315	23.1804	23.3687	22.9201	23.3561	23.1638	23.0626	NaN	NaN	NaN	NaN	23.1204	22.4314	22.8033	23.2336	23.4806	23.5616	23.1224	23.2664
lcl|AE004092.2_prot_AAK33260.1_115	SPy_0158		putative toxic anion resistance protein	AAK33260.1	complement(143249..144511)	26.4189	26.0078	26.3925	26.6802	25.9043	26.6752	26.2973	26.8884	26.5287	26.293	26.6501	26.8387	26.0842	26.4276	26.6081	26.2764	26.3934	26.1465	26.8553	26.401	26.1322	26.5052	26.348	26.4154	26.2632	26.1847	26.3912	26.6693	26.302	26.4611	26.6686	26.4863	26.2051	25.7201	26.5306	26.4015	25.997	25.7105	25.7018	25.6854	25.9214	26.362	26.4477	26.4849
lcl|AE004092.2_prot_AAK33261.1_116	SPy_0159		hypothetical protein	AAK33261.1	complement(144524..145402)	NaN	NaN	NaN	NaN	NaN	NaN	NaN	NaN	21.2236	21.1669	NaN	NaN	21.8069	NaN	NaN	NaN	NaN	NaN	NaN	NaN	21.5547	NaN	NaN	NaN	22.1494	22.0532	NaN	21.2516	NaN	21.2343	NaN	NaN	NaN	NaN	NaN	21.8607	22.1453	21.6985	22.0483	NaN	NaN	NaN	21.3095	NaN
lcl|AE004092.2_prot_AAK33262.1_117	SPy_0160	purA	putative adenylosuccinate synthetase	AAK33262.1	145840..147132	26.9887	27.1792	26.8525	26.8653	27.3935	26.7762	26.8178	26.899	26.44	27.3417	26.6944	26.7184	27.3944	26.7044	26.7987	27.4118	26.9931	27.4286	27.2346	26.9126	26.6618	26.5881	26.9277	26.8638	27.1179	27.6221	27.2132	26.8911	26.8616	26.7385	27.0934	26.6846	27.1119	27.1937	27.1145	27.5486	27.648	27.6127	27.5973	26.7831	26.9781	26.7036	27.4039	27.0363
lcl|AE004092.2_prot_AAK33263.1_118	SPy_0163		putative ABC transporter (lipoprotein)	AAK33263.1	147474..148502	25.3983	25.7656	25.3634	25.3941	25.381	25.2322	25.4202	25.2646	25.2846	25.5181	25.2676	25.5113	25.4019	25.5483	25.3778	25.5093	25.9136	25.9865	25.4532	26.1077	25.3687	25.2383	25.6734	25.5022	25.632	25.8556	25.7772	25.6804	25.6257	25.5216	25.8821	25.5245	25.8236	26.1567	25.6432	25.9136	25.8987	25.9455	25.8668	25.8087	26.0213	25.9315	26.0778	25.9458
lcl|AE004092.2_prot_AAK33264.1_119	SPy_0164	nusG	putative transcription antitermination factor	AAK33264.1	148675..149214	26.9412	26.5095	26.987	26.9266	26.3972	27.0989	26.4373	26.5678	27.1788	26.5085	26.6752	26.5192	26.1748	26.7153	27.0307	26.6602	27.171	26.8318	26.8987	27.2422	26.8841	26.8341	27.0474	26.7403	27.2045	26.5902	27.165	27.3928	27.2694	27.276	27.1391	27.115	27.1613	27.2641	27.4574	27.2018	27.0892	26.993	27.01	27.5276	27.6936	27.4972	27.7475	27.6786
lcl|AE004092.2_prot_AAK33273.1_128	SPy_0173	leuS	putative leucyl-tRNA synthetase	AAK33273.1	157126..159627	25.7525	25.7479	25.5727	25.5351	25.9921	25.6194	25.6783	25.7359	25.5847	26.089	25.547	25.7124	26.1609	25.5418	25.6694	26.0542	25.7501	26.0694	25.9483	25.6081	25.9387	25.5012	25.8782	25.7439	25.9498	26.2716	25.828	25.8531	25.7336	25.7741	25.815	25.7544	25.7538	25.8768	25.5692	25.9212	26.066	26.174	26.137	25.6367	25.5119	25.5508	25.5137	25.6458
lcl|AE004092.2_prot_AAK33283.1_138	SPy_0183	opuAA	putative glycine betaine/proline ABC transporter (ATP-binding protein)	AAK33283.1	168453..169649	25.1831	25.3172	25.3926	24.9052	25.5833	25.1319	24.9022	24.9993	25.0984	25.5561	24.9743	25.1234	25.5537	25.309	25.4948	25.8473	25.1919	25.6915	25.5916	25.4897	25.2319	25.1566	25.4016	25.6348	25.5364	25.8101	25.7508	25.4396	25.5902	25.406	25.7287	25.2997	25.3857	25.7637	25.5918	25.8094	26.078	25.7611	25.9219	25.434	25.7669	25.4296	26.0014	25.7246
lcl|AE004092.2_prot_AAK33284.1_139	SPy_0184	opuABC	putative glycine-betaine binding permease protein	AAK33284.1	169665..171392	23.7985	24.375	23.6363	23.3316	25.1081	23.7128	23.3329	23.8981	23.5575	24.6513	23.3204	23.5101	25.026	23.0899	23.451	24.7431	24.0814	24.4037	24.2	24.1154	24.3114	23.9183	24.4985	23.8056	24.7355	25.2657	24.1057	24.1454	24.0765	23.865	24.4775	23.5229	24.046	24.3645	23.5968	24.4487	25.2243	24.9631	24.9405	23.7211	24.0609	23.8547	24.8598	24.5218
lcl|AE004092.2_prot_AAK33285.1_140	SPy_0185	polA	DNA-directed DNA polymerase I	AAK33285.1	171523..174165	NaN	NaN	NaN	NaN	22.3491	NaN	NaN	NaN	NaN	22.4582	NaN	NaN	NaN	NaN	NaN	23.4326	NaN	NaN	21.8184	NaN	NaN	NaN	NaN	NaN	22.3546	23.1961	NaN	NaN	NaN	NaN	NaN	NaN	22.1693	NaN	NaN	22.1567	22.7827	22.5426	22.8783	NaN	NaN	NaN	NaN	22.0531
lcl|AE004092.2_prot_AAK33287.1_142	SPy_0187	spf	Ferric transport regulator protein	AAK33287.1	174859..175326	NaN	22.6682	NaN	NaN	NaN	NaN	NaN	NaN	NaN	NaN	NaN	NaN	NaN	NaN	NaN	NaN	NaN	NaN	NaN	NaN	NaN	NaN	NaN	NaN	NaN	NaN	NaN	NaN	NaN	NaN	NaN	NaN	NaN	NaN	23.4772	23.0334	NaN	NaN	NaN	NaN	NaN	NaN	NaN	NaN
lcl|AE004092.2_prot_AAK33290.1_145	SPy_0190		conserved hypothetical protein	AAK33290.1	177330..177860	NaN	NaN	NaN	NaN	21.837	NaN	NaN	NaN	NaN	NaN	NaN	NaN	22.3619	NaN	NaN	NaN	NaN	NaN	NaN	NaN	NaN	NaN	22.018	NaN	NaN	NaN	21.8354	NaN	NaN	NaN	NaN	NaN	NaN	NaN	NaN	NaN	21.8248	21.9993	21.9129	21.3249	22.2904	22.3239	22.8269	22.4652
lcl|AE004092.2_prot_AAK33298.1_153	SPy_0203	tgt	putative tRNA-guanine transglycosylase	AAK33298.1	184632..185774	25.5917	25.0259	25.2475	25.3708	24.989	25.1083	24.7803	25.4684	25.0863	25.3562	25.1682	25.1678	25.0522	24.9331	25.2302	24.8906	25.8147	25.6689	25.403	25.6932	25.3348	25.2728	25.5253	25.3861	25.8052	25.7911	25.8339	25.7928	25.8715	25.7903	25.4311	25.5657	24.6063	25.094	25.2815	24.9205	25.9133	25.3656	25.5976	25.5744	25.8221	25.7395	25.7989	25.7864
lcl|AE004092.2_prot_AAK33301.1_156	SPy_0208		conserved hypothetical protein	AAK33301.1	186985..187764	25.9315	25.2824	25.8954	26.1276	25.9957	26.2187	26.0459	26.3583	26.3544	25.6755	26.339	26.3638	25.8455	26.3865	26.5872	25.5887	25.8435	25.8081	25.7224	26.0415	26.0957	25.3413	25.9677	26.1996	25.717	25.5004	26.0476	26.0079	25.9865	26.2094	26.0912	26.319	25.912	25.9854	26.0346	25.7664	25.7877	25.7841	25.4751	26.1776	26.1535	25.97	26.2547	25.9422
lcl|AE004092.2_prot_AAK33304.1_159	SPy_0215	pgi	glucose-6-phosphate isomerase	AAK33304.1	191685..193034	27.3058	27.5476	27.1461	27.0071	27.7429	27.1814	26.9699	27.1721	26.8368	27.9162	27.0341	27.1272	27.9807	26.8601	27.0137	28.1001	27.0581	27.8957	27.7478	26.8321	27.4365	27.1912	27.4433	27.3712	27.7254	28.055	27.2783	27.3878	27.3577	27.0846	27.1344	27.0841	27.2108	27.1582	26.6044	27.3771	28.2015	27.9684	28.0083	26.7858	26.767	26.4562	26.8894	27.0007
lcl|AE004092.2_prot_AAK33308.1_163	SPy_0224	hasC.2	putative UDP-glucose pyrophosphorylase	AAK33308.1	complement(197663..198562)	24.5939	24.5914	24.7005	24.5838	24.7188	24.6215	24.6846	24.6283	24.1788	24.7835	24.3733	24.3304	24.7862	24.5262	24.6126	24.7824	24.8242	25.0105	24.5939	24.8205	24.9812	24.4521	24.7637	24.6255	24.674	24.8613	24.8273	24.6317	24.858	24.3296	24.8167	24.7441	24.9828	24.8145	24.8759	24.876	25.0385	25.1011	25.1417	24.7707	24.5514	24.7132	25.1013	25.0957
lcl|AE004092.2_prot_AAK33309.1_164	SPy_0226	gpsA	putative NAD(P)H-dependent glycerol-3-phosphate dehydrogenase	AAK33309.1	complement(198595..199611)	25.3429	25.9617	25.7944	25.4621	25.9433	25.3002	25.5297	25.4765	25.3043	26.2161	24.5201	25.331	26.2738	25.2882	25.4017	26.1286	25.3902	25.941	26.0128	25.3522	25.6634	25.5845	25.9427	25.7274	25.9912	26.4627	25.8162	25.7628	25.6739	25.7149	25.7786	25.392	25.4623	25.5037	25.2927	26.1423	26.514	26.545	26.4196	25.6311	25.6924	25.5708	25.7293	25.7592
lcl|AE004092.2_prot_AAK33315.1_169	SPy_0235		putative dUTPase, phage associated	AAK33315.1	204839..205285	NaN	NaN	NaN	NaN	22.8379	23.3024	NaN	NaN	23.8165	23.2405	23.7529	23.0368	23.2088	23.7146	23.5042	23.3733	24.1531	22.5721	23.343	23.1274	23.7988	23.3822	23.8692	NaN	23.7778	23.3475	23.6952	24.0311	23.9334	24.0508	23.9049	24.2154	23.9294	24.6355	24.309	23.7136	23.8625	23.7735	23.6215	23.5896	24.6726	24.4687	24.7643	24.4943
lcl|AE004092.2_prot_AAK33317.1_171	SPy_0237		conserved hypothetical protein	AAK33317.1	206916..207413	NaN	NaN	NaN	NaN	NaN	NaN	NaN	NaN	NaN	NaN	NaN	NaN	NaN	NaN	NaN	NaN	NaN	NaN	NaN	NaN	NaN	NaN	NaN	NaN	NaN	NaN	NaN	NaN	NaN	NaN	NaN	NaN	NaN	NaN	NaN	NaN	NaN	NaN	20.9548	NaN	NaN	NaN	NaN	NaN
lcl|AE004092.2_prot_AAK33318.1_172	SPy_0238		conserved hypothetical protein	AAK33318.1	207559..208254	24.4387	24.7223	24.789	24.5223	24.9292	24.727	24.276	24.6385	24.9001	24.9383	24.5405	24.4577	24.9631	24.4368	24.5967	25.1565	24.865	24.9865	24.1462	24.2971	25.0006	24.6946	25.2639	24.8575	25.2157	25.5857	25.3017	25.1075	25.0311	24.7084	25.1496	24.9356	24.6306	24.5982	23.9956	24.9088	25.2494	25.2635	25.1327	24.9322	24.8798	24.9018	24.6296	24.9636
lcl|AE004092.2_prot_AAK33319.1_173	SPy_0239	gltX	putative glutamyl-tRNA synthetase	AAK33319.1	208436..209881	27.0852	26.9459	26.9629	26.8566	27.1089	26.996	26.695	26.9935	26.8664	27.2376	26.8536	26.8894	27.2225	26.6316	26.9131	27.3425	27.1666	27.1759	27.2999	27.0275	27.098	26.9436	27.1901	26.889	27.3408	27.2387	27.1701	27.3255	27.1509	27.0106	27.1224	27.0184	27.1208	27.1367	27.1625	27.2366	27.3322	27.2628	27.2332	26.9877	27.048	26.8965	27.1899	27.1231
lcl|AE004092.2_prot_AAK33323.2_177	SPy_0246	rnpA	putative ribonuclease P protein component	AAK33323.2	214186..214545	NaN	NaN	NaN	NaN	NaN	NaN	NaN	NaN	NaN	NaN	NaN	NaN	22.3961	22.5464	NaN	NaN	NaN	NaN	NaN	NaN	22.2085	NaN	NaN	NaN	NaN	22.3222	22.5874	22.625	22.3278	22.6675	NaN	22.4731	NaN	NaN	NaN	NaN	NaN	22.5191	22.466	22.6058	23.5516	23.4839	23.595	23.3958
lcl|AE004092.2_prot_AAK33325.1_179	SPy_0248		hypothetical protein	AAK33325.1	215350..216264	26.6534	26.5631	26.4528	26.4221	26.4954	26.5682	26.9261	26.4895	26.7104	26.7285	26.8768	26.8769	26.4644	26.6684	26.9148	26.6877	26.2866	26.5742	26.645	26.5896	26.3371	26.3402	26.6421	26.751	26.7138	26.5334	26.7511	26.8028	26.6341	26.5679	26.9146	26.7019	26.6683	26.7456	26.7142	26.7195	26.6319	26.407	26.3228	26.4288	26.4813	26.5553	26.7975	26.5662
lcl|AE004092.2_prot_AAK33332.1_186	SPy_0257	nanH	putative acylneuraminate lyase	AAK33332.1	221723..222637	NaN	NaN	NaN	NaN	NaN	NaN	NaN	NaN	NaN	NaN	NaN	NaN	NaN	NaN	NaN	NaN	NaN	NaN	NaN	NaN	NaN	NaN	NaN	NaN	NaN	NaN	NaN	NaN	NaN	NaN	NaN	NaN	NaN	NaN	NaN	NaN	23.0652	NaN	NaN	NaN	NaN	NaN	NaN	NaN
lcl|AE004092.2_prot_AAK33335.1_189	SPy_0260		conserved hypothetical protein	AAK33335.1	224790..225614	NaN	NaN	NaN	NaN	21.5953	NaN	NaN	NaN	NaN	NaN	NaN	NaN	21.485	NaN	NaN	NaN	NaN	NaN	NaN	NaN	NaN	NaN	NaN	NaN	NaN	NaN	20.5643	21.7835	NaN	NaN	NaN	NaN	NaN	NaN	NaN	21.5322	22.2891	22.718	22.3415	21.6217	22.3096	21.5717	NaN	22.0626
lcl|AE004092.2_prot_AAK33336.1_190	SPy_0261		conserved hypothetical protein	AAK33336.1	225607..226176	NaN	NaN	NaN	NaN	NaN	21.5444	NaN	NaN	NaN	NaN	NaN	22.1576	21.5656	NaN	NaN	NaN	NaN	NaN	NaN	NaN	NaN	NaN	NaN	21.5182	NaN	21.7152	21.4845	21.4645	NaN	NaN	NaN	NaN	NaN	NaN	NaN	NaN	22.4277	21.8616	22.518	NaN	22.0276	22.1348	22.4936	22.7398
lcl|AE004092.2_prot_AAK33337.1_191	SPy_0262	ksgA	putative dimethyladenosine transferase	AAK33337.1	226290..227162	NaN	21.8546	NaN	21.5113	NaN	NaN	NaN	NaN	NaN	22.187	NaN	NaN	21.6979	NaN	NaN	NaN	NaN	NaN	NaN	NaN	NaN	NaN	NaN	22.3275	21.7904	21.8807	22.3322	NaN	NaN	NaN	22.1736	NaN	NaN	22.032	NaN	21.9968	22.6238	22.3811	22.6631	21.6106	21.9047	21.6976	22.2342	22.3804
lcl|AE004092.2_prot_AAK33339.1_193	SPy_0264	rpe	putative ribulose-phosphate 3-epimerase	AAK33339.1	228468..229130	25.6754	24.5714	25.095	25.1384	24.528	24.9159	NaN	25.0974	25.3726	24.8904	25.8234	25.2647	24.9348	25.419	25.4789	25.0868	25.3538	25.66	25.5845	25.5788	26.2013	25.4515	25.3328	25.8201	24.9522	25.9656	25.7861	25.263	25.4131	25.3899	25.7351	25.9298	25.7766	25.517	26.1388	25.853	25.1322	25.9093	25.9639	26.4615	25.9903	25.6216	26.6672	25.9411
lcl|AE004092.2_prot_AAK33341.1_195	SPy_0266		conserved hypothetical protein	AAK33341.1	229757..231028	NaN	NaN	NaN	NaN	21.7439	NaN	NaN	NaN	NaN	NaN	NaN	NaN	NaN	NaN	NaN	NaN	NaN	NaN	NaN	NaN	NaN	NaN	21.6696	NaN	21.4234	21.5714	21.0109	21.2755	NaN	NaN	21.3625	NaN	NaN	NaN	NaN	21.3944	22.0062	21.4581	22.1785	21.2706	21.2131	21.2855	21.4219	21.0211
lcl|AE004092.2_prot_AAK33342.1_196	SPy_0267	cbf	putative CMP-binding factor	AAK33342.1	231018..231956	23.1072	23.3673	23.4967	23.1317	23.4558	23.2199	22.8659	23.435	23.3953	23.5292	23.6804	22.7731	23.8003	23.8588	23.0443	23.5182	23.6276	23.1697	23.3801	22.8948	23.4816	23.2886	23.5127	23.3846	23.5991	23.7269	23.2998	23.814	23.287	23.5497	23.2344	23.2085	23.547	23.586	23.9648	24.1318	24.2304	24.1911	24.0653	23.3627	24.2367	23.6908	24.0679	24.23
lcl|AE004092.2_prot_AAK33343.1_197	SPy_0268	purR	putative purine operon repressor	AAK33343.1	232223..233062	24.1005	24.3647	23.9124	23.5651	24.3917	24.0417	23.5295	NaN	23.6491	24.4315	NaN	23.4648	24.4435	22.9196	23.9563	24.6191	24.1642	24.454	24.4963	23.7253	24.2387	23.788	24.3848	23.791	24.3496	24.8399	24.3458	23.9449	23.5463	23.8096	24.3592	23.9788	23.9683	24.2257	23.9083	24.3799	24.4926	24.5133	24.8701	23.7489	23.7333	23.928	24.1047	23.955
lcl|AE004092.2_prot_AAK33344.1_198	SPy_0269	prgA	putative surface exclusion protein	AAK33344.1	233053..235674	25.7358	25.5385	25.5182	25.521	25.6464	25.7105	25.927	25.6965	25.7603	25.6586	26.1683	25.993	25.158	25.8208	25.7933	25.2971	25.0658	24.5101	24.2604	23.9306	25.1864	24.6303	24.6744	24.8238	24.4516	23.4275	24.7571	24.7503	24.4981	24.6424	24.1862	24.7274	24.712	23.93	23.9522	23.6851	24.1262	24.0016	23.9927	24.6667	24.6027	25.3266	24.7194	24.7867
lcl|AE004092.2_prot_AAK33345.1_199	SPy_0271	rpsL	30S ribosomal protein S12	AAK33345.1	235882..236295	28.6874	28.791	29.4819	29.0911	28.3483	27.8997	28.3863	28.0167	28.1082	28.4013	28.2595	28.0606	28.577	28.0304	27.9846	28.4903	29.0193	28.9435	28.5458	29.1367	27.9418	27.7775	27.8445	27.9377	27.9917	28.5539	28.016	27.9968	27.7824	27.9108	28.128	27.8294	29.0499	28.2013	29.1234	28.1162	28.5466	28.5272	28.5857	27.6782	27.6738	28.1917	28.394	27.8066
lcl|AE004092.2_prot_AAK33346.1_200	SPy_0272	rpsG	30S ribosomal protein S7	AAK33346.1	236316..236786	28.0437	28.2331	27.8307	27.9816	28.2134	27.885	27.9889	28.0302	27.7118	28.2494	28.272	28.1514	28.3584	28.0586	28.1572	28.2943	28.1759	28.136	28.1606	27.7078	28.1505	27.862	27.9877	28.036	28.0073	28.6176	28.0772	28.138	28.0429	28.1284	28.2504	27.946	27.8227	27.9387	27.982	27.8833	27.9953	28.394	28.2956	27.5418	27.9545	27.9744	28.5207	28.2363
lcl|AE004092.2_prot_AAK33347.1_201	SPy_0273	fus	translation elongation factor G, EF-G	AAK33347.1	237153..239231	29.8828	30.2953	29.9475	29.8748	30.3789	29.8711	29.8871	29.8418	29.6782	30.4689	29.8224	30.0091	30.5685	29.8671	29.8724	30.4936	29.8287	29.9679	30.1815	29.7945	30.0145	29.8555	30.1925	30.0563	30.2619	30.6578	30.2235	30.0308	30.0499	29.9114	30.1521	29.8794	29.919	30.0146	29.6486	30.245	30.3394	30.4089	30.4282	29.7973	29.6762	29.6878	30.0623	29.9054
lcl|AE004092.2_prot_AAK33348.1_202	SPy_0274	plr	glyceraldehyde-3-phosphate dehydrogenase, plasmin receptor	AAK33348.1	239579..240589	35.4838	34.3821	35.0903	35.348	35.192	35.519	35.7247	35.7336	35.6076	34.9893	36.1998	35.9911	34.8618	35.5851	35.7226	35.3096	34.7576	35.388	35.0623	35.1432	35.798	35.5873	35.2285	35.8761	34.9059	35.1874	35.4566	35.1733	35.3665	35.4974	35.6754	35.4901	34.8276	34.0407	34.2424	34.2495	34.0102	34.2892	34.3307	35.3082	34.8348	35.2552	34.5847	34.7607
lcl|AE004092.2_prot_AAK33349.1_203	SPy_0276		putative amino acid ABC transporter (ATP-binding protein)	AAK33349.1	complement(241073..241813)	24.6278	23.7482	23.5271	23.6749	23.8187	23.8206	23.3631	24.1604	23.5831	23.6486	23.6677	23.8292	23.6279	23.5781	23.9049	23.7651	24.5876	24.4445	24.4575	24.7415	23.4764	23.8844	24.0409	24.1535	23.7935	23.7666	24.0181	23.8546	24.2204	24.0889	23.8635	24.2497	24.5983	23.4614	23.4626	23.1898	24.1497	24.0538	24.2365	24.3731	24.1314	24.2194	24.205	24.2497
lcl|AE004092.2_prot_AAK33350.2_204	SPy_0277		putative glutamine-binding periplasmic protein	AAK33350.2	complement(241806..243374)	NaN	NaN	NaN	NaN	NaN	NaN	NaN	NaN	NaN	NaN	NaN	NaN	NaN	NaN	NaN	NaN	NaN	NaN	NaN	NaN	NaN	NaN	NaN	NaN	NaN	NaN	NaN	NaN	NaN	NaN	NaN	NaN	NaN	NaN	NaN	NaN	21.3708	NaN	21.2802	21.5203	NaN	NaN	NaN	NaN
lcl|AE004092.2_prot_AAK33353.1_207	SPy_0281	mecA	putative negative regulator of genetic competence	AAK33353.1	246521..247282	22.946	22.2554	22.4475	22.2836	22.2574	22.7396	22.3886	22.6179	22.4478	22.0251	NaN	NaN	22.0411	22.2233	22.6341	21.9581	22.4736	22.0635	22.1484	22.4487	22.2135	22.0889	22.2926	22.2601	22.1228	21.6929	22.6257	22.5927	22.5	22.4462	22.4713	22.5368	22.7955	23.3354	23.2616	23.1855	23.1469	22.8077	22.4747	22.7683	23.1289	22.8333	23.2129	23.2748
lcl|AE004092.2_prot_AAK33355.1_209	SPy_0285		putative ABC transporter (ATP-binding protein)	AAK33355.1	248580..249350	25.6735	25.8914	25.729	25.5523	25.0919	25.0531	25.2278	24.548	24.9079	24.873	25.2358	24.9016	25.2751	25.5634	24.8195	25.0721	25.6933	25.9993	25.8451	25.9526	25.1063	24.8706	25.2621	24.2547	25.2849	25.1494	24.8312	25.3749	25.4195	25.4347	25.2172	25.1101	25.7074	26.0321	25.7337	26.1592	25.5817	25.8432	25.5178	25.4154	25.7517	25.7234	25.2527	25.666
lcl|AE004092.2_prot_AAK33356.1_210	SPy_0287		conserved hypothetical protein	AAK33356.1	249445..250707	24.1103	24.8065	24.1946	24.5221	24.951	24.7961	24.698	25.2308	24.718	25.1056	24.565	25.1566	24.9797	24.3647	24.9843	24.6865	24.8932	24.242	NaN	24.0273	24.9134	23.9914	24.8784	24.4211	24.9469	25.1536	24.8357	25.0008	24.7083	24.6337	25.0518	24.7083	25.3867	23.4037	25.2752	25.1433	25.3739	25.8044	25.7188	25.2737	25.1378	25.1773	25.5227	25.0303
lcl|AE004092.2_prot_AAK33357.1_211	SPy_0288		putative aminotransferase	AAK33357.1	250738..251964	NaN	NaN	NaN	NaN	NaN	NaN	NaN	NaN	NaN	22.4184	NaN	NaN	NaN	NaN	NaN	NaN	NaN	NaN	NaN	NaN	NaN	NaN	22.7299	NaN	NaN	NaN	NaN	NaN	22.4801	NaN	NaN	NaN	NaN	NaN	NaN	NaN	22.3813	22.336	22.1969	22.5425	22.1762	22.4508	22.7057	22.6685
lcl|AE004092.2_prot_AAK33359.1_213	SPy_0290		conserved hypothetical protein	AAK33359.1	252423..253841	23.0832	23.3715	22.8067	22.8727	23.1964	22.4447	22.3569	22.7109	22.553	22.987	22.6034	22.8809	23.3573	22.675	22.8308	23.1142	23.1321	23.3581	23.277	22.9759	23.2236	22.8084	23.3982	NaN	22.6958	23.631	22.3263	22.8189	22.7524	22.6247	22.8086	22.666	23.1561	23.2847	22.999	23.3683	23.7263	23.4756	23.7714	22.7836	23.258	22.7343	23.3516	23.0252
lcl|AE004092.2_prot_AAK33361.1_215	SPy_0294	oppB	oligopeptidepermease	AAK33361.1	258940..260442	22.1177	22.7672	21.9901	22.1406	23.0755	NaN	22.4795	22.4854	NaN	23.0178	22.3509	NaN	22.9303	22.5786	22.5451	23.0969	23.1191	23.4041	22.6927	22.3482	22.2975	NaN	22.4483	NaN	22.6936	23.1571	22.1744	22.4133	22.2313	21.9987	22.3102	22.1826	22.5398	22.9541	22.5295	23.2294	23.5414	23.413	23.0081	22.2288	22.494	22.1231	22.4468	22.9282
lcl|AE004092.2_prot_AAK33363.1_217	SPy_0296	oppD	oligopeptidepermease (ATP-binding protein)	AAK33363.1	261377..262447	NaN	NaN	NaN	NaN	NaN	21.3196	NaN	NaN	NaN	NaN	NaN	21.6819	22.4702	NaN	21.6229	21.8756	NaN	NaN	NaN	NaN	NaN	NaN	NaN	NaN	NaN	NaN	NaN	NaN	21.1039	21.4195	NaN	NaN	NaN	NaN	NaN	NaN	22.0468	22.0544	22.0554	21.6838	21.6337	NaN	21.9276	21.8341
lcl|AE004092.2_prot_AAK33364.1_218	SPy_0297	oppF	oligopeptidepermease	AAK33364.1	262440..263363	22.3416	21.4013	22.2238	21.9659	NaN	NaN	21.7302	NaN	NaN	21.8727	21.8236	NaN	NaN	22.2736	22.0011	NaN	22.0388	22.2988	22.2695	NaN	22.2579	NaN	NaN	NaN	NaN	22.0139	22.0709	21.8787	NaN	NaN	NaN	NaN	22.4046	NaN	22.1879	22.8405	22.2176	22.398	22.8708	21.7574	22.4302	21.9316	22.0764	22.6813
lcl|AE004092.2_prot_AAK33367.1_221	SPy_0305		conserved hypothetical protein	AAK33367.1	272086..272670	NaN	NaN	NaN	NaN	NaN	NaN	NaN	NaN	NaN	NaN	NaN	NaN	21.6278	NaN	NaN	NaN	NaN	NaN	NaN	NaN	NaN	NaN	NaN	NaN	21.3575	21.6877	NaN	NaN	21.34	21.4372	NaN	NaN	NaN	NaN	NaN	NaN	21.829	21.7044	NaN	NaN	21.5733	NaN	21.7912	21.6422
lcl|AE004092.2_prot_AAK33368.1_222	SPy_0306		conserved hypothetical protein	AAK33368.1	272670..273788	NaN	NaN	NaN	NaN	NaN	NaN	NaN	21.2386	NaN	21.4152	NaN	NaN	21.3457	NaN	NaN	NaN	NaN	NaN	NaN	NaN	NaN	NaN	NaN	21.88	NaN	21.5654	21.6539	NaN	NaN	NaN	21.2237	NaN	NaN	NaN	NaN	NaN	22.4229	21.6814	21.9488	NaN	21.5725	21.2265	21.8598	20.7275
lcl|AE004092.2_prot_AAK33369.1_223	SPy_0307		conserved hypothetical protein	AAK33369.1	273813..274121	21.2735	21.0209	21.596	22.0273	NaN	NaN	NaN	NaN	NaN	NaN	NaN	NaN	NaN	NaN	NaN	NaN	21.352	21.4058	21.4116	21.0562	NaN	NaN	NaN	NaN	NaN	NaN	NaN	NaN	NaN	NaN	20.7565	NaN	21.5525	21.0983	21.5392	21.2054	21.944	NaN	21.5373	NaN	NaN	NaN	NaN	NaN
lcl|AE004092.2_prot_AAK33370.1_224	SPy_0308		conserved hypothetical protein	AAK33370.1	274190..274822	21.7213	21.6072	21.0247	NaN	22.2048	NaN	NaN	NaN	21.9461	22.0887	NaN	NaN	22.3301	NaN	22.2041	22.0503	22.2374	NaN	21.6256	NaN	21.7955	NaN	21.7052	21.6691	21.6631	22.2031	21.7233	21.9566	22.0609	NaN	22.3559	22.1603	22.0444	22.5286	21.7233	22.063	22.926	21.8957	21.9551	NaN	22.6022	21.9365	NaN	21.7622
lcl|AE004092.2_prot_AAK33371.1_225	SPy_0309		conserved hypothetical protein	AAK33371.1	274819..275412	NaN	NaN	NaN	NaN	NaN	NaN	NaN	NaN	NaN	NaN	NaN	NaN	22.0231	NaN	NaN	NaN	NaN	NaN	NaN	NaN	NaN	NaN	21.961	NaN	22.0407	NaN	NaN	21.8715	NaN	NaN	NaN	21.9693	NaN	NaN	NaN	22.3395	22.1477	22.2895	22.048	NaN	22.3644	NaN	22.6853	22.4082
lcl|AE004092.2_prot_AAK33372.1_226	SPy_0310		conserved hypothetical protein	AAK33372.1	275412..275789	24.9316	24.8387	25.1976	25.0283	24.2959	25.2353	24.5428	24.4536	25.1853	24.5036	24.7318	24.6254	24.4933	25.537	24.9986	25.0105	25.5358	23.4876	24.7515	24.7573	25.3633	24.6566	25.0778	24.6337	24.6442	24.3298	25.2269	24.9148	25.1204	25.2755	24.6119	25.2152	25.5028	25.273	25.6427	25.2857	25.2745	25.0922	24.6501	25.4907	25.8916	25.6041	25.366	25.644
lcl|AE004092.2_prot_AAK33376.1_230	SPy_0316		conserved hypothetical protein	AAK33376.1	278422..279138	29.6511	29.1223	29.4074	29.5261	29.102	29.6299	29.7999	29.6203	29.8013	29.3841	29.9598	29.8146	29.0762	29.3986	29.6685	29.4157	29.2245	29.1522	29.2951	29.3349	29.4928	29.3403	29.4809	29.7573	29.1758	29.0804	29.6208	29.5751	29.4502	29.624	29.8006	29.7402	29.345	29.3179	29.517	29.0397	28.9001	28.9605	29.0542	29.3364	29.0947	29.5842	29.6162	29.4446
lcl|AE004092.2_prot_AAK33377.1_231	SPy_0317		conserved hypothetical protein	AAK33377.1	279341..280183	26.5195	26.7107	26.6678	26.6161	26.9604	26.4998	26.3123	26.6188	26.4497	26.7045	26.4845	26.4123	26.7987	26.6886	26.6298	26.8021	27.1828	26.863	26.7991	26.9363	26.5959	26.4319	26.8898	26.5871	27.0282	27.2082	27.1499	27.0083	26.7768	26.6914	26.7797	26.6919	27.0101	26.9861	26.8902	27.151	27.4459	27.5948	27.3324	26.9904	27.1327	26.9028	27.1787	27.0268
lcl|AE004092.2_prot_AAK33378.1_232	SPy_0319		conserved hypothetical protein	AAK33378.1	280512..281357	21.5903	21.7014	NaN	NaN	NaN	21.3933	NaN	NaN	21.7428	21.753	NaN	NaN	21.9121	NaN	NaN	NaN	NaN	NaN	NaN	NaN	NaN	21.8997	21.5986	NaN	21.7332	22.0537	NaN	21.9883	21.7488	NaN	21.5142	NaN	NaN	NaN	NaN	NaN	21.8784	22.436	21.7012	NaN	NaN	NaN	21.8167	22.0709
lcl|AE004092.2_prot_AAK33379.1_233	SPy_0320		putative ABC transporter (ATP-binding protein)h	AAK33379.1	281607..282671	24.1392	24.4721	24.9416	24.3606	23.7928	22.9529	23.0949	23.0446	23.0029	23.607	22.8106	23.0532	23.6727	23.2066	23.3198	23.639	23.8799	24.0253	25.1435	23.4549	23.3738	23.1179	23.4846	23.4576	23.6021	23.9406	23.9669	23.5958	23.6757	23.3316	23.557	23.2438	23.3351	24.3022	24.3648	23.6921	23.5103	23.9473	23.9823	23.3393	23.1969	23.3045	23.3794	23.298
lcl|AE004092.2_prot_AAK33383.1_237	SPy_0326		conserved hypothetical protein	AAK33383.1	complement(286291..286965)	23.2022	23.465	23.2767	22.9212	23.7129	23.3033	23.1021	23.4672	23.1159	23.9125	23.4433	23.5477	24.0834	23.1055	23.5422	24.1741	23.11	22.6939	23.5381	22.7959	22.9448	NaN	23.2115	23.0619	23.7223	23.8992	23.5123	23.3561	23.4544	23.5064	23.7001	23.1423	23.3213	23.1111	22.57	23.4707	23.8218	23.7049	23.7384	23.1121	23.0965	23.1688	23.2874	23.1202
lcl|AE004092.2_prot_AAK33385.1_239	SPy_0329	gidB	putative glucose-inhibited division protein	AAK33385.1	complement(288436..289149)	NaN	NaN	NaN	NaN	NaN	NaN	NaN	NaN	NaN	22.03	NaN	NaN	21.9346	NaN	NaN	22.1296	NaN	NaN	NaN	NaN	NaN	NaN	NaN	NaN	NaN	NaN	NaN	22.2001	21.5049	21.8175	NaN	NaN	NaN	NaN	NaN	NaN	NaN	21.3155	NaN	NaN	NaN	NaN	21.5738	21.2421
lcl|AE004092.2_prot_AAK33386.1_240	SPy_0330	lemA	putative cytoplasmic membrane protein	AAK33386.1	289299..289856	25.4472	25.7679	25.8916	25.6377	26.1894	25.6668	25.8868	26.0269	25.9795	26.247	25.8501	26.13	26.1316	25.8093	25.973	26.2664	25.6443	25.726	25.8301	25.0587	25.8953	25.6057	26.0862	25.9956	26.0004	26.2483	26.0668	26.0441	25.8426	25.848	25.9972	25.9162	25.5544	25.5253	25.7436	25.7888	26.0523	25.9969	26.064	25.6474	25.7342	25.7368	25.701	25.9993
lcl|AE004092.2_prot_AAK33387.2_241	SPy_0331	htpX	putative heat shock protein	AAK33387.2	289903..290799	22.0621	NaN	NaN	NaN	NaN	NaN	NaN	NaN	NaN	NaN	NaN	NaN	NaN	NaN	NaN	NaN	22.2973	22.0956	21.8838	22.9264	NaN	22.3104	NaN	NaN	NaN	22.6043	NaN	NaN	NaN	NaN	NaN	NaN	22.4189	21.9091	NaN	23.2137	22.8456	22.9511	22.7655	NaN	22.8448	NaN	22.5038	22.5539
lcl|AE004092.2_prot_AAK33388.2_242	SPy_0334		conserved hypothetical protein	AAK33388.2	291030..291566	NaN	NaN	NaN	NaN	NaN	NaN	NaN	NaN	NaN	22.894	NaN	NaN	NaN	NaN	NaN	NaN	NaN	NaN	NaN	NaN	23.0132	NaN	NaN	NaN	22.6812	NaN	NaN	NaN	23.0025	NaN	NaN	NaN	NaN	NaN	NaN	NaN	NaN	NaN	NaN	NaN	NaN	23.0614	23.0375	NaN
lcl|AE004092.2_prot_AAK33390.1_244	SPy_0338		conserved hypothetical protein	AAK33390.1	294242..294736	NaN	NaN	NaN	NaN	NaN	NaN	NaN	NaN	NaN	NaN	NaN	NaN	NaN	NaN	NaN	NaN	NaN	NaN	NaN	NaN	NaN	NaN	NaN	NaN	NaN	NaN	NaN	20.0961	NaN	NaN	NaN	NaN	NaN	NaN	NaN	NaN	NaN	NaN	NaN	NaN	NaN	NaN	NaN	NaN
lcl|AE004092.2_prot_AAK33392.1_246	SPy_0340	dnaI	putative primosome component (helicase loader)	AAK33392.1	295896..296798	NaN	22.6303	NaN	NaN	NaN	NaN	NaN	NaN	NaN	22.3835	NaN	NaN	20.9525	NaN	NaN	20.5781	NaN	NaN	NaN	23.2984	22.1668	NaN	22.5318	NaN	NaN	22.5049	22.7359	22.74	22.6252	22.3788	22.9052	22.7843	NaN	22.9352	23.2502	NaN	NaN	22.4778	22.0893	22.5939	22.7531	22.8588	23.1289	22.8233
lcl|AE004092.2_prot_AAK33393.1_247	SPy_0341	pgdA	putative phosphoglycerate dehydrogenase	AAK33393.1	296861..298171	23.8132	23.8529	23.661	23.4814	23.969	23.6456	23.6407	22.9078	23.8022	23.8418	22.9809	23.5853	24.0464	23.1251	23.8407	23.5613	23.6221	23.6698	23.8406	23.4568	23.7501	23.7469	23.954	23.9478	23.8195	23.9815	24.1638	24.1021	23.6034	23.3503	23.7851	23.7735	23.1288	23.463	23.4239	23.8925	24.115	24.3996	24.4487	23.6901	23.6815	23.6574	23.9829	23.7541
lcl|AE004092.2_prot_AAK33395.1_249	SPy_0343		hypothetical protein	AAK33395.1	301719..302321	24.1762	23.5579	24.0138	NaN	23.1419	24.0103	NaN	NaN	23.824	23.334	NaN	NaN	NaN	24.1092	24.0727	23.4139	NaN	NaN	23.4377	24.022	24.0655	NaN	23.711	24.2955	23.4849	23.4387	24.1213	23.9363	23.8641	23.7449	23.8142	24.2443	23.9844	23.7591	23.7548	23.7774	23.2017	23.482	23.1183	24.1795	23.6747	23.9119	24.112	23.8127
lcl|AE004092.2_prot_AAK33396.1_250	SPy_0345	murC	putative UDP-N-acetyl muramate-alanine ligase	AAK33396.1	302361..303689	23.8218	24.9663	24.4644	24.24	24.931	24.4862	24.684	25.0339	24.6112	25.0645	25.4989	25.1705	25.0805	24.6971	25.6623	25.2081	24.0306	24.5903	24.9656	24.1667	24.2516	24.7773	24.605	25.0945	25.084	25.0661	24.8144	24.5835	24.5006	24.6302	25.5748	24.5948	23.66	24.3518	24.2101	24.6858	25.5014	25.2071	25.0196	24.5398	24.7939	24.8376	24.4766	24.8078
lcl|AE004092.2_prot_AAK33397.1_251	SPy_0346		putative arylalkylamine n-acetyltransferase	AAK33397.1	303735..304217	NaN	NaN	NaN	NaN	NaN	NaN	NaN	NaN	NaN	NaN	NaN	NaN	NaN	NaN	NaN	NaN	NaN	NaN	NaN	NaN	NaN	NaN	NaN	NaN	NaN	NaN	NaN	NaN	NaN	NaN	NaN	NaN	NaN	NaN	NaN	NaN	NaN	NaN	20.2786	NaN	NaN	NaN	NaN	NaN
lcl|AE004092.2_prot_AAK33398.1_252	SPy_0348		putative aminodeoxychorismate lyase	AAK33398.1	304329..305903	24.2563	24.3789	24.0321	24.0683	25.0762	23.9718	24.4615	24.2583	24.1663	25.0138	24.5264	24.4934	24.6737	24.1899	24.7409	24.7112	24.3427	24.3414	24.1652	23.9123	24.149	24.057	24.2618	24.3875	24.4009	24.7911	24.3416	24.4499	23.8598	24.3443	24.3257	23.9515	24.1162	24.2539	23.9901	24.1525	24.3274	24.6311	24.5547	23.4978	23.7829	23.6785	24.4582	24.1584
lcl|AE004092.2_prot_AAK33399.1_253	SPy_0349	greA	putative transcription elongation factor	AAK33399.1	305928..306458	29.5001	28.996	29.6924	29.6823	29.2128	29.8972	29.4542	29.8337	29.8549	29.2959	29.7647	29.1857	29.2302	29.7495	29.9622	29.4155	29.8389	29.3152	29.4063	29.7265	29.8574	29.6355	29.7007	29.9596	29.6098	29.2727	30.0832	29.6106	29.8454	29.8491	29.9098	29.9593	29.8641	29.7128	29.8303	29.685	29.3041	29.465	29.1593	30.2472	29.9117	30.3116	30.0899	29.8905
lcl|AE004092.2_prot_AAK33400.1_254	SPy_0351		hypothetical protein	AAK33400.1	complement(307081..308004)	NaN	NaN	NaN	NaN	NaN	NaN	NaN	NaN	NaN	NaN	NaN	NaN	NaN	NaN	NaN	NaN	NaN	NaN	NaN	NaN	NaN	NaN	NaN	NaN	NaN	NaN	NaN	NaN	NaN	NaN	NaN	NaN	NaN	NaN	NaN	NaN	21.7384	NaN	21.2085	NaN	NaN	NaN	NaN	NaN
lcl|AE004092.2_prot_AAK33401.1_255	SPy_0352		putative acylphosphatase	AAK33401.1	complement(308086..308364)	26.0314	26.0057	26.1818	25.7991	25.5608	25.6434	26.1147	25.4903	25.5215	25.5597	25.6677	25.8493	25.7217	25.7699	26.1398	25.9583	26.1704	25.9487	26.2739	26.4744	25.9645	25.6718	25.7829	25.8307	25.7611	25.9916	26.2567	25.753	26.036	26.0707	25.757	25.7433	26.3405	26.4465	26.4843	26.7249	25.7534	25.7681	26.061	25.7174	26.14	25.9531	25.6439	26.5635
lcl|AE004092.2_prot_AAK33405.1_259	SPy_0359		hypothetical protein	AAK33405.1	312097..312339	23.4784	23.3782	22.9093	22.9056	NaN	NaN	NaN	NaN	NaN	22.8187	NaN	NaN	22.7446	22.7455	NaN	NaN	23.2038	NaN	NaN	22.4308	NaN	NaN	NaN	NaN	NaN	23.5695	NaN	NaN	NaN	NaN	NaN	22.7948	22.827	23.1448	22.8659	22.7503	22.9001	NaN	NaN	21.9694	22.4862	22.4099	22.9324	22.6063
lcl|AE004092.2_prot_AAK33406.1_260	SPy_0361	glr	putative glutamate racemase	AAK33406.1	312517..313311	NaN	NaN	NaN	NaN	NaN	NaN	NaN	NaN	NaN	NaN	NaN	NaN	NaN	NaN	NaN	NaN	NaN	23.0294	NaN	NaN	NaN	NaN	NaN	NaN	NaN	NaN	NaN	NaN	NaN	NaN	NaN	NaN	NaN	NaN	NaN	NaN	22.2026	22.1536	NaN	NaN	NaN	NaN	NaN	NaN
lcl|AE004092.2_prot_AAK33407.1_261	SPy_0362		hypothetical protein	AAK33407.1	313308..314294	NaN	NaN	NaN	NaN	NaN	NaN	NaN	NaN	NaN	NaN	NaN	NaN	NaN	NaN	NaN	NaN	NaN	NaN	NaN	NaN	NaN	NaN	NaN	NaN	NaN	NaN	NaN	NaN	NaN	NaN	NaN	NaN	NaN	NaN	NaN	NaN	NaN	NaN	NaN	NaN	NaN	NaN	NaN	NaN
lcl|AE004092.2_prot_AAK33409.1_263	SPy_0364		conserved hypothetical protein	AAK33409.1	314791..315252	NaN	NaN	NaN	NaN	20.8824	NaN	NaN	NaN	NaN	NaN	NaN	NaN	NaN	NaN	NaN	NaN	NaN	NaN	NaN	NaN	NaN	NaN	NaN	NaN	NaN	NaN	NaN	NaN	NaN	NaN	NaN	NaN	NaN	NaN	NaN	NaN	21.0635	21.5881	NaN	NaN	20.4606	NaN	NaN	NaN
lcl|AE004092.2_prot_AAK33412.1_266	SPy_0367		conserved hypothetical protein	AAK33412.1	316693..317244	22.7649	NaN	NaN	NaN	NaN	NaN	NaN	NaN	NaN	NaN	NaN	NaN	NaN	NaN	NaN	NaN	NaN	NaN	NaN	NaN	NaN	NaN	NaN	NaN	NaN	NaN	NaN	NaN	NaN	NaN	NaN	NaN	NaN	NaN	NaN	22.3912	NaN	NaN	22.039	NaN	NaN	NaN	NaN	NaN
lcl|AE004092.2_prot_AAK33413.1_267	SPy_0369		putative hypothetical protein	AAK33413.1	317367..318089	NaN	21.7679	NaN	NaN	21.5022	NaN	NaN	NaN	NaN	21.7473	21.8255	21.5579	21.8302	NaN	NaN	21.5179	21.5516	NaN	21.4877	NaN	NaN	NaN	20.8385	NaN	NaN	NaN	NaN	NaN	NaN	NaN	NaN	NaN	NaN	21.5224	21.8376	21.4699	22.4	22.0212	22.316	21.5105	21.5025	21.4216	21.8412	21.7332
lcl|AE004092.2_prot_AAK33420.1_274	SPy_0378	hlyX	putative hemolysin	AAK33420.1	322543..323877	NaN	NaN	NaN	22.2363	NaN	NaN	NaN	NaN	NaN	NaN	NaN	NaN	NaN	NaN	NaN	NaN	21.9297	22.2203	22.3941	21.9142	NaN	NaN	NaN	NaN	NaN	NaN	22.0314	22.5209	NaN	NaN	NaN	NaN	22.092	22.1979	22.2268	22.2372	22.2808	NaN	22.4806	22.5765	22.5269	22.731	22.2013	NaN
lcl|AE004092.2_prot_AAK33421.1_275	SPy_0379	pflC	putative pyruvate-formate lyase activating enzyme	AAK33421.1	323955..324746	NaN	NaN	NaN	NaN	NaN	NaN	NaN	NaN	NaN	NaN	NaN	NaN	NaN	NaN	NaN	NaN	NaN	NaN	NaN	NaN	NaN	NaN	NaN	NaN	NaN	NaN	NaN	NaN	NaN	NaN	NaN	NaN	NaN	NaN	NaN	NaN	21.9109	21.5134	21.518	21.0691	NaN	NaN	NaN	21.4162
lcl|AE004092.2_prot_AAK33422.1_276	SPy_0380		putative manganese-dependent inorganic pyrophosphatase (intrageneric coaggregation-relevant adhesin)	AAK33422.1	324877..325812	29.1099	28.784	28.8708	28.81	28.3618	28.8887	28.4731	28.6855	29.1907	28.6426	28.7244	28.8446	28.3285	28.9511	28.9495	28.5464	29.1313	28.9933	29.2182	29.4512	28.8789	28.7854	29.1811	28.8387	29.0009	28.5897	29.4292	29.0166	29.2953	29.2783	29.1185	29.2175	29.4435	29.479	29.4328	29.3208	28.8676	28.7655	28.5468	29.3265	29.3233	29.1239	28.9183	29.3068
lcl|AE004092.2_prot_AAK33428.1_282	SPy_0388	murE	putative UDP-N-acetylmuramoylalanyl-D-glutamyl-2,6-diaminopimelate ligase	AAK33428.1	complement(330612..332057)	NaN	22.0373	21.7898	NaN	22.2549	NaN	21.9928	21.6183	NaN	22.028	NaN	22.493	22.3885	NaN	NaN	21.8337	NaN	22.0903	22.0483	NaN	NaN	NaN	22.1969	21.7003	NaN	22.6758	22.3811	21.9718	21.4657	NaN	22.1992	21.4434	21.9108	NaN	NaN	NaN	22.3135	22.4259	22.6912	21.7214	21.6618	21.342	22.1165	21.827
lcl|AE004092.2_prot_AAK33430.1_284	SPy_0392	upp	putative uracil phosphoribosyltransferase	AAK33430.1	333947..334576	24.8124	25.0265	24.345	24.2654	24.9608	24.3058	24.6283	24.5419	24.3631	25.0431	24.3845	24.7063	25.1248	24.4754	24.6905	25.1419	24.4597	25.0388	25.0352	24.4226	24.4629	24.4294	24.6807	24.3525	24.733	25.1357	24.5834	24.473	24.4658	24.3665	24.7647	24.0664	24.4138	24.6834	24.6046	24.8115	24.9958	24.8175	25.1491	24.1025	24.4694	24.13	24.9359	24.5913
lcl|AE004092.2_prot_AAK33432.1_286	SPy_0395	clpP	putative ATP-dependent protease proteolytic subunit	AAK33432.1	334800..335390	24.9095	25.0708	24.886	24.8722	24.6171	24.8691	24.445	24.4668	24.5721	25.0851	24.9682	24.2768	24.8943	24.3272	24.4039	24.9508	25.3029	25.5316	25.217	24.5463	25.0525	24.5725	25.1343	24.6892	25.1963	25.0164	24.8376	25.0153	24.9383	24.8058	24.7013	24.4922	25.3189	25.6711	25.2396	24.9094	25.545	25.5411	25.4081	24.8096	24.8322	24.5568	24.2755	24.6078
lcl|AE004092.2_prot_AAK33433.1_287	SPy_0397		conserved hypothetical protein	AAK33433.1	335882..336157	NaN	NaN	NaN	NaN	NaN	NaN	NaN	NaN	NaN	NaN	NaN	NaN	NaN	NaN	NaN	NaN	NaN	NaN	NaN	NaN	21.0917	NaN	NaN	NaN	20.8979	20.8935	NaN	NaN	NaN	NaN	NaN	NaN	NaN	NaN	NaN	NaN	NaN	NaN	21.3255	20.9282	20.5333	20.8242	NaN	20.6405
lcl|AE004092.2_prot_AAK33434.1_288	SPy_0399	tmk	putative thymidylate kinase	AAK33434.1	336406..337041	23.5157	23.0306	22.1788	22.2459	22.8796	22.251	NaN	NaN	NaN	23.4246	NaN	22.8956	23.5788	NaN	NaN	23.6052	22.5376	23.2967	23.4333	NaN	23.0496	22.7754	22.7426	22.9581	23.5539	23.2866	23.035	22.6315	22.9128	NaN	22.9416	22.7041	22.9742	23.2562	23.0105	22.7249	23.0733	22.8738	23.3669	22.3742	22.9856	22.3366	22.7069	22.9032
lcl|AE004092.2_prot_AAK33438.1_292	SPy_0406		conserved hypothetical protein	AAK33438.1	338925..339788	NaN	NaN	NaN	NaN	NaN	NaN	NaN	NaN	NaN	NaN	NaN	NaN	NaN	NaN	NaN	NaN	NaN	NaN	21.732	22.2671	22.0931	NaN	NaN	NaN	NaN	NaN	NaN	22.5132	NaN	NaN	NaN	NaN	22.1	NaN	NaN	22.2208	22.3219	21.9973	NaN	22.1328	NaN	NaN	NaN	NaN
lcl|AE004092.2_prot_AAK33440.1_294	SPy_0408		hypothetical protein	AAK33440.1	complement(340254..340883)	23.4239	23.2398	23.694	23.3492	NaN	NaN	NaN	NaN	NaN	NaN	NaN	NaN	NaN	NaN	NaN	NaN	23.9875	23.3469	23.724	24.0905	23.7817	NaN	NaN	NaN	NaN	NaN	NaN	NaN	NaN	NaN	NaN	NaN	23.6259	24.4154	24.3339	24.0979	24.1154	24.4136	24.4621	NaN	NaN	24.5332	22.5694	24.3195
lcl|AE004092.2_prot_AAK33441.1_295	SPy_0410		putative arsenate reductase	AAK33441.1	341230..341538	23.3412	23.1375	23.2507	23.1313	23.1881	23.852	23.1966	23.1108	23.1169	22.8084	22.7865	NaN	22.7011	NaN	22.768	22.524	23.4357	23.4212	23.0036	23.5151	NaN	22.9479	23.1862	23.1809	23.105	22.9842	23.2085	23.518	23.3306	22.9942	23.2029	23.6385	23.5128	22.9432	23.2571	23.48	23.108	23.1434	22.9291	23.309	23.163	22.9829	23.1286	23.2835
lcl|AE004092.2_prot_AAK33442.1_296	SPy_0412	exoA	putative 3'-exo-deoxyribonuclease	AAK33442.1	complement(341612..342439)	24.9854	23.7722	24.3178	24.4109	24.797	24.7041	24.459	24.1928	24.829	24.7943	24.6726	24.7133	24.7117	25.0035	24.9894	24.4644	25.2459	23.7961	23.9643	24.0264	24.7198	24.432	24.6583	23.5032	24.9276	24.7293	24.9432	24.9009	24.9711	24.5074	25.062	24.6677	25.0312	24.3873	24.1009	24.6751	25.1795	25.3755	24.9188	25.4544	26.2795	25.558	25.6135	25.9101
lcl|AE004092.2_prot_AAK33446.1_300	SPy_0422	metS	putative methionyl-tRNA synthetase	AAK33446.1	350778..352778	22.784	23.3213	22.9564	22.7469	23.3892	NaN	23.5339	NaN	NaN	23.355	NaN	NaN	23.677	NaN	23.2598	23.1869	23.1191	23.4538	23.2509	22.7966	23.5045	23.6007	23.2737	23.0651	23.399	23.8249	23.0889	22.9616	22.9248	22.7596	23.1706	NaN	23.1234	23.1869	23.0643	23.3655	23.6822	23.566	23.7192	22.7609	23.2222	22.7158	23.1044	23.0129
lcl|AE004092.2_prot_AAK33458.1_312	SPy_0439		hypothetical protein	AAK33458.1	363350..363586	24.9224	NaN	NaN	23.0236	NaN	24.5529	NaN	NaN	24.9188	23.8579	NaN	NaN	24.1738	24.2911	24.254	24.7433	22.642	24.7238	NaN	25.2303	25.4262	NaN	24.9086	NaN	24.9846	24.2859	24.4482	NaN	25.1015	24.7067	NaN	24.0125	25.7538	25.7193	25.9556	25.7996	24.4678	25.4828	25.1984	25.3048	26.1597	25.0436	25.0217	26.5852
lcl|AE004092.2_prot_AAK33460.1_314	SPy_0441		conserved hypothetical protein	AAK33460.1	364353..365312	22.6628	22.7096	NaN	NaN	22.6278	22.4375	22.4222	NaN	22.2288	22.769	NaN	NaN	22.5908	NaN	NaN	22.5956	NaN	22.761	22.5078	22.2234	NaN	22.2349	22.4906	NaN	22.4844	22.6705	22.4745	22.4582	22.6838	22.3355	22.081	22.1436	22.6599	22.7329	NaN	22.8079	22.8518	22.6244	22.9638	22.8047	22.2651	22.3193	22.5307	22.3995
lcl|AE004092.2_prot_AAK33462.1_316	SPy_0443	gcaD	putative UDP-N-acetylglucosamine pyrophosphorylase	AAK33462.1	367155..368537	23.0689	22.8471	23.0741	22.683	23.9497	22.9622	22.7594	23.467	23.7343	23.6252	22.937	23.5479	23.5637	23.1614	22.8901	23.6894	22.9204	24.1255	23.7219	22.5117	22.6173	22.2629	23.0755	22.6949	23.6551	23.6475	23.6374	23.6125	22.4923	22.7449	23.2727	23.6217	24.0017	24.0679	23.6244	23.1549	23.268	23.5111	23.8879	23.9144	23.3312	23.4778	23.3878	23.6574
lcl|AE004092.2_prot_AAK33463.1_317	SPy_0444		conserved hypothetical protein	AAK33463.1	368568..369122	23.1087	23.5405	23.3697	23.4917	23.2859	23.3277	23.2782	23.5387	23.0932	23.4784	NaN	23.3028	23.5978	23.3328	NaN	23.5395	23.6103	23.607	23.6558	23.5784	23.9306	23.2449	23.6752	23.0292	23.8549	23.9502	23.7767	23.4904	23.6731	23.655	23.5409	23.4108	23.6815	24.0207	23.3781	23.734	23.2353	23.5232	23.4742	23.3111	23.3123	23.2459	23.5153	23.318
lcl|AE004092.2_prot_AAK33465.1_319	SPy_0447	pfs	putative MTA/SAH nucleosidase (5'-methylthioadenosine/S-adenosylhomocysteine nucleosidase)	AAK33465.1	369393..370088	NaN	NaN	NaN	NaN	NaN	NaN	NaN	NaN	NaN	NaN	NaN	NaN	NaN	NaN	NaN	NaN	NaN	NaN	NaN	NaN	NaN	NaN	NaN	NaN	NaN	NaN	NaN	NaN	NaN	NaN	NaN	NaN	NaN	NaN	NaN	NaN	NaN	21.6672	NaN	NaN	NaN	NaN	NaN	NaN
lcl|AE004092.2_prot_AAK33467.2_321	SPy_0450		putative metal-dependent transcriptional regulator	AAK33467.2	complement(370681..371328)	25.1107	24.9341	25.4302	25.4777	24.8068	25.0029	26.468	NaN	26.8404	24.2696	27.3249	27.3779	24.441	24.6646	24.3394	24.9143	24.3473	25.2717	24.757	25.7208	24.0414	24.0498	24.3866	24.852	24.4652	24.6099	24.2576	24.7805	24.3354	25.0825	23.8998	24.7233	24.5443	25.2904	25.0859	24.9657	24.3806	23.9832	25.1053	24.5342	24.1482	24.0144	24.9675	24.1739
lcl|AE004092.2_prot_AAK33468.1_322	SPy_0453	mtsA	metal binding protein of ABC transporter (lipoprotein)	AAK33468.1	371474..372406	28.0345	28.0498	27.9909	28.0812	28.045	27.9534	27.7311	27.9007	27.8593	28.0914	27.7894	27.6251	28.1426	27.7933	27.8796	28.3455	28.4901	28.4263	27.9399	27.887	28.3448	28.1695	28.3305	28.1516	28.2626	28.4912	28.2446	28.2621	28.2751	28.1794	28.245	28.1388	28.23	28.1749	28.1282	27.9397	28.35	28.5117	28.4518	28.261	28.2199	28.3099	28.3717	28.3778
lcl|AE004092.2_prot_AAK33469.1_323	SPy_0454	mtsB	ABC transporter (ATP-binding protein)	AAK33469.1	372470..373195	23.6969	22.4156	23.8817	23.8264	23.9808	23.7229	23.5317	24.5026	23.0596	23.4158	23.5112	24.4249	23.9964	24.1732	23.4629	23.5763	24.5114	24.2167	24.132	24.0896	24.5469	24.0738	24.5189	24.8709	23.6869	24.4581	24.6711	24.4777	24.5946	24.7438	24.4745	24.1205	24.0508	23.7407	23.6508	23.7748	23.7312	23.7701	23.5773	23.8522	24.2229	24.6398	24.5231	24.4526
lcl|AE004092.2_prot_AAK33471.1_325	SPy_0457		putative cyclophilin-type protein	AAK33471.1	complement(374198..375004)	22.8822	23.6995	23.9724	23.9487	24.3357	23.8423	23.0651	24.0283	24.2711	24.2122	23.702	23.7501	24.012	24.5976	23.7049	24.0836	22.767	NaN	22.1327	22.511	23.9693	23.6249	23.4609	23.706	23.6698	23.8004	22.3822	24.4366	22.2084	23.8211	22.8479	23.5023	23.8477	23.4623	23.9656	23.5602	24.423	24.48	24.6576	24.2961	24.7923	24.324	24.4569	24.2431
lcl|AE004092.2_prot_AAK33472.1_326	SPy_0458		conserved hypothetical protein	AAK33472.1	375221..377626	NaN	NaN	NaN	NaN	NaN	NaN	NaN	NaN	NaN	NaN	NaN	NaN	NaN	NaN	NaN	NaN	NaN	NaN	NaN	NaN	NaN	NaN	NaN	NaN	NaN	NaN	NaN	NaN	NaN	NaN	NaN	NaN	NaN	NaN	NaN	NaN	20.4063	NaN	20.7865	NaN	NaN	NaN	NaN	NaN
lcl|AE004092.2_prot_AAK33474.1_328	SPy_0460	rplK	50S ribosomal protein L11	AAK33474.1	378293..378718	29.6118	28.8992	29.7822	29.7811	28.7334	29.411	29.0841	29.154	29.5686	29.1026	29.383	29.3183	28.6785	29.3429	29.3783	28.9883	30.0645	29.2051	29.1508	29.821	29.8225	29.037	29.189	29.261	28.8081	28.9372	29.1643	29.0825	29.1301	29.2654	29.2025	29.4552	29.8459	28.9081	29.9521	28.82	28.7172	28.4628	28.5999	29.3345	29.2504	29.2108	29.4331	29.191
lcl|AE004092.2_prot_AAK33475.1_329	SPy_0461	rplA	50S ribosomal protein L1	AAK33475.1	378824..379513	27.9071	28.0537	27.8655	27.767	27.8962	27.5401	27.4052	27.5668	27.3113	28.0934	27.2742	27.6067	28.0319	27.3759	27.3319	27.7661	28.1215	27.9767	28.065	27.4394	28.01	27.7276	28.0196	27.7837	27.9191	28.4061	27.7765	27.9142	27.7203	27.6379	27.8574	27.521	27.7824	27.7662	27.4528	28.0022	28.4282	28.2635	28.4592	27.6716	27.4749	27.5261	27.5802	27.7148
lcl|AE004092.2_prot_AAK33476.1_330	SPy_0462	pyrH	putative uridylate kinase (UMP-kinase)	AAK33476.1	379836..380564	NaN	24.9222	24.7881	24.518	24.5073	24.4331	24.1416	24.5678	24.2552	24.6808	24.2492	24.4788	24.4842	24.2446	24.1983	24.4554	24.4195	23.4437	24.5968	24.1491	24.6764	24.3864	24.7861	24.3047	24.5544	24.9055	24.6637	24.4234	24.4481	24.5588	24.6756	24.3179	24.8198	24.5821	24.5833	24.893	24.9505	24.48	24.8383	24.6343	24.6819	24.4209	24.9832	25.074
lcl|AE004092.2_prot_AAK33477.1_331	SPy_0463	rrf	putative ribosome recycling factor	AAK33477.1	380593..381150	29.8247	29.3735	29.8938	29.7881	29.3406	30.1836	29.6977	29.9595	30.2654	29.6095	30.0347	29.7818	29.2427	29.8488	30.0701	29.8203	29.9582	29.8224	29.7698	29.858	30.3622	29.9348	30.1188	29.9773	29.7756	29.683	30.059	30.1657	30.1034	30.1276	30.1715	30.1127	29.9639	29.9276	30.3125	29.8186	29.8684	30.0497	29.7392	30.5982	30.5895	30.6545	30.7417	30.3821
lcl|AE004092.2_prot_AAK33478.1_332	SPy_0464		conserved hypothetical protein	AAK33478.1	381259..382116	NaN	22.4918	23.2103	NaN	22.3242	22.4837	22.3496	22.2309	22.7514	22.1915	22.4512	22.5013	22.0972	22.8355	23.0428	22.2013	23.2181	NaN	NaN	22.6466	22.5954	22.2227	21.9654	22.8362	22.3739	21.7371	21.8333	22.2688	22.3078	22.6126	22.6123	22.51	NaN	NaN	23.4269	22.9742	22.8309	22.2872	22.4176	23.0639	23.2253	23.7947	23.9462	23.5627
lcl|AE004092.2_prot_AAK33479.1_333	SPy_0466	msrA.2	putative peptide methionine sulfoxide reductase	AAK33479.1	382189..382698	23.4201	22.4427	23.4321	23.4243	22.5954	23.754	23.0814	23.0175	23.2804	22.3516	NaN	22.658	22.185	23.3066	22.854	22.7912	22.5028	22.7523	23.8672	23.5917	23.3153	22.4209	23.2048	23.2161	23.19	22.6205	23.6164	23.4122	23.2379	23.2909	22.4124	23.3727	23.3973	23.2737	24.1881	24.166	23.7213	23.7586	23.357	23.9044	24.7893	23.8974	24.1967	24.2979
lcl|AE004092.2_prot_AAK33480.1_334	SPy_0467		conserved hypothetical protein	AAK33480.1	382695..382910	24.1047	23.7922	24.2645	24.2647	NaN	NaN	NaN	NaN	NaN	NaN	24.6053	NaN	NaN	24.1644	NaN	NaN	24.6627	23.482	NaN	24.0117	24.4514	24.2581	23.8075	24.3662	24.178	23.7324	24.327	24.4908	24.5631	NaN	23.9814	NaN	25.3242	25.0001	24.6881	24.9846	23.8929	24.0363	NaN	25.2151	24.1554	24.7433	24.0314	24.6321
lcl|AE004092.2_prot_AAK33481.1_335	SPy_0469		putative 42 kDa protein	AAK33481.1	383066..384235	NaN	20.8081	NaN	NaN	NaN	NaN	NaN	NaN	NaN	NaN	NaN	NaN	NaN	NaN	NaN	NaN	NaN	NaN	NaN	NaN	NaN	NaN	NaN	NaN	NaN	NaN	NaN	NaN	NaN	NaN	NaN	NaN	NaN	NaN	NaN	NaN	NaN	NaN	NaN	NaN	NaN	NaN	NaN	NaN
lcl|AE004092.2_prot_AAK33482.1_336	SPy_0470		67 kDa Myosin-crossreactive streptococcal antigen	AAK33482.1	384549..386321	26.8454	26.9017	26.8676	26.7487	27.4637	26.8359	26.8261	27.0991	26.9312	27.4254	26.8046	26.7846	27.6203	26.5767	26.8186	27.6643	27.2286	27.6621	27.3264	27.1194	27.1502	26.9908	27.3006	27.1605	27.6969	27.8774	27.4875	27.2347	27.2624	27.29	27.112	27.1064	27.1644	27.0977	26.6979	27.1108	27.5974	27.732	27.6863	27.1825	27.2142	27.1297	27.1999	27.4407
lcl|AE004092.2_prot_AAK33483.1_337	SPy_0471	phoH	phosphate starvation-induced protein	AAK33483.1	386480..387532	26.1546	25.674	26.3374	25.698	25.886	NaN	26.3136	NaN	26.4753	26.2001	NaN	26.2188	26.1555	26.5868	26.4889	26.0774	25.463	26.0088	25.8682	26.1573	25.1568	25.6875	25.7879	NaN	25.8444	25.9237	26.0892	26.2215	NaN	26.1677	26.0147	26.1708	25.8961	NaN	26.3185	26.0045	NaN	NaN	25.6696	NaN	25.813	NaN	NaN	25.5404
lcl|AE004092.2_prot_AAK33484.1_338	SPy_0472		conserved hypothetical protein	AAK33484.1	387578..388153	NaN	NaN	NaN	NaN	NaN	NaN	NaN	NaN	NaN	NaN	NaN	NaN	23.0488	NaN	NaN	NaN	NaN	NaN	NaN	NaN	NaN	NaN	NaN	NaN	NaN	NaN	23.0517	NaN	NaN	NaN	NaN	NaN	NaN	NaN	NaN	NaN	NaN	NaN	NaN	NaN	NaN	NaN	NaN	NaN
lcl|AE004092.2_prot_AAK33485.1_339	SPy_0473		conserved hypothetical protein	AAK33485.1	388312..388809	24.7085	24.915	25.334	24.9482	24.1291	25.2071	24.6404	24.8912	25.4055	24.5156	25.2035	23.9003	24.2685	24.9384	24.8008	25.0108	25.1221	24.6334	25.0868	24.8441	25.2422	24.852	24.7394	24.6781	25.1734	24.6545	25.1861	25.1395	25.373	25.2424	24.9349	25.3368	25.38	25.6446	25.2477	24.9706	25.125	25.1709	24.7576	25.189	25.78	25.5992	25.5195	25.4253
lcl|AE004092.2_prot_AAK33487.1_341	SPy_0476	era	GTP-binding protein (GTPase)	AAK33487.1	389317..390213	23.7928	23.4666	23.799	23.4741	23.8098	23.5343	22.8617	23.5608	23.3485	24.3006	23.1388	NaN	24.139	22.0928	22.9578	23.9896	23.149	23.8526	24.07	23.6914	23.4059	23.2888	23.7704	23.4858	24.0508	24.1361	23.5228	23.518	23.3716	23.6644	24.0973	23.1609	23.9124	23.0093	23.3069	24.0683	24.4684	24.3672	24.6502	23.8199	23.8885	23.5797	23.9872	23.7699
lcl|AE004092.2_prot_AAK33502.2_356	SPy_0502		hypothetical protein	AAK33502.2	403538..403774	22.9359	23.0058	23.2935	22.8481	23.2504	23.2241	23.1093	23.3794	23.3681	23.5932	23.7697	23.7752	23.7838	23.1355	23.4676	23.597	22.9162	23.2636	23.258	22.9314	23.3077	23.2157	23.2486	23.2971	23.3042	23.0203	23.0839	22.903	22.8894	23.2681	23.2526	22.8468	23.3092	23.0054	22.4916	23.0824	22.5047	22.8084	22.7878	22.8287	22.6696	23.0175	22.8904	22.8336
lcl|AE004092.2_prot_AAK33503.1_357	SPy_0503		putative exoribonuclease R	AAK33503.1	403868..406201	NaN	NaN	NaN	NaN	NaN	NaN	NaN	NaN	NaN	NaN	NaN	NaN	NaN	NaN	NaN	NaN	NaN	NaN	NaN	NaN	NaN	NaN	NaN	NaN	NaN	NaN	NaN	NaN	NaN	NaN	NaN	NaN	NaN	NaN	NaN	NaN	NaN	20.531	20.8092	NaN	NaN	NaN	NaN	NaN
lcl|AE004092.2_prot_AAK33506.1_360	SPy_0506	pcp	putative pyrrolidone carboxyl peptidase	AAK33506.1	complement(407512..408159)	27.5007	27.106	27.2132	27.2385	26.9555	27.2738	26.6546	27.1648	27.1732	27.2231	26.9861	26.9261	27.0165	27.2712	27.3307	26.9522	27.4142	27.2403	27.1112	27.567	27.4079	27.1903	27.4762	27.3292	27.555	27.6032	27.4296	27.3454	27.5421	27.4748	27.3036	27.5035	27.9122	27.8674	28.3053	27.8219	27.7558	27.8817	27.9055	28.1853	28.476	28.0103	28.2677	27.9771
lcl|AE004092.2_prot_AAK33508.1_362	SPy_0508		conserved hypothetical protein	AAK33508.1	complement(409135..409818)	21.1145	21.4023	NaN	NaN	21.6189	NaN	NaN	NaN	NaN	21.2325	NaN	NaN	NaN	21.2865	NaN	21.5157	NaN	21.3513	NaN	NaN	21.4785	21.2116	NaN	21.3747	21.3139	21.7752	21.295	21.2679	21.5493	NaN	21.2137	NaN	NaN	21.2254	NaN	21.9199	22.2591	21.9173	NaN	NaN	NaN	NaN	21.928	21.4197
lcl|AE004092.2_prot_AAK33510.1_364	SPy_0511	gloA	putative lactoylglutathione lyase	AAK33510.1	complement(411100..411477)	28.3048	27.4209	28.0212	28.2733	28.0705	28.5969	28.1231	28.7225	28.7197	27.9219	28.7476	28.5183	27.8724	28.5035	28.65	28.0138	28.0958	27.7299	27.9564	28.2754	28.3636	28.2406	28.3966	28.9595	28.1072	27.8234	28.5241	28.4285	28.4917	28.6401	28.6059	28.6214	27.9852	28.0387	28.1704	27.9261	27.957	27.9991	27.7218	28.3298	28.5054	28.4696	27.7728	28.2607
lcl|AE004092.2_prot_AAK33511.1_365	SPy_0512		putative NAD(P)H-flavin oxidoreductase	AAK33511.1	complement(411488..412153)	24.5984	24.2897	24.6908	24.93	24.5718	24.7523	24.1199	23.7742	24.6439	24.3954	24.4521	24.3814	24.3527	24.6877	24.4207	24.3542	25.0153	24.7509	24.4326	24.7291	24.4802	24.1618	24.5019	24.5524	24.518	24.4911	24.7906	24.9617	24.5819	24.5032	24.4615	24.8826	24.8612	24.7464	25.0034	24.847	24.8653	25.0254	25.083	24.9162	25.2766	25.116	25.6136	25.04
lcl|AE004092.2_prot_AAK33512.1_366	SPy_0513	pepQ	putative XAA-PRO dipeptidase;X-PRO dipeptidase	AAK33512.1	complement(412202..413287)	25.6563	25.861	25.5532	25.3689	26.0288	25.3378	25.2726	25.3819	25.1359	26.0035	25.0116	23.9825	26.3114	25.1918	25.1277	25.9331	25.5085	26.166	25.9518	25.4366	25.583	25.1695	25.7179	25.3692	25.9174	26.2717	25.6591	25.6452	25.5957	25.4058	25.6321	25.3342	25.6449	25.7648	25.5441	26.1377	26.3595	26.1698	26.4821	25.4138	25.4765	25.1928	25.5665	25.6842
lcl|AE004092.2_prot_AAK33513.2_367	SPy_0514	ccpA	catabolite control protein A	AAK33513.2	413461..414462	25.9223	26.1797	25.7622	25.5716	25.896	25.5414	25.499	25.5154	25.4871	25.7791	25.3365	25.7208	25.8677	25.264	25.4279	25.8208	26.0256	26.0834	26.1824	25.812	25.6256	25.5439	25.8245	25.7027	25.7312	25.9895	25.565	25.6846	25.4089	25.4877	25.5294	25.581	26.0156	26.0369	25.7001	25.9522	25.9391	26.0353	26.0268	25.3527	25.0768	25.3412	25.5521	25.4132
lcl|AE004092.2_prot_AAK33516.1_370	SPy_0517	thrS	putative threonyl-tRNA synthetase 1	AAK33516.1	417349..419292	26.1318	26.2476	25.8869	25.7496	26.3703	25.8235	25.8518	25.6709	25.5087	26.3061	25.6745	25.8914	26.3736	25.5123	25.6859	26.1978	26.0812	26.5956	26.4901	26.1268	25.6009	25.6251	26.0599	25.7529	26.1178	26.5263	26.1518	25.994	25.7058	25.8199	26.1742	25.7756	25.875	25.9957	25.484	26.0843	26.1958	26.3468	26.436	25.5461	25.3642	25.2802	25.7719	25.4829
lcl|AE004092.2_prot_AAK33523.1_377	SPy_0528	vicR	two-component response regulator	AAK33523.1	426381..427091	24.9676	24.9805	24.9644	25.0588	24.7846	25.1746	24.8541	25.0583	25.2532	24.9654	24.8919	25.0151	24.874	25.2759	25.2893	24.9869	25.2737	24.8734	24.9693	25.4916	24.8788	24.9414	25.1167	24.9348	25.1176	24.7625	25.3049	25.1193	25.1534	25.1485	25.1389	25.1784	25.2591	25.3976	25.4064	25.6217	25.1219	25.0519	24.9745	25.369	25.3992	25.192	25.322	25.3222
lcl|AE004092.2_prot_AAK33524.1_378	SPy_0529	vicK	two-component sensor histidine kinase	AAK33524.1	427084..428436	NaN	NaN	NaN	NaN	NaN	NaN	NaN	NaN	NaN	21.9834	NaN	NaN	NaN	NaN	21.9586	NaN	NaN	21.9866	22.3488	21.6834	NaN	NaN	21.7323	NaN	21.8198	NaN	NaN	NaN	NaN	NaN	NaN	NaN	NaN	NaN	NaN	21.4565	NaN	22.4475	22.5866	NaN	NaN	NaN	21.8475	21.7217
lcl|AE004092.2_prot_AAK33526.1_380	SPy_0531	acpA	putative ribonuclease III	AAK33526.1	429693..430385	21.9491	22.1503	NaN	NaN	NaN	NaN	NaN	NaN	NaN	22.7025	NaN	NaN	22.2403	NaN	NaN	NaN	22.2536	NaN	NaN	NaN	NaN	NaN	22.1828	NaN	NaN	22.4619	NaN	22.18	22.07	NaN	22.5584	NaN	22.4856	22.1166	NaN	22.4102	22.6539	22.5681	22.4239	21.7022	21.9239	21.6795	22.0714	21.9795
lcl|AE004092.2_prot_AAK33527.1_381	SPy_0532	smc	putative chromosome segregation SMC protein	AAK33527.1	430386..433925	NaN	NaN	NaN	24.0316	NaN	NaN	NaN	NaN	NaN	NaN	NaN	NaN	NaN	NaN	NaN	NaN	NaN	NaN	24.1204	NaN	NaN	NaN	NaN	NaN	NaN	NaN	NaN	NaN	NaN	NaN	NaN	NaN	NaN	24.0211	NaN	NaN	24.0017	23.9342	NaN	NaN	NaN	NaN	NaN	NaN
lcl|AE004092.2_prot_AAK33550.1_404	SPy_0560		conserved hypothetical protein	AAK33550.1	451802..453085	24.5658	25.1377	24.6481	24.4947	24.8542	24.1923	24.356	24.5656	24.2197	25.191	23.7698	23.8168	25.2498	23.2135	23.9704	25.1352	24.7519	25.2289	25.2031	23.9434	24.3039	24.5255	24.8072	24.2235	24.8075	25.5692	24.7114	24.5301	24.4116	24.2608	24.9115	24.0014	24.7255	24.8563	23.7646	24.9769	25.3356	25.3751	25.4863	24.1123	23.9339	23.5515	24.4583	24.3716
lcl|AE004092.2_prot_AAK33552.1_405	SPy_0567		conserved hypothetical protein	AAK33552.1	457055..457852	23.5221	23.6301	23.7363	23.6484	24.1764	23.3999	23.2035	23.4271	23.574	24.2061	23.533	23.6353	24.2674	23.3453	23.9705	24.5103	23.3221	24.7119	24.4716	23.9107	24.236	23.427	24.3813	23.4166	24.3518	24.5178	24.318	24.2756	24.1902	24.0571	24.1913	23.67	24.1984	24.2968	24.0935	24.5023	24.5719	24.6166	24.6645	24.0328	24.1021	23.9439	24.3328	24.0984
lcl|AE004092.2_prot_AAK33554.1_407	SPy_0569	ftsY	putative signal recognition particle (docking protein)	AAK33554.1	458680..460230	26.2212	26.0669	26.0537	26.3951	25.9658	25.7945	26.2516	26.4121	25.9356	25.7832	26.2727	26.4172	25.8739	26.3194	26.3671	25.9906	26.0028	25.9981	25.7975	25.8972	26.1617	26.0753	26.0021	26.371	25.7916	26.0721	26.2595	25.929	25.764	25.9202	26.177	26.2742	26.1506	25.6653	25.9437	25.7314	25.461	25.8906	25.7887	25.6784	25.5683	25.7482	26.0289	25.879
lcl|AE004092.2_prot_AAK33562.1_415	SPy_0577		hypothetical protein	AAK33562.1	complement(468092..468247)	26.276	26.2597	26.9078	27.2397	27.0632	26.4194	26.9784	27.4538	27.3368	27.4474	27.1684	27.3687	26.7772	27.8651	26.1988	26.5838	26.2991	25.0746	24.4089	25.8501	28.3799	27.0354	25.9979	27.2605	26.8449	25.6428	25.591	27.2	26.5227	26.1975	26.5737	26.9364	25.4835	24.9279	24.7549	25.5141	26.2937	26.3408	26.29	27.1108	26.9391	26.9281	25.2407	25.7081
lcl|AE004092.2_prot_AAK33563.1_416	SPy_0580		conserved hypothetical protein	AAK33563.1	468481..470613	NaN	22.2362	22.321	NaN	23.2535	24.0558	22.0691	24.1688	24.0833	23.8786	NaN	23.9662	23.5177	NaN	23.8402	23.7789	NaN	NaN	NaN	NaN	NaN	23.3312	23.3044	23.5934	22.9129	22.9596	21.0878	22.8285	23.3403	23.2228	23.1004	23.2614	NaN	NaN	NaN	22.1259	22.9165	21.6897	22.3798	22.0602	21.6789	22.1672	NaN	22.3738
lcl|AE004092.2_prot_AAK33565.1_418	SPy_0583		hypothetical protein	AAK33565.1	471101..471373	NaN	NaN	NaN	NaN	21.1414	NaN	NaN	NaN	NaN	NaN	NaN	NaN	21.2135	22.8462	NaN	20.9659	NaN	NaN	NaN	NaN	23.2222	NaN	NaN	NaN	NaN	NaN	NaN	21.0861	NaN	NaN	NaN	NaN	NaN	22.3336	NaN	23.4462	NaN	NaN	NaN	NaN	21.8393	NaN	NaN	NaN
lcl|AE004092.2_prot_AAK33566.1_419	SPy_0584	ptsK	Hpr kinase/phosphatase	AAK33566.1	471738..472670	23.7145	24.5273	23.6784	22.6704	23.7848	NaN	NaN	23.6515	23.6057	24.2804	23.5851	24.1142	24.2173	NaN	23.6787	23.6162	23.9004	24.4738	24.1864	23.6426	23.6567	23.4497	23.8941	23.5401	23.9933	24.4057	24.1197	24.1141	23.7191	23.622	24.1427	23.6558	23.9428	23.7155	23.4188	23.8757	24.4491	24.6914	24.5823	23.4339	23.4695	23.5323	23.7602	23.9143
lcl|AE004092.2_prot_AAK33568.1_421	SPy_0587		conserved hypothetical protein	AAK33568.1	473468..473875	23.2218	23.734	22.7264	23.2704	23.3826	22.0079	NaN	23.4661	21.5921	22.3177	NaN	23.2117	24.2022	23.0665	22.3475	24.2343	22.9944	22.7772	22.4323	21.5468	23.7791	23.4896	23.4439	23.4705	NaN	23.7449	22.3401	22.4299	NaN	22.1174	22.8116	22.0295	22.5142	23.1535	22.637	23.0624	24.47	23.7016	22.3218	22.4371	21.8839	22.5106	22.8452	23.2679
lcl|AE004092.2_prot_AAK33569.1_422	SPy_0588		conserved hypothetical protein	AAK33569.1	473868..474296	27.6299	27.406	27.7596	27.8346	27.2083	27.7396	27.4904	27.6677	27.7977	27.391	27.7305	27.5331	27.0148	27.7251	27.5926	27.443	27.9911	27.4269	27.4203	27.6812	27.9532	27.7035	27.6115	27.626	27.6034	27.3002	27.5936	27.7485	27.4992	27.7722	27.5661	27.6739	27.6515	27.7436	27.7776	27.8288	27.2356	27.4594	27.3288	27.6014	27.4213	27.6189	27.4028	27.4962
lcl|AE004092.2_prot_AAK33573.1_426	SPy_0593		conserved hypothetical protein	AAK33573.1	477452..477664	26.152	25.6997	26.3507	26.2474	25.5201	25.9919	25.7201	25.7782	26.2275	25.384	26.4824	26.3507	25.0297	25.6343	25.977	25.8012	26.7474	26.1892	26.0562	26.9936	26.0278	25.8474	26.4122	26.0976	25.9716	25.716	26.24	25.885	26.1878	26.0453	26.1686	26.2933	26.6462	26.7081	26.6878	26.4905	25.9325	25.6408	25.8144	26.7773	26.6751	26.2862	26.4276	26.2991
lcl|AE004092.2_prot_AAK33574.1_427	SPy_0595	lysS	putative lysyl-tRNA synthetase	AAK33574.1	complement(478037..479530)	25.9314	26.1216	25.9457	25.9853	26.2423	25.9212	25.7329	26.0079	25.7664	26.2872	25.989	25.8829	26.2545	25.8337	26.057	26.0451	25.944	26.102	26.2892	26.0127	25.8876	25.8669	25.8256	25.7501	26.0225	26.2496	25.7864	25.9662	25.6304	25.8806	25.6941	25.8001	26.0084	26.2713	25.7893	26.2825	26.3497	26.3519	26.5398	25.8929	26.0096	25.857	26.303	26.0137
lcl|AE004092.2_prot_AAK33575.1_428	SPy_0596		conserved hypothetical protein	AAK33575.1	479704..480606	NaN	NaN	NaN	NaN	NaN	NaN	NaN	NaN	NaN	NaN	NaN	NaN	NaN	NaN	NaN	NaN	NaN	NaN	NaN	NaN	NaN	NaN	NaN	NaN	NaN	20.5247	NaN	NaN	NaN	NaN	NaN	NaN	NaN	NaN	NaN	NaN	NaN	NaN	NaN	NaN	NaN	NaN	NaN	NaN
lcl|AE004092.2_prot_AAK33576.1_429	SPy_0598		putative phosphoglycerate mutase	AAK33576.1	complement(480714..481337)	23.5085	23.4432	23.5175	NaN	23.6003	22.9709	23.1624	23.1058	22.9899	23.4203	23.1596	23.1988	23.8243	22.7884	22.9781	23.6872	23.6032	25.4702	22.7482	23.1355	22.8853	22.7698	23.3372	23.0094	23.4269	23.7995	23.1673	23.3445	23.3189	22.9048	23.6228	22.9196	23.6215	22.8379	22.6395	23.1917	23.9842	23.7235	24.019	23.1235	22.9814	22.9453	23.1641	23.313
lcl|AE004092.2_prot_AAK33577.1_430	SPy_0599		putative transcription regulator	AAK33577.1	complement(481678..482157)	23.9659	23.6983	24.0552	23.8981	23.8049	24.058	23.8907	24.3051	23.9634	23.8872	24.1087	24.2577	23.8198	23.7633	24.1223	23.9835	23.7753	24.0209	24.0768	24.002	23.9314	23.7922	24.0217	23.8159	23.9806	23.8299	24.1484	24.1155	23.7128	23.7731	23.9728	24.0723	23.7151	23.8149	24.0151	23.6334	23.4472	23.6193	23.7059	23.3941	23.2995	23.5342	23.9616	23.7205
lcl|AE004092.2_prot_AAK33582.1_435	SPy_0605	bsaA	putative glutathione peroxidase	AAK33582.1	complement(485172..485651)	22.5326	NaN	22.8316	NaN	NaN	NaN	NaN	NaN	NaN	NaN	NaN	NaN	NaN	NaN	NaN	NaN	22.7435	NaN	22.4801	22.723	NaN	NaN	NaN	NaN	NaN	NaN	22.1791	NaN	NaN	22.2394	NaN	NaN	22.7807	22.8225	22.6279	22.9788	NaN	NaN	NaN	NaN	NaN	NaN	NaN	22.8142
lcl|AE004092.2_prot_AAK33583.1_436	SPy_0606	pepF	putative oligopeptidase	AAK33583.1	complement(485644..487443)	27.3168	27.0398	27.2395	27.2505	27.4346	27.8629	27.6406	28.136	27.907	27.6213	28.3366	28.0643	27.3416	27.6631	27.6646	26.9408	27.4694	27.4812	27.5933	27.7868	27.7964	27.7586	27.6395	27.9824	27.7929	27.679	27.9453	27.8964	27.7628	27.9421	27.772	27.9238	27.3965	27.2772	27.5151	27.1713	27.6009	27.5359	27.5546	27.8995	28.1338	27.9482	28.0307	28.0858
lcl|AE004092.2_prot_AAK33584.2_437	SPy_0608	ppc	putative phosphoenolpyruvate carboxylase	AAK33584.2	487638..490400	22.6708	23.1938	22.6642	21.7492	23.9845	21.8664	22.261	NaN	NaN	23.6189	21.9523	23.0248	23.953	21.8197	NaN	23.6822	22.3345	NaN	23.1083	22.4833	22.2331	NaN	22.9874	22.3838	23.3073	24.0378	23.4991	23.1964	22.2214	22.7097	22.752	22.6444	22.2671	23.0895	22.7973	23.627	24.9741	24.2659	24.7185	21.8377	23.5316	22.6302	24.3694	23.1003
lcl|AE004092.2_prot_AAK33586.1_439	SPy_0611	tufA	putative translation elongation factor EF-Tu	AAK33586.1	492198..493394	32.758	32.6716	32.7897	32.7922	32.4396	32.823	32.5199	32.6001	32.842	32.5319	32.6892	32.5208	32.5419	32.721	32.7017	32.6835	32.7323	32.5797	32.8267	32.7209	32.8607	32.7571	32.9349	32.7564	32.8321	32.6772	32.9704	32.8792	32.9887	32.9613	32.8473	32.9372	32.8675	33.0077	32.7707	33.0223	32.9944	32.9693	32.9352	33.1573	33.0536	33.0229	33.0149	33.0895
lcl|AE004092.2_prot_AAK33587.1_440	SPy_0613	tpi	putative triosephosphate isomerase	AAK33587.1	493635..494393	32.6816	32.0758	32.6267	32.96	32.4124	32.9612	32.7694	33.0807	32.9173	32.4018	32.8737	32.7546	32.2977	33.3275	33.0584	32.2624	32.8236	32.326	32.2676	32.4672	32.8812	32.5887	32.5643	32.9071	32.2689	32.2635	32.6904	32.6179	32.5971	32.8197	32.7277	32.9942	32.3521	32.2286	32.5441	32.1556	32.1735	32.2632	32.1275	33.0257	32.9951	32.9419	32.7575	32.6375
lcl|AE004092.2_prot_AAK33588.1_441	SPy_0615	murN	putative peptidoglycan branched peptide synthesis protein, alanine adding enzyme	AAK33588.1	complement(494492..495727)	NaN	NaN	NaN	NaN	22.256	NaN	NaN	NaN	NaN	21.8506	NaN	NaN	22.6733	NaN	NaN	22.3736	NaN	NaN	NaN	NaN	NaN	NaN	NaN	NaN	NaN	22.6557	21.4604	NaN	NaN	NaN	NaN	NaN	NaN	NaN	NaN	NaN	22.5223	22.5403	22.6173	NaN	21.1789	NaN	NaN	21.388
lcl|AE004092.2_prot_AAK33589.1_442	SPy_0616	murM	putative peptidoglycan branched peptide synthesis protein, serine/alanine adding enzyme	AAK33589.1	complement(495714..496940)	NaN	NaN	NaN	NaN	NaN	NaN	NaN	NaN	NaN	NaN	NaN	NaN	NaN	NaN	NaN	NaN	NaN	NaN	NaN	NaN	NaN	NaN	NaN	NaN	NaN	20.587	NaN	NaN	NaN	NaN	NaN	NaN	NaN	NaN	NaN	NaN	NaN	NaN	NaN	NaN	NaN	NaN	NaN	NaN
lcl|AE004092.2_prot_AAK33590.1_443	SPy_0617		conserved hypothetical protein	AAK33590.1	complement(496940..497749)	23.9766	24.2957	24.0064	23.8661	24.2774	24.665	23.6763	24.3193	24.3608	24.3544	24.2207	24.1077	24.1822	23.8645	23.9343	24.7501	24.8286	24.3381	24.1071	23.7309	24.6641	24.3229	24.8019	24.6534	24.7707	24.5967	24.2628	24.439	24.3685	24.7193	24.3532	24.2797	24.1888	24.3647	24.379	24.3469	24.7341	24.5302	24.5987	23.4203	22.9077	23.7537	24.1368	24.1592
lcl|AE004092.2_prot_AAK33592.1_445	SPy_0621		conserved hypothetical protein	AAK33592.1	complement(498205..499506)	NaN	NaN	NaN	NaN	NaN	NaN	NaN	NaN	NaN	21.6792	NaN	NaN	NaN	NaN	NaN	NaN	NaN	NaN	NaN	NaN	NaN	NaN	21.5746	NaN	NaN	21.8161	NaN	NaN	NaN	NaN	NaN	NaN	NaN	NaN	NaN	NaN	NaN	NaN	21.1169	NaN	NaN	NaN	NaN	NaN
lcl|AE004092.2_prot_AAK33594.1_447	SPy_0623	pacL	putative calcium-transporting ATPase	AAK33594.1	500205..502886	24.4312	24.7098	24.1798	24.5873	25.279	24.3444	24.1313	24.5658	24.3657	25.2684	24.2821	24.7746	25.4314	24.2921	24.8403	25.2758	24.4091	24.8766	24.7748	24.4909	24.8307	24.1951	24.8578	24.6946	24.9092	25.5822	24.7155	24.9812	24.4515	24.4588	25.2136	24.3237	24.6395	24.8836	23.6579	24.9171	25.718	25.4984	25.5844	24.6246	24.3574	24.7857	25.1656	24.5647
lcl|AE004092.2_prot_AAK33595.1_448	SPy_0627	regR	putative transcriptional regulator (LacI family)	AAK33595.1	complement(502970..503965)	22.1491	22.6942	22.5908	NaN	NaN	NaN	NaN	NaN	21.8592	22.3098	NaN	22.3376	22.387	NaN	NaN	NaN	NaN	NaN	22.1497	NaN	NaN	NaN	21.3953	NaN	NaN	22.7257	NaN	22.2333	21.6334	NaN	22.0792	22.1445	NaN	NaN	21.8737	22.1589	22.3889	22.4112	22.487	22.2552	NaN	NaN	22.3536	NaN
lcl|AE004092.2_prot_AAK33608.1_461	SPy_0643	prfB	putative peptide chain release factor 2	AAK33608.1	516174..517187	26.0213	25.7943	26.1541	25.9992	25.882	25.7792	25.3282	25.7975	25.5948	26.1433	25.3778	25.685	25.9207	25.626	25.6743	26.0706	26.2725	25.9814	26.113	26.4023	25.7692	25.7207	26.0876	25.792	26.162	25.9469	26.1651	25.8708	25.9196	25.9438	26.1892	26.0292	26.0296	26.2259	26.1302	26.2881	26.4495	26.404	26.4568	26.0636	26.1963	26.0397	26.2284	26.3015
lcl|AE004092.2_prot_AAK33609.1_462	SPy_0644	ftsE	putative cell-division ATP-binding protein	AAK33609.1	517206..517898	25.0585	25.5224	25.6928	25.1943	26.269	26.4326	26.3289	26.0483	25.9154	26.2913	25.8206	26.4035	26.3386	26.1879	26.0872	25.9027	24.7089	24.3582	25.2139	25.3613	25.7719	25.9107	26.0764	26.0178	25.9973	26.4419	26.0779	26.0794	26.0642	26.0992	26.2421	25.9762	25.404	24.9502	24.3592	25.2548	26.2617	26.4471	27.063	26.6555	25.8251	26.4169	26.3022	25.5628
lcl|AE004092.2_prot_AAK33610.1_463	SPy_0645	ftsX	putative cell-division protein	AAK33610.1	517882..518820	21.8306	22.2733	21.9244	21.5443	22.8141	NaN	22.4657	NaN	22.0062	22.558	NaN	22.0302	22.9302	21.7369	22.0708	22.4146	21.4769	22.0279	21.6985	21.2333	NaN	21.7627	22.2089	NaN	21.9907	23.1102	22.3085	NaN	NaN	NaN	22.0814	21.35	21.5325	21.7187	21.051	22.4975	22.8645	23.7418	23.6825	NaN	NaN	NaN	22.8583	21.9266
lcl|AE004092.2_prot_AAK33611.1_464	SPy_0646		conserved hypothetical protein	AAK33611.1	complement(519130..519828)	22.8861	23.2479	22.8324	22.6709	NaN	22.5067	22.8607	23.0687	23.2527	23.062	23.2276	22.8292	22.9991	22.699	23.3141	22.7146	23.2229	23.3214	23.3556	23.5092	22.8125	22.7905	23.1009	22.8818	23.1856	23.2385	23.2627	23.3673	23.1104	23.0422	23.055	23.0292	23.5702	23.6233	23.2888	23.654	24.0218	23.6831	24.1808	23.7169	23.4444	23.4422	24.0259	23.5329
lcl|AE004092.2_prot_AAK33613.1_466	SPy_0650	aspC	putative aspartate aminotransferase	AAK33613.1	523704..524897	NaN	NaN	23.1998	23.6688	23.6173	NaN	NaN	NaN	NaN	NaN	23.9064	NaN	23.7984	24.6843	NaN	NaN	23.6865	23.1693	22.9714	23.1	23.034	23.3805	23.7207	24.0669	23.3206	23.3301	23.9124	NaN	22.4917	NaN	23.7393	NaN	24.0883	23.6929	24.1877	24.2632	23.8432	23.5442	23.4471	24.0566	24.7841	24.5678	25.2702	24.5059
lcl|AE004092.2_prot_AAK33614.1_467	SPy_0651	asnS	putative asparaginyl-tRNA synthetase	AAK33614.1	524918..526264	24.7544	24.9706	24.7057	24.4628	25.0822	24.7263	24.8632	24.4844	24.5768	25.3198	24.6898	24.8024	25.269	24.5431	24.7635	25.1668	24.7011	24.9867	24.8769	24.4596	24.449	24.5524	24.8319	24.8051	24.8825	25.3308	24.9829	24.8756	24.5711	24.526	24.9772	24.5603	24.5337	24.7099	24.6119	24.9316	25.21	25.2223	25.3183	24.4859	24.4522	24.5853	24.9774	24.6609
lcl|AE004092.2_prot_AAK33615.1_468	SPy_0652		conserved hypothetical protein	AAK33615.1	526678..527568	23.8888	23.1331	22.8581	22.6805	24.2716	22.9892	23.3339	NaN	23.3397	23.8663	23.1766	23.5098	23.8894	23.0796	NaN	24.096	23.2611	23.8311	23.9921	23.1839	23.3545	23.2757	23.6698	23.3275	23.8958	23.96	23.4564	23.0296	23.3953	22.8601	23.5757	22.8725	23.702	23.7479	22.6785	23.56	23.6872	23.6562	23.9864	22.4616	22.5149	23.3512	23.4931	22.6858
lcl|AE004092.2_prot_AAK33617.1_470	SPy_0654		conserved hypothetical protein	AAK33617.1	528539..529450	NaN	NaN	NaN	NaN	NaN	NaN	NaN	NaN	NaN	NaN	NaN	NaN	NaN	NaN	NaN	NaN	NaN	NaN	NaN	NaN	NaN	NaN	NaN	NaN	NaN	NaN	NaN	NaN	NaN	NaN	NaN	NaN	NaN	NaN	NaN	NaN	NaN	NaN	21.0759	NaN	NaN	NaN	NaN	NaN
lcl|AE004092.2_prot_AAK33666.1_519	SPy_0713	pepD	putative dipeptidase	AAK33666.1	570464..571882	NaN	21.326	21.1474	NaN	21.7888	22.1683	NaN	23.3738	21.4453	NaN	21.5923	23.0858	21.5706	21.8219	21.9817	NaN	NaN	NaN	NaN	NaN	22.0956	NaN	21.6332	22.892	22.1752	21.9356	22.1051	22.1137	21.6817	NaN	NaN	21.5815	22.8267	22.4776	23.2063	22.6248	22.2246	21.8164	21.9265	22.9076	23.1266	23.4891	23.7043	22.8484
lcl|AE004092.2_prot_AAK33667.2_520	SPy_0714	adcA	putative adhesion protein	AAK33667.2	572034..573581	NaN	NaN	22.6485	22.4721	22.8958	23.0487	23.0815	22.6892	22.7719	22.7482	22.9607	23.0825	22.4174	22.7781	22.8898	22.796	NaN	22.3522	NaN	NaN	22.5079	22.6843	22.2611	22.5311	22.356	22.0396	22.4255	22.5611	22.1373	22.3786	22.9127	22.5534	NaN	NaN	NaN	22.1056	NaN	NaN	NaN	22.297	21.9086	NaN	NaN	21.9716
lcl|AE004092.2_prot_AAK33669.1_522	SPy_0716	agaS	putative tagatose-6-phosphate aldose/ketose isomerase	AAK33669.1	574470..575669	22.9406	23.7229	22.694	22.6823	23.4491	23.1485	23.1054	23.0342	NaN	23.4099	23.0063	NaN	NaN	NaN	21.5545	23.8172	22.8904	23.7977	NaN	22.9151	22.9	22.6618	22.9308	22.9604	23.7235	23.7043	23.1928	22.8843	23.1478	23.5387	23.0713	NaN	NaN	23.0886	22.898	23.4854	23.6107	23.93	23.7407	22.6528	22.0263	22.2205	22.9734	22.3738
lcl|AE004092.2_prot_AAK33670.1_523	SPy_0717	rpmE	50S ribosomal protein L31	AAK33670.1	complement(575766..576026)	28.4645	28.0476	28.2728	28.476	28.1561	28.6966	28.7438	28.7006	28.8574	28.6169	28.8514	28.5607	28.2749	28.6624	28.822	28.468	28.5674	28.1777	28.7239	28.1987	28.8875	28.5839	28.4927	28.9376	28.7713	28.1767	28.7464	28.6564	28.7892	28.8443	28.8021	29.0237	28.7258	29.039	28.7406	28.9584	28.5933	28.4487	28.3197	29.1434	29.1544	28.795	28.8323	28.9541
lcl|AE004092.2_prot_AAK33671.1_524	SPy_0720		conserved hypothetical protein	AAK33671.1	complement(576141..577082)	NaN	NaN	NaN	NaN	23.1677	22.3729	22.2692	22.3475	22.5779	23.4154	NaN	22.408	23.4279	22.237	22.3401	23.3202	22.8697	NaN	NaN	NaN	NaN	21.9244	22.6599	NaN	22.7598	23.3853	22.6737	22.716	22.4574	22.8102	23.1713	22.4876	NaN	NaN	NaN	NaN	NaN	23.3119	23.5011	22.7583	22.8188	22.4559	23.2768	22.7655
lcl|AE004092.2_prot_AAK33672.1_525	SPy_0721		putative flavodoxin	AAK33672.1	577476..577925	24.444	23.7198	24.5053	24.671	24.3504	25.2906	24.2708	24.431	25.4119	24.516	25.2954	24.9696	24.3789	25.2307	25.1607	24.5138	24.0234	23.2368	23.5868	24.046	25.2363	25.2332	25.7689	25.0187	25.7296	24.4536	25.6673	25.5584	25.9094	25.4085	25.0294	25.4389	23.8939	24.6586	23.6976	25.0489	24.6624	24.83	24.7781	25.7861	25.7556	25.8125	25.7517	25.6028
lcl|AE004092.2_prot_AAK33675.1_528	SPy_0724	rplS	50S ribosomal protein L19	AAK33675.1	579755..580102	29.2374	29.1247	30.0387	29.8247	28.014	28.0486	28.2621	28.1901	28.1816	28.2703	28.3547	28.1515	28.1132	27.8606	28.0616	28.2922	29.818	29.6878	29.327	30.0666	27.9287	27.7271	27.9418	27.7355	27.8821	28.1444	28.0042	27.9023	27.8233	28.0378	28.1573	27.8171	29.7444	27.8165	29.4287	28.2773	27.9512	28.0288	28.0429	27.7503	27.6697	27.7899	27.9692	27.9702
lcl|AE004092.2_prot_AAK33677.1_530	SPy_0727	gyrB	putative DNA gyrase, subunit B	AAK33677.1	581675..583627	22.4201	22.8872	NaN	22.4539	23.4282	22.4343	23.5724	22.9412	22.5484	23.6225	23.035	22.7254	23.5117	23.056	22.4647	23.6835	22.619	23.2023	23.0833	23.0908	22.9368	22.0726	23.1237	23.0861	23.1376	23.4782	23.1586	23.3399	22.8547	22.6659	23.2253	22.5756	23.0777	23.1261	23.2526	23.463	23.4446	23.9823	23.8205	22.886	23.3861	22.9202	23.5246	23.3762
lcl|AE004092.2_prot_AAK33678.1_531	SPy_0728		conserved hypothetical protein	AAK33678.1	583995..585719	25.2353	25.407	25.1978	25.0478	25.3714	24.9578	24.5775	25.0181	25.0613	25.639	25.1036	25.2008	25.6693	24.9805	25.193	25.6775	25.3462	25.8539	25.8687	25.2675	25.2978	25.048	25.2145	25.172	25.5052	25.7866	25.1804	25.2273	25.1742	25.1772	25.3493	25.0967	25.3303	25.6741	25.1172	25.6893	25.6895	25.534	25.6431	24.9313	25.0782	25.0676	25.3271	25.1848
lcl|AE004092.2_prot_AAK33680.1_533	SPy_0731	eno	putative enolase	AAK33680.1	586536..587843	36.5203	35.8233	36.2375	36.5214	35.9598	36.5194	36.6506	36.7562	36.7016	35.9433	36.7055	36.863	35.8981	36.8824	36.6944	36.1395	36.3307	36.2606	36.106	36.174	36.5513	36.3802	36.2103	36.7355	35.9924	35.815	36.3419	36.1921	36.3834	36.5657	36.5033	36.5815	36.2844	35.8574	36.113	35.6491	35.2161	35.4992	35.4496	36.4807	36.0818	36.3771	35.8907	35.9467
lcl|AE004092.2_prot_AAK33693.1_546	SPy_0747		conserved hypothetical protein	AAK33693.1	607537..610269	22.9637	23.8104	23.7104	23.4576	24.5017	24.6406	25.385	24.6527	24.4342	24.3363	24.2241	25.3323	24.7671	24.122	24.6507	25.2832	23.3483	23.7863	23.7051	NaN	24.0669	23.707	23.798	24.5958	23.6322	23.8553	23.6515	NaN	NaN	23.5914	23.7664	NaN	23.4713	25.1313	24.6025	24.5583	24.6378	24.2513	24.8414	24.3948	24.0788	24.6899	25.5922	24.5762
lcl|AE004092.2_prot_AAK33695.1_548	SPy_0751	lig	putative DNA ligase	AAK33695.1	611241..613199	NaN	21.2168	NaN	NaN	22.9516	NaN	NaN	NaN	NaN	22.9394	NaN	NaN	22.2331	NaN	NaN	NaN	NaN	NaN	21.4551	NaN	NaN	NaN	NaN	22.5119	NaN	NaN	22.6535	NaN	NaN	22.6239	22.6148	22.7575	NaN	NaN	NaN	NaN	21.4449	NaN	NaN	NaN	NaN	NaN	21.5242	NaN
lcl|AE004092.2_prot_AAK33696.1_549	SPy_0752		conserved hypothetical protein	AAK33696.1	613213..614235	NaN	23.139	23.7729	NaN	23.573	NaN	23.5337	23.6909	23.5958	23.5951	24.0665	23.9889	23.1449	23.0595	23.3101	23.7352	NaN	NaN	23.3062	22.6695	NaN	NaN	23.1233	23.7037	23.2822	23.3461	23.4527	23.2187	22.9371	23.236	23.5759	23.6609	NaN	23.0832	22.6434	23.0453	23.481	23.2383	23.322	NaN	22.263	22.777	22.543	22.3392
lcl|AE004092.2_prot_AAK33699.1_552	SPy_0756	atpF	putative proton-translocating ATPase, subunit b	AAK33699.1	615594..616088	27.6344	27.6164	27.6038	27.55	27.7531	27.7558	27.6063	27.9657	27.7345	27.8593	27.8156	27.7359	27.9025	27.6436	27.8702	27.9485	28.0284	27.7068	27.6901	27.1939	27.9689	27.7813	27.946	27.9572	27.8673	28.0466	27.7705	27.98	27.8513	27.9072	27.9716	27.811	27.4019	27.2428	27.342	27.4869	27.7829	27.7372	27.8129	27.5396	27.3808	27.3122	27.5262	27.4161
lcl|AE004092.2_prot_AAK33700.1_553	SPy_0757	atpH	putative proton-translocating ATPase, delta subunit	AAK33700.1	616088..616624	24.7053	24.8128	24.4921	24.2671	24.484	24.5303	24.5709	24.3166	24.4475	24.8955	24.4819	24.74	24.7187	24.2192	24.4116	24.708	24.9319	24.9615	24.4978	24.6057	24.4746	24.3036	24.4537	24.7038	24.6007	24.691	24.4536	24.8368	24.5544	24.6249	24.926	24.6398	24.5298	24.6083	24.6514	24.5426	24.7235	24.8063	24.637	24.545	24.2096	24.5173	24.2673	24.5172
lcl|AE004092.2_prot_AAK33701.1_554	SPy_0758	atpA	putative proton-translocating ATPase, alpha subunit	AAK33701.1	616640..618148	28.5658	28.5459	28.4212	28.2525	28.6783	28.2877	28.125	28.2016	28.4599	28.7053	28.4943	28.2936	28.8528	28.2185	28.2649	28.7063	28.7688	28.8356	28.6844	28.522	28.2786	28.0983	28.5139	28.3033	28.7778	28.7702	28.6305	28.5379	28.4464	28.4914	28.5301	28.2697	28.5921	28.8538	28.6618	28.7435	28.6501	28.8212	28.9022	28.5586	28.8564	28.6676	28.7652	28.7798
lcl|AE004092.2_prot_AAK33702.1_555	SPy_0759	atpG	putative proton-translocating ATPase, gamma subunit	AAK33702.1	618164..619039	26.7551	26.5401	26.508	26.2762	26.7141	26.4986	26.2545	26.281	26.499	26.6238	26.4175	26.3804	26.7493	26.1268	26.3443	26.5668	26.9214	26.7632	26.6955	26.6134	26.5239	26.4238	26.8598	26.7316	26.8152	27.004	26.7972	26.7436	26.5372	26.6466	26.6344	26.6183	26.8297	26.9461	26.8822	26.8054	26.7378	26.5853	26.7243	26.4746	26.949	26.6617	26.7941	26.7695
lcl|AE004092.2_prot_AAK33703.1_556	SPy_0760	atpD	putative proton-translocating ATPase, beta subunit	AAK33703.1	619201..620607	29.4382	29.4206	29.4303	29.2471	29.3692	29.2687	29.217	29.1248	29.4079	29.3628	29.4706	29.2347	29.48	29.3462	29.2703	29.39	29.6678	29.3741	29.6412	29.6908	29.4719	29.2768	29.5345	29.4345	29.8179	29.696	29.716	29.6865	29.6783	29.6505	29.5925	29.5627	29.7896	30.1422	30.068	29.8813	29.851	29.6548	29.6782	29.5448	30.0616	29.7891	29.8839	30.0779
lcl|AE004092.2_prot_AAK33704.1_557	SPy_0761	atpC	putative proton-translocating ATPase, epsiron subunit	AAK33704.1	620620..621036	26.3683	25.8105	26.3693	26.2276	25.8783	26.398	26.3827	26.248	26.6164	26.1516	26.7713	26.761	25.8463	26.2711	26.4309	25.9755	26.5699	25.9199	25.8059	26.3502	26.2987	26.5672	26.5822	26.6535	26.4122	26.0215	26.7009	26.3173	26.3255	26.5819	26.7085	26.6717	26.5742	26.3027	26.2066	26.1717	25.5973	25.532	25.7794	26.4142	26.2478	26.691	26.7899	26.5044
lcl|AE004092.2_prot_AAK33706.1_559	SPy_0763		putative UDP-N-acetylglucosamine 1-carboxyvinyltransferase	AAK33706.1	621624..622895	25.7959	26.4626	25.8852	25.4143	26.2138	26.4033	27.913	26.2796	26.0135	26.552	26.9853	27.3199	26.5865	26.0242	26.2871	26.5808	24.2604	25.3086	25.6256	26.0367	26.2962	25.8114	26.6587	26.431	25.9408	26.1775	26.0206	26.0797	25.8329	26.2607	26.3839	26.3804	25.5811	26.6906	26.1931	26.4527	26.41	27.0614	27.5252	27.0497	26.2977	25.8466	26.0704	25.8284
lcl|AE004092.2_prot_AAK33709.1_562	SPy_0768	pheS	putative phenylalanyl-tRNA synthetase (alpha subunit)	AAK33709.1	623867..624988	24.0472	24.412	23.7565	23.7549	23.9559	24.2858	24.0996	24.1072	23.6665	24.3198	23.7624	23.8793	24.4484	23.601	23.6942	24.2906	24.0567	24.3018	23.8021	23.9458	24.1143	23.8847	24.3606	24.1558	24.0793	24.4466	23.9786	24.1596	23.9438	24.0478	24.12	24.1323	23.8869	23.8656	23.5993	24.3828	24.3175	24.1521	24.5	23.8852	23.9479	23.963	24.0272	23.667
lcl|AE004092.2_prot_AAK33710.1_563	SPy_0769	pheT	phenylalanyl-tRNA synthetase (beta subunit)	AAK33710.1	625198..627603	25.3624	25.5122	24.975	24.973	25.4663	24.6454	24.8372	25.068	24.6768	25.4365	24.8176	24.6715	25.4658	24.4658	24.9758	25.3493	24.9951	25.5616	25.6597	24.5335	24.9774	25.02	25.2519	24.8347	25.3037	25.735	25.1879	24.9642	24.9152	25.0756	25.2242	24.7713	24.8188	25.3938	24.8868	25.2434	25.5201	25.5186	25.525	24.8602	24.6384	24.6894	25.1026	24.8768
lcl|AE004092.2_prot_AAK33711.1_564	SPy_0770		hypothetical protein	AAK33711.1	627713..628090	NaN	NaN	NaN	NaN	NaN	NaN	NaN	NaN	NaN	NaN	NaN	22.1364	21.8841	NaN	NaN	NaN	NaN	NaN	NaN	21.7399	NaN	NaN	NaN	NaN	NaN	NaN	NaN	NaN	NaN	NaN	NaN	NaN	NaN	21.9493	22.2883	NaN	NaN	NaN	NaN	NaN	NaN	NaN	NaN	NaN
lcl|AE004092.2_prot_AAK33713.1_566	SPy_0772		conserved hypothetical protein	AAK33713.1	628542..629618	NaN	NaN	NaN	NaN	21.705	NaN	NaN	NaN	NaN	21.5222	NaN	NaN	21.42	NaN	NaN	21.2733	NaN	NaN	NaN	NaN	NaN	21.183	21.315	NaN	21.0205	21.4407	21.1502	21.1253	21.1811	NaN	NaN	NaN	NaN	NaN	NaN	NaN	21.3742	21.8379	21.6493	NaN	NaN	NaN	NaN	21.0687
lcl|AE004092.2_prot_AAK33714.2_567	SPy_0773		putative ABC transporter (ATP-binding protein)	AAK33714.2	629628..630296	21.8617	21.2688	21.4523	21.6721	21.0836	NaN	21.4193	NaN	20.5258	NaN	21.2892	21.5868	NaN	21.257	NaN	21.2646	21.6321	21.2961	21.5261	21.4219	22.1608	NaN	NaN	NaN	NaN	20.6207	21.4183	21.4035	21.3054	20.7997	NaN	21.5255	22.2882	20.4417	21.7529	21.582	22.148	22.8265	22.5824	22.0213	22.7239	22.3081	21.9373	22.3675
lcl|AE004092.2_prot_AAK33715.1_568	SPy_0775		conserved hypothetical protein	AAK33715.1	complement(630398..631315)	NaN	NaN	NaN	NaN	21.4998	NaN	NaN	NaN	NaN	21.1055	NaN	NaN	NaN	NaN	NaN	NaN	NaN	NaN	NaN	NaN	NaN	NaN	21.0554	21.484	NaN	21.2012	NaN	21.2514	NaN	NaN	NaN	NaN	NaN	NaN	NaN	21.4239	21.0173	21.1171	21.4925	NaN	21.2221	NaN	21.9969	21.2141
lcl|AE004092.2_prot_AAK33719.1_572	SPy_0779	rpsU	30S ribosomal protein S21	AAK33719.1	639403..639579	26.766	26.498	26.5764	26.6734	26.3432	26.4406	26.2022	26.5952	26.6986	26.4305	26.6879	26.0225	26.3383	26.6175	26.1249	26.5052	26.558	26.682	26.7652	26.2563	26.4153	26.3116	26.3865	26.5062	26.2858	26.3811	26.3503	26.6023	26.3239	26.2772	26.1422	26.2103	26.5797	26.5251	26.4357	26.5663	26.4735	26.5413	26.771	26.3773	26.3341	26.4824	26.4464	26.1853
lcl|AE004092.2_prot_AAK33720.1_573	SPy_0780	mscL	putative large conductance mechanosensitive channel	AAK33720.1	complement(639707..640069)	27.2325	27.492	27.3041	27.3387	27.2717	27.2549	27.1133	27.2392	27.0776	27.4238	27.1448	27.45	27.573	27.2687	27.3244	27.3772	26.6421	27.6502	27.5391	27.2811	27.5076	27.2752	27.4349	27.6163	27.4143	27.7467	27.8054	27.5571	27.4533	27.4238	27.6216	27.3591	27.2552	27.2289	26.9319	27.2386	27.4792	27.8359	27.9807	27.391	27.0678	26.9157	27.4473	27.2255
lcl|AE004092.2_prot_AAK33722.1_575	SPy_0782	rpoD	putative RNA polymerase sigma 42 protein	AAK33722.1	642023..643132	26.6729	26.4587	26.6161	26.3369	26.2478	26.3379	26.2719	26.3148	26.1269	26.5682	26.1838	26.1806	26.353	26.203	26.4496	26.4114	26.2467	26.0598	26.3171	26.2931	26.5497	26.3984	26.4601	26.8072	26.2506	26.6391	26.572	26.6628	26.3544	26.3226	26.6873	26.4525	26.7439	25.6609	26.3353	26.6667	26.6687	26.52	26.3703	26.4117	26.4784	26.3816	26.5691	26.3459
lcl|AE004092.2_prot_AAK33724.1_577	SPy_0784	rmlD	putative dTDP-4-keto-L-rhamnose reductase	AAK33724.1	643844..644698	23.9623	24.4047	24.4574	24.0929	24.2461	23.8513	23.1007	23.7763	23.8949	24.3541	23.1472	23.7963	24.6629	23.9028	23.9125	24.2018	24.4423	24.4658	24.5011	24.2666	24.2201	24.1281	24.3673	23.7793	24.3169	24.7295	24.1189	23.6759	24.1358	24.1155	24.478	24.0483	24.2238	24.2568	24.3102	24.3703	24.6217	24.6594	24.9661	24.1024	24.1137	23.9173	24.172	24.3356
lcl|AE004092.2_prot_AAK33725.1_578	SPy_0786	rgpAc	conserved hypothetical protein - possibly involved in cell wall localization and side chain formation of rhamnose-glucose polysaccharide	AAK33725.1	644817..645971	NaN	NaN	NaN	NaN	NaN	NaN	NaN	NaN	NaN	NaN	NaN	NaN	NaN	NaN	NaN	NaN	NaN	NaN	NaN	NaN	NaN	NaN	NaN	NaN	NaN	NaN	NaN	NaN	NaN	NaN	NaN	NaN	NaN	NaN	NaN	NaN	19.4939	NaN	NaN	NaN	NaN	NaN	NaN	NaN
lcl|AE004092.2_prot_AAK33726.1_579	SPy_0787	rgpBc	putative rhamnosyltransferase - possibly involved in cell wall localization and side chain formation of rhamnose-glucose polysaccharide	AAK33726.1	645961..646893	NaN	NaN	NaN	NaN	NaN	NaN	NaN	NaN	NaN	NaN	NaN	NaN	NaN	NaN	NaN	NaN	NaN	NaN	NaN	24.5183	NaN	NaN	NaN	NaN	NaN	NaN	NaN	NaN	NaN	NaN	NaN	NaN	NaN	NaN	NaN	NaN	NaN	NaN	NaN	NaN	NaN	NaN	NaN	NaN
lcl|AE004092.2_prot_AAK33728.1_581	SPy_0790	rgpDc	ABC-transporter (ATP-binding protein) - possibly involved in cell wall localization and side chain formation of rhamnose-glucose polysaccharide	AAK33728.1	647699..648904	NaN	22.9114	NaN	22.0222	22.6594	22.4052	NaN	NaN	NaN	23.1201	22.6747	NaN	23.2432	NaN	NaN	23.0019	NaN	22.917	NaN	21.9967	21.9857	21.5683	22.2096	NaN	22.825	23.0577	22.4311	22.8074	22.4457	22.1414	22.5849	NaN	NaN	22.686	22.4688	22.3908	23.0894	23.2267	23.1823	22.194	22.4801	21.8648	22.6398	22.141
lcl|AE004092.2_prot_AAK33729.1_582	SPy_0791	rgpEc	putative glycosyltransferase - possibly involved in cell wall localization and side chain formation of rhamnose-glucose polysaccharide	AAK33729.1	648929..649936	NaN	NaN	NaN	NaN	NaN	NaN	NaN	NaN	NaN	NaN	NaN	NaN	NaN	NaN	NaN	NaN	21.8268	NaN	NaN	NaN	NaN	NaN	NaN	NaN	NaN	NaN	NaN	NaN	NaN	NaN	NaN	NaN	NaN	NaN	NaN	NaN	NaN	NaN	NaN	NaN	NaN	NaN	NaN	NaN
lcl|AE004092.2_prot_AAK33730.1_583	SPy_0792	rgpFc	conserved hypothetical protein - possibly involved in cell wall localization and side chain formation of rhamnose-glucose polysaccharide	AAK33730.1	649933..651678	NaN	NaN	NaN	NaN	NaN	NaN	NaN	NaN	NaN	NaN	NaN	NaN	NaN	NaN	NaN	NaN	NaN	NaN	NaN	NaN	NaN	NaN	NaN	NaN	NaN	20.6169	NaN	NaN	NaN	NaN	NaN	NaN	NaN	NaN	NaN	NaN	21.3406	20.4338	20.8263	NaN	NaN	NaN	NaN	20.2658
lcl|AE004092.2_prot_AAK33736.1_589	SPy_0799	pepT	putative tripeptidase	AAK33736.1	658216..659439	25.1336	24.744	24.8175	24.6405	24.9792	24.8636	24.5453	24.8215	24.5489	24.4704	22.3255	24.5136	25.0187	24.691	24.7446	24.361	25.0606	25.2651	25.1734	25.6242	24.7508	25.008	24.9874	24.7608	24.9807	25.0364	25.013	24.4739	24.9886	24.7797	24.8768	24.8214	25.4554	25.3218	25.4508	25.2116	25.231	25.1511	25.1418	25.0177	25.3966	24.9149	25.4056	25.2597
lcl|AE004092.2_prot_AAK33739.1_592	SPy_0802		hypothetical protein	AAK33739.1	660201..660677	24.1261	24.4996	24.3414	24.5594	24.555	NaN	24.6349	NaN	NaN	24.78	NaN	24.6597	24.9674	24.8013	24.8924	NaN	NaN	23.8375	NaN	23.7057	25.0069	24.4431	24.114	NaN	24.1778	23.6943	NaN	NaN	24.0492	24.3026	NaN	23.6311	24.0063	NaN	23.4695	24.1551	24.1143	24.1424	24.2536	23.8945	24.0709	24.2702	23.7451	24.3544
lcl|AE004092.2_prot_AAK33740.1_593	SPy_0803	cmk	putative cytidylate kinase	AAK33740.1	660692..661372	24.9065	24.175	24.5988	25.3667	27.0431	25.5943	NaN	24.562	25.4088	24.969	24.8873	NaN	25.3429	25.5818	NaN	24.2718	24.692	25.361	24.909	25.7874	24.8631	24.4848	24.9018	24.3708	25.5787	25.0261	25.0076	24.738	24.8473	24.9855	25.1038	24.4368	25.7311	25.4678	24.9217	25.8046	25.1622	25.0245	25.2645	25.4477	25.3709	25.6898	24.9968	25.1636
lcl|AE004092.2_prot_AAK33741.1_594	SPy_0804	infC	putative translation initiation factor 3 (IF3)	AAK33741.1	661534..662064	25.3994	25.0103	24.826	24.7384	24.9901	24.9437	25.0439	25.0481	24.9217	24.9963	24.9722	25.0772	25.0173	24.9592	24.8122	25.1071	23.8163	24.5052	24.2395	24.7363	25.1053	24.6077	24.8614	24.8206	24.8748	25.1121	25.2814	24.9969	24.6948	24.8662	25.2273	24.6382	24.3429	25.0578	25.0662	24.9957	25.5756	24.7631	25.1208	24.9521	25.0724	24.4416	24.954	24.754
lcl|AE004092.2_prot_AAK33742.1_595	SPy_0805	rpmI	50S ribosomal protein L35	AAK33742.1	662106..662303	26.9294	26.8627	27.4209	27.5785	25.1509	25.6519	25.2072	25.5791	25.4549	25.4578	25.2818	25.1974	25.4431	25.4905	25.2133	25.4938	27.3725	27.1839	26.9717	27.6941	25.6242	25.4014	25.2743	24.7772	24.9593	25.9258	25.5491	25.7046	25.2424	25.3622	25.2056	25.0082	27.1801	24.6968	26.8157	26.1049	26.0312	25.8187	26.1678	25.762	26.0654	25.7481	25.7345	25.8776
lcl|AE004092.2_prot_AAK33743.1_596	SPy_0806	rplT	50S ribosomal protein L20	AAK33743.1	662362..662721	28.7779	28.6937	29.3134	29.1212	27.6563	26.9098	27.5033	27.1827	27.2628	27.6332	25.7424	26.9537	27.3828	27.9464	27.415	27.579	29.5173	29.25	28.8945	29.9198	26.9486	26.8788	26.6006	26.6847	26.9325	27.2679	26.7572	27.2514	26.4718	27.2001	27.2425	26.83	29.5677	28.6206	29.4086	28.3774	27.2486	27.1569	27.259	27.6649	27.3924	28.0117	27.4108	27.5516
lcl|AE004092.2_prot_AAK33744.1_597	SPy_0807		conserved hypothetical protein	AAK33744.1	complement(663012..665222)	NaN	22.755	22.8223	NaN	23.7521	23.4512	NaN	NaN	NaN	23.6517	NaN	NaN	23.5163	NaN	NaN	NaN	NaN	24.0442	NaN	NaN	NaN	NaN	NaN	NaN	NaN	NaN	NaN	NaN	NaN	NaN	NaN	NaN	22.9359	24.4153	22.7026	23.3986	23.3472	22.757	23.8696	22.6597	22.8711	NaN	23.3254	22.8902
lcl|AE004092.2_prot_AAK33745.1_598	SPy_0808		conserved hypothetical protein	AAK33745.1	665330..666493	NaN	22.6395	NaN	NaN	NaN	NaN	NaN	NaN	NaN	NaN	NaN	NaN	NaN	NaN	NaN	NaN	NaN	NaN	22.5468	NaN	NaN	NaN	NaN	NaN	NaN	NaN	NaN	NaN	NaN	NaN	NaN	NaN	22.4908	22.4429	NaN	NaN	22.5673	22.8897	22.8998	NaN	NaN	NaN	22.9947	22.6206
lcl|AE004092.2_prot_AAK33746.1_599	SPy_0809	aroD	putative 3-dehydroquinate dehydratase	AAK33746.1	666490..667176	NaN	23.3551	23.5247	22.985	22.5835	23.1043	NaN	NaN	23.164	23.5151	23.47	NaN	NaN	NaN	23.3332	23.2147	23.521	23.4936	23.2347	23.3423	23.4087	23.2229	23.3167	22.9279	23.4017	23.3422	23.6568	22.8471	23.4991	23.5598	23.5847	23.3974	23.1856	24.1048	23.6793	23.8313	23.5492	22.8848	23.0918	23.6718	24.0161	23.9232	24.1198	24.3969
lcl|AE004092.2_prot_AAK33748.1_601	SPy_0811		conserved hypothetical protein	AAK33748.1	668497..668838	28.24	27.8781	28.2579	28.0653	27.8845	28.3606	27.8916	27.9878	28.9681	27.8401	28.0703	28.0262	27.4428	28.185	28.4091	28.0355	28.6472	27.9714	28.2869	28.6532	28.9533	28.6995	29.0194	28.4734	28.6635	28.0428	29.1604	28.4961	29.1081	28.8035	28.5334	28.9441	28.7085	28.8482	28.6982	28.5748	28.4465	28.4988	28.1412	29.1308	29.4079	28.882	28.8926	28.7221
lcl|AE004092.2_prot_AAK33749.1_602	SPy_0813	gor	putative glutathione reductase (GR)	AAK33749.1	669059..670411	28.4974	27.665	28.3965	28.5238	28.2143	28.5777	28.2833	28.8393	28.622	28.0091	28.5831	28.6974	28.0566	28.7971	28.7192	27.9492	28.6416	28.4276	28.1588	28.5089	28.7195	28.4714	28.5254	28.8036	28.1785	28.0958	28.5601	28.3118	28.523	28.7481	28.5238	28.7439	28.1893	27.8371	28.4126	27.8627	27.5779	27.7804	27.7296	28.5303	28.2937	28.2929	28.2502	28.1665
lcl|AE004092.2_prot_AAK33752.2_605	SPy_0816		putative iron-sulfur cofactor synthesis protein	AAK33752.2	672472..673614	NaN	NaN	NaN	NaN	NaN	NaN	NaN	NaN	NaN	22.112	NaN	NaN	22.1975	NaN	NaN	NaN	NaN	NaN	NaN	NaN	NaN	NaN	NaN	NaN	NaN	22.4605	NaN	NaN	NaN	NaN	NaN	NaN	NaN	NaN	NaN	NaN	NaN	22.0781	21.9409	NaN	NaN	NaN	22.3102	NaN
lcl|AE004092.2_prot_AAK33754.1_607	SPy_0818		hypothetical protein	AAK33754.1	674878..676170	NaN	NaN	NaN	NaN	NaN	NaN	NaN	NaN	NaN	NaN	NaN	NaN	NaN	NaN	NaN	NaN	NaN	NaN	NaN	NaN	NaN	NaN	NaN	NaN	NaN	NaN	NaN	NaN	NaN	NaN	NaN	NaN	22.7525	NaN	NaN	22.761	NaN	NaN	NaN	NaN	NaN	NaN	NaN	NaN
lcl|AE004092.2_prot_AAK33755.1_608	SPy_0819	rplU	50S ribosomal protein L21	AAK33755.1	676384..676698	30.1503	29.7548	30.5584	30.6521	29.2335	29.3096	29.2347	29.3218	29.5302	29.1055	29.7115	29.6417	29.1298	29.2268	29.4821	29.3904	30.5815	30.5306	30.0739	30.9523	29.0858	29.2172	29.3519	29.2076	29.4646	29.3755	29.7877	29.4179	29.3962	29.5813	29.5647	29.3125	30.4676	29.1307	30.3781	29.5508	29.2732	29.1041	29.3009	29.6638	29.4107	29.5629	29.7064	29.6199
lcl|AE004092.2_prot_AAK33757.1_610	SPy_0822	rpmA	50S ribosomal protein L27	AAK33757.1	677064..677357	29.2904	28.8131	29.9688	29.9359	28.0074	28.683	28.301	28.5508	28.6727	28.3123	28.799	28.7346	28.0783	28.5642	28.628	28.2373	29.9448	29.3401	29.1358	29.9273	28.6828	28.3167	28.5147	28.5337	28.2985	28.3375	28.455	28.4403	28.1531	28.4471	28.409	28.5613	29.5544	27.8782	29.5553	28.2558	28.2785	28.0915	28.0997	28.4652	28.4399	28.6642	28.462	28.6596
lcl|AE004092.2_prot_AAK33761.1_614	SPy_0830	pyrR	putative pyrimidine regulatory protein	AAK33761.1	680350..680871	24.3511	24.1794	24.1676	24.2008	24.0866	24.1916	23.8867	23.7172	24.4783	24.0881	NaN	25.1053	24.1473	24.0622	24.5947	24.3991	24.4262	24.3842	24.6575	23.9585	22.5554	23.4192	24.1193	NaN	24.3979	23.7492	24.1584	24.263	24.3396	24.0087	24.5663	24.2893	23.9757	24.275	24.0754	24.308	24.1795	23.9845	24.0701	24.0003	23.9881	23.7788	24.1047	24.0431
lcl|AE004092.2_prot_AAK33766.1_619	SPy_0836		conserved hypothetical protein	AAK33766.1	687877..689148	25.8279	25.9857	25.8763	26.1488	26.2059	25.949	26.1272	26.3331	26.1775	26.3466	26.3274	26.2998	26.0413	26.1935	26.2153	26.1835	24.6121	23.9959	25.0838	24.3974	24.9607	25.0744	25.0809	25.6029	25.2231	25.1719	25.1857	25.4605	24.8115	25.0335	25.5356	25.135	24.4962	24.3384	24.3516	24.5365	24.8922	24.8692	24.9422	24.9539	24.756	24.5991	25.2337	24.9805
lcl|AE004092.2_prot_AAK33767.1_620	SPy_0837		putative ABC transporter (ATP-binding protein)	AAK33767.1	689172..689858	24.368	24.6656	24.7099	24.6847	24.681	24.4866	24.7669	24.5838	24.7593	25.0007	25.0868	24.8205	25.0323	24.2451	24.9173	24.7285	24.1624	26.0476	24.2282	24.3974	24.4807	24.4902	24.7351	24.7847	24.9457	25.2815	25.184	24.8892	24.9829	24.87	25.008	24.9704	24.3609	24.4028	24.1692	24.3962	24.6512	24.4226	24.7755	24.4033	23.9318	24.163	24.8408	24.8165
lcl|AE004092.2_prot_AAK33768.1_621	SPy_0838		conserved hypothetical protein	AAK33768.1	689870..691090	NaN	22.537	22.9917	23.0935	23.069	NaN	NaN	NaN	23.2644	23.9911	NaN	22.7106	23.8279	23.1852	22.8124	22.9114	22.7255	22.6709	NaN	22.8342	NaN	NaN	23.2792	NaN	NaN	23.0511	NaN	23.298	NaN	NaN	NaN	NaN	23.103	22.901	23.0393	22.995	23.4003	22.347	22.59	NaN	NaN	NaN	22.7825	NaN
lcl|AE004092.2_prot_AAK33770.1_623	SPy_0840	rpsP	30S ribosomal protein S16	AAK33770.1	693204..693476	27.7638	27.536	28.4902	28.513	27.7224	27.8388	27.2781	27.6878	27.6968	28.09	27.5865	27.6802	27.7826	27.7474	27.6606	27.9461	28.6291	28.0641	28.0379	28.0046	27.7866	27.6863	27.8654	27.8052	28.1376	28.0927	27.7614	27.8467	27.9793	27.8124	27.9189	27.9151	28.3332	26.8489	27.84	28.0612	28.2404	28.0331	28.1702	27.9967	28.0343	28.1082	27.8805	28.4365
lcl|AE004092.2_prot_AAK33772.1_625	SPy_0843		hypothetical protein	AAK33772.1	694636..697662	NaN	20.5845	20.6159	NaN	NaN	NaN	NaN	NaN	NaN	NaN	NaN	NaN	NaN	NaN	NaN	NaN	NaN	NaN	NaN	NaN	NaN	NaN	NaN	NaN	NaN	NaN	NaN	NaN	NaN	NaN	NaN	NaN	NaN	NaN	NaN	NaN	NaN	NaN	NaN	NaN	NaN	NaN	NaN	NaN
lcl|AE004092.2_prot_AAK33773.1_626	SPy_0844		conserved hypothetical protein	AAK33773.1	697682..698083	23.6733	23.0128	23.5458	23.6584	22.9276	23.6669	NaN	23.3535	23.2104	22.9866	23.1365	23.4853	22.4948	22.5319	23.0847	22.8837	23.1535	23.2414	23.5835	23.5417	22.5458	23.0475	23.0681	23.4927	22.7839	22.3542	23.3576	22.8864	22.891	23.171	23.448	23.4427	23.1539	23.0782	23.1869	23.4761	22.4109	22.5636	22.4508	22.7132	22.8401	23.2425	22.8872	22.9231
lcl|AE004092.2_prot_AAK33776.1_629	SPy_0847		putative 16S rRNA processing protein	AAK33776.1	700010..700528	NaN	NaN	22.0616	NaN	21.7836	21.8988	NaN	NaN	21.7683	21.9155	NaN	NaN	21.6142	NaN	NaN	NaN	22.6067	NaN	22.1323	22.5263	NaN	NaN	22.2505	NaN	NaN	21.7058	22.2455	NaN	NaN	22.0069	NaN	NaN	22.3969	NaN	22.6699	22.5847	21.8635	22.4303	22.0194	22.5646	22.7879	22.8598	23.2325	22.8586
lcl|AE004092.2_prot_AAK33779.1_632	SPy_0851		probable regulatory protein	AAK33779.1	702419..703477	NaN	NaN	22.332	NaN	23.2255	NaN	22.4487	22.6728	22.5109	23.2711	22.7367	22.6445	23.6754	NaN	NaN	23.8428	22.445	NaN	NaN	22.108	22.2888	22.3696	NaN	22.4704	22.6546	23.7235	22.6531	22.3493	22.4201	NaN	22.7176	NaN	NaN	22.9266	21.8058	22.9402	23.4765	NaN	23.824	NaN	22.4506	NaN	22.282	22.2772
lcl|AE004092.2_prot_AAK33780.1_633	SPy_0852	apbA	putative 2-dehydropantoate 2-reductase	AAK33780.1	703490..704413	26.7214	26.5067	26.7667	26.715	26.943	27.1029	26.6197	26.9772	27.1911	26.8107	27.0911	27.1399	26.9123	27.5125	27.2911	26.7474	26.8747	26.651	26.5929	26.6089	27.0065	26.9816	27.0693	27.3518	27.0475	26.9668	27.1421	27.1064	27.1486	27.103	27.2247	27.4433	27.5721	27.4159	27.4718	27.1951	27.3417	27.4006	27.5911	27.9252	27.9297	28.2086	28.0278	28.0268
lcl|AE004092.2_prot_AAK33782.1_635	SPy_0854	fruB	putative fructose-1-phosphate kinase	AAK33782.1	705379..706290	NaN	NaN	NaN	NaN	NaN	NaN	NaN	NaN	NaN	NaN	NaN	NaN	NaN	NaN	NaN	NaN	NaN	NaN	NaN	NaN	NaN	NaN	NaN	NaN	NaN	NaN	NaN	NaN	NaN	NaN	NaN	NaN	NaN	NaN	NaN	NaN	NaN	NaN	21.9855	NaN	NaN	NaN	21.7539	NaN
lcl|AE004092.2_prot_AAK33783.1_636	SPy_0855		putative fructose-specific enzyme II, PTS system BC component	AAK33783.1	706287..708233	24.4448	25.0741	24.3403	24.8313	24.9542	24.4191	24.4534	24.6325	24.301	24.8261	24.8046	24.7464	25.0815	24.0832	24.5871	24.9576	24.6651	24.8986	24.9427	24.5321	24.6602	24.449	25.0458	24.6636	24.9393	25.5731	24.7976	24.708	24.7211	24.4879	24.9031	24.5934	24.671	25.122	24.8419	24.8827	25.4607	25.4803	25.5554	24.3754	24.5992	24.4761	25.066	24.7067
lcl|AE004092.2_prot_AAK33785.1_638	SPy_0857	mur1.2	putative peptidoglycan hydrolase	AAK33785.1	709077..709784	23.1749	23.3023	23.9334	24.2839	23.3533	23.8415	22.4843	23.6046	23.9748	22.8793	23.4485	22.8944	23.039	24.611	23.4848	23.5901	21.7807	NaN	23.1319	NaN	NaN	NaN	NaN	NaN	NaN	NaN	NaN	21.7595	NaN	22.0029	NaN	NaN	NaN	NaN	NaN	NaN	NaN	NaN	NaN	NaN	NaN	NaN	NaN	NaN
lcl|AE004092.2_prot_AAK33787.1_640	SPy_0864		hypothetical protein	AAK33787.1	712662..713042	NaN	NaN	22.6051	22.7614	23.366	23.61	NaN	NaN	23.4785	23.3819	NaN	23.6586	22.987	23.4623	NaN	23.2433	NaN	NaN	NaN	NaN	23.9643	23.4264	NaN	23.7052	24.0295	23.6004	23.582	23.8361	23.7006	23.8046	23.6521	23.5176	22.7044	23.803	23.8773	23.5709	NaN	23.4672	23.8267	24.2783	24.1009	23.5335	23.4751	23.7827
lcl|AE004092.2_prot_AAK33788.1_641	SPy_0865		conserved hypothetical protein	AAK33788.1	713042..713890	NaN	21.767	22.0578	NaN	21.9035	NaN	NaN	NaN	21.4117	22.005	NaN	21.8431	22.0932	NaN	NaN	NaN	21.8301	21.9988	22.211	NaN	21.084	NaN	21.7329	NaN	21.6894	22.0252	NaN	NaN	NaN	NaN	NaN	NaN	22.3723	22.3177	NaN	22.4899	22.4438	22.4129	23.0558	NaN	22.0768	22.1547	22.3397	22.1508
lcl|AE004092.2_prot_AAK33790.1_643	SPy_0867		putative ABC transporter (ATP-binding protein)	AAK33790.1	715220..717097	NaN	23.2219	23.1476	23.2973	23.1785	23.6923	NaN	NaN	23.7817	23.2434	23.6599	NaN	22.973	23.4299	23.8984	23.6797	NaN	NaN	23.4386	23.3135	23.0619	23.575	23.0496	23.051	23.46	23.0596	23.2305	23.2102	23.0406	23.8396	NaN	23.8195	23.3283	23.4579	22.8783	23.1428	23.3738	23.3182	23.6836	23.5819	22.395	22.5702	23.5342	22.953
lcl|AE004092.2_prot_AAK33793.1_646	SPy_0873		conserved hypothetical protein	AAK33793.1	720714..721364	NaN	NaN	NaN	NaN	NaN	NaN	NaN	NaN	NaN	NaN	NaN	NaN	NaN	NaN	NaN	NaN	NaN	NaN	NaN	NaN	NaN	NaN	NaN	NaN	NaN	NaN	NaN	NaN	NaN	NaN	NaN	NaN	NaN	NaN	NaN	NaN	21.4803	NaN	21.5681	NaN	NaN	NaN	NaN	NaN
lcl|AE004092.2_prot_AAK33794.1_647	SPy_0874		putative two-component response regulator	AAK33794.1	721367..722035	NaN	NaN	NaN	NaN	NaN	NaN	NaN	NaN	NaN	NaN	NaN	NaN	NaN	NaN	NaN	NaN	NaN	NaN	NaN	NaN	NaN	NaN	NaN	NaN	NaN	21.2886	NaN	NaN	NaN	NaN	NaN	NaN	NaN	NaN	NaN	NaN	20.5751	NaN	20.8805	NaN	NaN	NaN	NaN	NaN
lcl|AE004092.2_prot_AAK33799.1_652	SPy_0879		conserved hypothetical protein	AAK33799.1	726367..727356	NaN	NaN	NaN	NaN	NaN	NaN	NaN	NaN	NaN	NaN	NaN	NaN	NaN	NaN	NaN	NaN	NaN	NaN	NaN	NaN	NaN	NaN	NaN	NaN	NaN	20.7779	NaN	20.5251	NaN	NaN	NaN	NaN	NaN	NaN	NaN	NaN	NaN	21.9133	NaN	NaN	NaN	NaN	20.4005	NaN
lcl|AE004092.2_prot_AAK33801.1_654	SPy_0881	mvaS.2	putative 3-hydroxy-3-methylglutaryl-coenzyme A synthase (HMG-CoA synthase)	AAK33801.1	complement(728850..730025)	25.3644	NaN	25.4337	25.1626	NaN	24.2038	26.9796	NaN	NaN	27.1307	NaN	26.1691	26.9964	24.3042	26.2343	26.9255	25.3779	25.9646	25.5299	NaN	NaN	NaN	NaN	26.1699	NaN	26.2146	NaN	NaN	NaN	NaN	NaN	NaN	25.6969	25.2727	25.0851	25.6165	26.2007	26.2246	26.1896	24.6584	24.798	24.6827	NaN	23.8471
lcl|AE004092.2_prot_AAK33803.1_656	SPy_0883	dyr	putative dihydrofolate reductase	AAK33803.1	731153..731650	NaN	NaN	21.8486	NaN	NaN	NaN	NaN	NaN	NaN	NaN	NaN	NaN	NaN	NaN	NaN	NaN	NaN	NaN	NaN	NaN	NaN	NaN	NaN	NaN	NaN	NaN	NaN	NaN	NaN	NaN	NaN	NaN	21.844	21.9167	21.8778	NaN	NaN	NaN	22.5914	NaN	NaN	21.9213	NaN	21.7345
lcl|AE004092.2_prot_AAK33805.1_658	SPy_0885	clpX	putative ATP-dependent Clp protease subunit X	AAK33805.1	731970..733199	26.4646	26.4138	26.32	26.0569	26.2866	26.0136	26.0176	25.9803	26.0004	26.3482	25.8571	26.0094	26.3594	26.0043	26.0687	26.2911	26.693	26.3094	26.3977	26.5182	26.1396	25.9547	26.3145	26.0834	26.513	26.5417	26.3537	26.4648	26.294	26.169	26.5165	26.2774	26.342	26.3418	26.3615	26.4023	26.4887	26.4655	26.4197	25.9624	26.3082	25.9373	26.4821	26.3701
lcl|AE004092.2_prot_AAK33806.1_659	SPy_0886		conserved hypothetical GTP-binding protein	AAK33806.1	733209..733808	NaN	NaN	NaN	NaN	23.005	22.4363	22.839	22.8254	22.3677	22.8718	22.3043	22.7778	22.6525	23.0242	23.0209	22.6707	NaN	NaN	NaN	NaN	22.5404	23.0459	22.1273	22.7905	22.5563	22.2805	22.5029	22.9688	22.442	22.611	22.615	22.855	NaN	NaN	NaN	NaN	23.8457	23.3601	23.5179	22.991	23.869	23.4579	23.8398	23.4663
lcl|AE004092.2_prot_AAK33808.1_661	SPy_0888	clpL	putative ATP-dependent Clp proteinase (ATP-binding subunit)	AAK33808.1	complement(734757..736856)	26.7131	26.8045	26.8034	26.7074	26.4422	26.3169	25.9072	26.0685	26.2952	26.4647	26.0007	26.0673	26.485	25.7714	26.2189	26.6031	26.5176	27.0192	26.9503	26.9268	26.3966	26.1556	26.5773	26.4184	26.5894	26.7547	26.7004	26.4016	26.4142	26.3541	26.4726	26.2703	26.4782	26.6652	26.2549	26.4672	26.3969	26.4701	26.5185	25.922	25.7379	25.8079	25.7881	25.9321
lcl|AE004092.2_prot_AAK33809.1_662	SPy_0889	rpiA	putative ribose 5-phosphate isomerase	AAK33809.1	737236..737919	NaN	22.4681	22.2653	22.3635	22.8314	22.8077	22.7547	22.6866	22.6916	22.5911	22.7574	22.8061	22.6014	22.4842	22.7066	22.7105	22.9248	NaN	22.8421	23.0631	NaN	22.5752	22.5434	22.7489	22.8392	22.5874	22.8438	22.7493	22.6296	22.8496	23.0493	22.7226	23.0203	23.2638	23.0986	23.0567	23.4259	22.8709	22.9473	22.932	23.2255	22.4968	23.2434	22.8985
lcl|AE004092.2_prot_AAK33810.1_663	SPy_0890	deoB	putative phosphopentomutase	AAK33810.1	737996..739207	29.7133	28.9602	29.4871	29.502	29.475	29.8677	29.3866	29.9314	29.7802	29.1865	29.8077	29.747	29.3426	29.9777	29.9459	29.0275	29.6386	29.1273	29.305	29.6567	29.7193	29.4751	29.684	29.9599	29.3867	29.359	29.6858	29.6349	29.6492	29.7735	29.6616	29.7488	29.7311	29.3785	29.9061	29.6021	29.6851	29.6237	29.6056	30.1304	30.2546	30.1912	30.316	30.0326
lcl|AE004092.2_prot_AAK33811.1_664	SPy_0891	arsC	putative arsenate reductase	AAK33811.1	739226..739666	NaN	NaN	NaN	NaN	NaN	NaN	NaN	NaN	NaN	NaN	NaN	NaN	NaN	NaN	NaN	NaN	NaN	NaN	NaN	NaN	NaN	NaN	NaN	NaN	NaN	NaN	NaN	NaN	NaN	NaN	NaN	NaN	NaN	NaN	NaN	21.6525	22.0368	NaN	21.735	22.1722	22.2531	NaN	21.959	NaN
lcl|AE004092.2_prot_AAK33812.1_665	SPy_0892	punA	putative purine nucleoside phosphorylase	AAK33812.1	739650..740459	28.5258	27.5787	28.4077	28.4237	28.3877	28.9096	28.4303	28.8475	29.1052	28.328	28.8648	28.8178	28.5139	28.9787	28.9505	28.0239	28.6312	28.0682	28.1238	28.5585	29.299	28.5661	28.7455	28.7956	28.5632	28.6075	28.7505	28.793	28.745	28.9067	28.7707	29.1919	28.6517	28.5333	28.9578	28.3581	28.7082	28.6984	28.6704	29.1922	28.9322	29.3407	29.3322	29.0633
lcl|AE004092.2_prot_AAK33813.1_666	SPy_0894	deoD2	putative purine nucleoside phosphorylase	AAK33813.1	741122..741835	30.1571	29.1454	29.9121	29.9756	29.6009	30.0377	29.8388	30.3398	30.0218	29.3941	30.0121	30.2062	29.2754	30.1346	30.1661	29.0533	29.8251	29.6903	29.7353	29.8968	30.0997	30.0157	30.0709	30.4397	29.7978	29.634	29.9886	29.7535	30.0521	30.0833	30.2656	30.3061	30.1913	30.0744	30.3535	29.8606	29.4819	29.6565	29.5457	30.3844	30.2261	30.3853	30.1333	30.3199
lcl|AE004092.2_prot_AAK33815.1_668	SPy_0898	cpsY	putative transcriptional regulator	AAK33815.1	complement(742695..743600)	NaN	NaN	NaN	NaN	NaN	NaN	NaN	NaN	NaN	NaN	NaN	NaN	NaN	NaN	NaN	NaN	NaN	NaN	NaN	NaN	NaN	NaN	NaN	NaN	NaN	NaN	NaN	NaN	NaN	NaN	NaN	NaN	NaN	NaN	NaN	NaN	20.8006	20.5768	NaN	NaN	NaN	NaN	NaN	NaN
lcl|AE004092.2_prot_AAK33816.1_669	SPy_0899		conserved hypothetical protein	AAK33816.1	743822..744358	NaN	NaN	NaN	NaN	24.3749	24.4117	24.4736	NaN	24.7715	24.5988	24.8986	24.7521	24.7471	24.7641	24.826	24.9865	NaN	NaN	NaN	NaN	24.5605	24.7346	24.3855	24.5748	24.2572	24.491	24.4992	24.4223	24.3563	24.5751	24.6974	NaN	NaN	NaN	NaN	NaN	NaN	NaN	NaN	NaN	NaN	NaN	24.5314	NaN
lcl|AE004092.2_prot_AAK33818.1_671	SPy_0901	pyrE	putative orotate phosphoribosyltransferase	AAK33818.1	745385..746014	NaN	NaN	NaN	NaN	NaN	NaN	NaN	NaN	NaN	NaN	NaN	NaN	NaN	NaN	NaN	NaN	NaN	NaN	NaN	NaN	NaN	NaN	NaN	NaN	NaN	NaN	NaN	18.5215	NaN	NaN	NaN	NaN	NaN	NaN	NaN	NaN	NaN	NaN	NaN	NaN	NaN	NaN	NaN	NaN
lcl|AE004092.2_prot_AAK33822.1_675	SPy_0905	ung	putative uracil DNA glycosylase	AAK33822.1	749458..750111	NaN	NaN	NaN	NaN	NaN	NaN	NaN	NaN	NaN	NaN	NaN	NaN	NaN	NaN	NaN	NaN	NaN	NaN	NaN	NaN	NaN	NaN	NaN	NaN	NaN	NaN	NaN	NaN	21.5131	NaN	NaN	NaN	NaN	NaN	NaN	NaN	NaN	NaN	NaN	NaN	NaN	NaN	NaN	NaN
lcl|AE004092.2_prot_AAK33823.1_676	SPy_0907	pyrC	putative dihydroorotase	AAK33823.1	750243..751511	24.8187	23.9313	24.723	24.8412	24.5427	24.8251	24.4802	24.9381	25.0624	24.26	25.0323	24.8501	24.3976	24.9466	25.0521	23.7025	24.6944	24.4862	24.7928	25.0254	24.5372	24.3929	25.0194	24.8147	24.358	24.3759	24.7896	24.5674	24.5482	24.6598	24.8898	24.967	24.8767	24.5167	25.059	24.8279	24.6133	24.2462	24.3045	24.9204	25.1901	24.97	25.1792	24.7875
lcl|AE004092.2_prot_AAK33825.1_678	SPy_0909	parE	putative DNA topoisomerase IV (subunit B)	AAK33825.1	752342..754294	NaN	22.8437	NaN	NaN	22.9385	22.8798	22.362	22.7858	22.8255	23.056	23.0355	NaN	22.8261	NaN	NaN	22.8453	NaN	22.7992	22.8162	NaN	22.699	22.2825	22.9143	23.1116	22.9223	23.2282	22.4135	NaN	22.8143	23.0338	23.0429	23.0046	22.5838	23.0895	NaN	NaN	22.8964	22.6204	22.7542	22.6537	22.4224	NaN	NaN	22.6271
lcl|AE004092.2_prot_AAK33826.1_679	SPy_0910	parC	putative DNA topoisomerase IV (subunit C)	AAK33826.1	754385..756844	27.0039	26.9237	26.7385	26.5772	27.3076	26.9175	27.1613	27.2628	27.1255	27.3825	27.9946	27.9822	27.3009	27.0587	27.1753	27.4197	26.5952	27.5821	27.0879	26.8684	26.7969	26.9647	27.3004	27.3826	27.0576	27.0511	26.9957	26.7685	26.826	27.2435	27.4054	26.8947	26.9286	27.366	26.3397	26.7314	26.5921	27.0363	27.3448	26.6684	26.1228	26.7844	26.5213	26.1271
lcl|AE004092.2_prot_AAK33827.1_680	SPy_0911	bcaT	putative branched-chain-amino-acid aminotransferase	AAK33827.1	756967..757989	25.978	25.9304	26.1355	26.2126	26.1601	25.9963	25.8799	26.2322	26.0845	25.8707	26.4623	26.0207	26.0891	26.6082	26.5569	25.6737	26.3672	25.6946	25.8122	26.5039	26.1048	25.5944	26.0813	26.3138	26.3802	26.4317	26.4048	26.4313	26.3284	26.3854	26.1536	26.4068	26.1438	25.9454	26.3065	26.4487	26.5322	26.4779	26.3933	26.5698	26.8908	26.5575	26.7824	26.8345
lcl|AE004092.2_prot_AAK33828.1_681	SPy_0912		hypothetical protein	AAK33828.1	758053..758283	26.8609	26.6407	26.7804	26.7601	26.3472	27.0454	26.8326	26.6691	27.1608	26.5013	26.6859	26.6432	26.2234	26.7442	26.9324	26.5404	27.1876	26.6505	26.7184	27.2161	26.6664	26.7862	27.1398	26.8947	27.1083	26.4535	26.985	26.9382	27.0768	26.975	27.0889	27.1363	27.1848	27.4322	27.3369	27.1164	27.2153	26.8176	26.4954	27.2096	27.3965	27.3232	27.3007	27.3534
lcl|AE004092.2_prot_AAK33829.1_682	SPy_0913		putative ribosomal protein S1-like DNA-binding protein	AAK33829.1	758674..759879	30.5698	30.1945	30.3179	30.367	30.2197	30.5902	30.1252	30.2785	30.5536	30.2852	30.2889	30.3714	30.2633	30.4187	30.4408	30.292	30.6948	30.3635	30.4609	30.4696	30.3158	30.1568	30.492	30.3735	30.3994	30.3269	30.4198	30.5791	30.3944	30.4429	30.5357	30.4661	30.5563	30.7303	30.8147	30.5495	30.4553	30.3788	30.4268	30.5565	30.6904	30.6539	30.5465	30.7803
lcl|AE004092.2_prot_AAK33831.1_684	SPy_0915		conserved hypothetical protein	AAK33831.1	760927..761913	22.4801	22.0388	22.0265	22.4767	22.8385	23.138	23.396	NaN	22.6627	22.8809	22.9223	23.0772	22.8729	23.6008	22.6348	22.3494	21.6708	NaN	22.1565	NaN	22.2752	NaN	NaN	23.4453	22.7883	22.5162	22.6116	22.5074	22.5518	22.7878	22.779	23.392	23.7227	23.4152	24.1518	24.3426	24.6834	24.2158	24.23	23.6063	24.588	24.4319	24.8651	24.8352
lcl|AE004092.2_prot_AAK33835.1_688	SPy_0919		hypothetical protein	AAK33835.1	complement(763906..764082)	27.1248	27.2295	27.5805	27.563	27.3126	27.4277	27.3165	27.696	27.3851	27.4445	27.4926	27.5893	27.3285	27.4324	27.4968	27.5707	27.1177	27.3159	27.0793	27.1053	27.2864	27.3457	27.2328	27.2082	27.2552	27.1219	27.4661	27.4297	27.2748	27.3091	27.7265	27.4277	26.7308	26.6784	26.7062	26.7154	26.5904	26.7073	26.7526	26.5979	26.3487	26.2055	26.438	26.6927
lcl|AE004092.2_prot_AAK33839.1_692	SPy_0924		conserved hypothetical proteins	AAK33839.1	767069..767998	23.8899	NaN	23.6585	23.4423	23.1532	23.3519	23.0276	22.7605	23.1069	22.9211	23.0821	23.0793	23.236	22.5246	23.1616	23.0593	NaN	24.0226	23.7342	23.9479	22.9191	NaN	NaN	22.7509	22.964	23.4233	NaN	22.8072	NaN	23.691	NaN	22.9316	23.8059	23.804	23.5886	23.8131	22.8574	22.8702	23.0104	23.457	22.9036	23.4054	23.5352	23.4013
lcl|AE004092.2_prot_AAK33840.1_693	SPy_0925		putative oxidoreductase	AAK33840.1	767998..768762	NaN	NaN	NaN	NaN	21.656	NaN	NaN	NaN	NaN	21.9387	NaN	NaN	21.683	NaN	21.7522	21.485	NaN	NaN	NaN	NaN	NaN	NaN	NaN	NaN	NaN	21.9513	NaN	NaN	NaN	NaN	NaN	NaN	NaN	NaN	NaN	NaN	21.6368	21.344	21.034	NaN	NaN	NaN	NaN	NaN
lcl|AE004092.2_prot_AAK33842.1_695	SPy_0927	apt	putative adenine phosphoribosyltransferase	AAK33842.1	771120..771638	22.7256	23.3647	22.7328	22.9854	23.1891	22.734	22.7543	22.983	22.8275	23.7366	22.4964	23.1386	23.692	22.8576	22.7435	23.3038	23.0001	22.853	23.2141	22.4315	22.6349	22.7621	23.2232	23.3049	23.4747	23.6617	23.2772	23.0443	23.0614	23.3741	23.6558	23.2741	22.9198	21.6107	22.568	23.4215	23.732	24.1915	23.9173	23.1856	23.5629	22.9906	23.586	23.3155
lcl|AE004092.2_prot_AAK33845.1_698	SPy_0930		conserved hypothetical protein	AAK33845.1	773127..773813	24.5594	24.5381	24.691	24.6169	24.5159	24.4719	24.4094	25.2658	24.7441	24.591	24.6636	24.6124	24.8548	25.334	25.6409	24.9638	24.5603	25.0887	25.2466	25.4163	24.655	24.5842	24.868	25.2321	24.8125	24.9147	25.0583	24.9735	24.7031	24.9472	25.4463	24.8353	25.1518	25.1372	25.4058	25.3455	25.3408	25.2637	24.947	24.8891	25.0422	24.8956	25.4196	25.5462
lcl|AE004092.2_prot_AAK33846.1_699	SPy_0931		conserved hypothetical protein	AAK33846.1	773803..774591	28.0447	27.4037	27.8283	27.8424	27.3824	27.6972	27.7871	27.8477	27.8865	27.1783	27.8612	28.0094	27.099	27.8233	27.9748	26.8341	27.8462	27.793	27.5168	28.1206	27.6287	27.5868	27.5194	27.9626	27.1726	27.3604	27.8035	27.5492	27.5045	27.7939	27.8859	27.9609	27.7711	27.4876	27.8679	27.2908	26.4853	26.7132	26.6338	27.5215	27.1322	27.5486	27.0721	27.2857
lcl|AE004092.2_prot_AAK33848.1_701	SPy_0933	cpsFO	glucose-1-phosphate thymidyl transferase	AAK33848.1	775795..776664	27.817	27.4258	27.7384	27.5704	27.5119	27.6106	27.2402	27.5284	27.9733	27.8213	27.398	27.5262	27.6321	27.5326	27.722	27.5159	27.891	27.8476	27.8265	28.246	27.7638	27.6297	27.9952	27.7373	27.9469	27.9224	28.2096	27.971	28.166	28.0378	28.169	27.9337	28.0676	28.2614	28.2506	28.2846	27.938	27.8406	27.901	27.9772	28.2258	28.0344	28.1051	28.2691
lcl|AE004092.2_prot_AAK33849.1_702	SPy_0935	cpsFP	putative dTDP-4-keto-6-deoxyglucose-3,5-epimerase	AAK33849.1	776664..777257	26.9051	26.1964	26.7064	26.6502	26.471	27.2091	26.3009	26.7674	27.2181	26.7791	26.8566	26.4763	26.5404	27.1973	26.8209	26.6693	27.2577	26.5174	26.7753	27.0913	26.9909	26.469	27.1495	26.7175	27.2527	26.8241	27.1966	27.2777	27.2326	27.2478	27.0478	27.1379	27.1499	27.0947	27.7779	27.5469	27.4935	27.3471	27.3778	27.8197	28.4402	28.0338	28.3067	28.0659
lcl|AE004092.2_prot_AAK33850.1_703	SPy_0936	cpsFQ	putative dTDP-glucose-4,6-dehydratase	AAK33850.1	777501..778541	25.071	25.1375	24.84	24.7027	25.399	24.8479	24.7941	24.987	24.9563	25.3259	24.5961	24.9909	25.5506	25.2587	25.0011	25.221	24.9147	25.0053	24.944	24.4956	25.0179	24.7567	25.259	24.8799	25.2425	25.5916	25.2318	25.2398	25.0027	24.997	25.213	24.8105	25.1577	25.182	25.1087	25.7413	26.0391	25.8109	25.9727	25.2541	25.4851	25.1127	25.4407	25.4874
lcl|AE004092.2_prot_AAK33861.1_714	SPy_0948		conserved hypothetical protein - phage associated	AAK33861.1	complement(784588..785394)	NaN	NaN	NaN	NaN	NaN	NaN	NaN	NaN	NaN	NaN	NaN	NaN	NaN	NaN	NaN	NaN	NaN	NaN	NaN	NaN	NaN	NaN	NaN	NaN	NaN	NaN	NaN	NaN	NaN	NaN	NaN	NaN	NaN	NaN	NaN	NaN	22.5289	22.5139	22.6762	NaN	NaN	NaN	NaN	NaN
lcl|AE004092.2_prot_AAK33908.1_761	SPy_1010	mutX	putative 7,8-dihydro-8-oxoguanine-triphosphatase	AAK33908.1	821197..821673	25.5362	24.5301	25.4131	25.143	24.9139	25.3751	25.1779	25.3688	25.7672	24.7783	25.2583	25.6431	24.7105	25.5648	25.6837	24.8348	26.2902	25.529	25.194	25.7098	25.2728	25.0436	25.4008	25.4465	24.9944	24.781	25.5637	25.3609	25.5031	25.2776	25.5186	25.5493	25.8557	25.2079	25.7415	25.2712	24.9877	24.9073	24.8458	25.3301	25.2421	25.3387	25.7734	25.3642
lcl|AE004092.2_prot_AAK33910.1_763	SPy_1012		conserved hypothetical protein	AAK33910.1	822902..824149	23.6279	23.2558	23.5427	23.5034	22.9307	23.6166	23.7725	NaN	23.6109	23.7308	NaN	NaN	23.236	23.1675	23.1833	23.0128	23.9694	23.8393	23.5947	24.0432	23.032	23.0645	23.3764	22.9396	23.6404	23.1737	23.649	23.708	23.8777	23.3041	23.2588	23.4428	23.845	24.2492	24.1991	24.1771	23.5409	23.7131	23.8404	24.039	24.0976	24.0446	23.9857	24.1619
lcl|AE004092.2_prot_AAK33911.1_764	SPy_1013	fbp	putative fibronectin-binding protein-like protein A	AAK33911.1	complement(824208..825860)	NaN	NaN	NaN	NaN	19.2498	NaN	NaN	NaN	NaN	19.7264	NaN	NaN	19.3852	NaN	NaN	NaN	NaN	NaN	NaN	NaN	19.6129	NaN	NaN	NaN	NaN	19.4277	NaN	NaN	NaN	NaN	NaN	NaN	NaN	NaN	NaN	NaN	18.6777	NaN	19.1354	NaN	NaN	NaN	NaN	NaN
lcl|AE004092.2_prot_AAK33916.1_769	SPy_1020		conserved hypothetical protein	AAK33916.1	829386..831047	25.9077	25.9577	25.7725	25.422	26.0019	25.4501	25.6213	25.8949	25.3513	26.104	25.5025	25.4034	26.1042	25.2723	25.4938	26.0882	25.8177	26.157	26.02	25.8678	25.6223	25.5084	25.8487	25.6569	25.8087	26.1793	25.8271	25.6022	25.5144	25.4999	26.0252	25.6686	26.0214	26.0044	25.8262	26.1152	26.2057	26.2275	26.4206	25.7087	25.8462	25.7098	25.9997	25.6821
lcl|AE004092.2_prot_AAK33919.1_772	SPy_1025		putative ABC transporter (ATP-binding protein)	AAK33919.1	832367..834274	21.3676	NaN	21.4055	21.4021	NaN	NaN	NaN	NaN	NaN	NaN	NaN	NaN	NaN	NaN	NaN	NaN	NaN	21.4653	21.5145	NaN	NaN	NaN	NaN	NaN	NaN	NaN	NaN	NaN	NaN	NaN	NaN	NaN	21.0943	20.8727	21.4561	21.0528	NaN	20.9219	21.2078	NaN	NaN	21.279	NaN	NaN
lcl|AE004092.2_prot_AAK33920.1_773	SPy_1026	acoA	putative acetoin dehydrogenase (TPP-dependent) alpha chain	AAK33920.1	834559..835527	28.5372	28.6742	28.5847	28.7445	28.3299	28.4361	27.8886	28.2096	28.2283	28.273	28.1459	28.1368	28.2992	28.6035	28.3549	28.15	29.033	28.4883	28.4331	28.6552	29.0295	28.288	28.5681	28.5601	28.6136	28.8891	28.8357	28.545	28.8965	28.6094	28.2748	28.6021	29.0718	29.0988	29.2306	29.0752	28.7282	29.0091	28.9982	28.8747	29.2104	28.8267	28.9103	28.9913
lcl|AE004092.2_prot_AAK33921.1_774	SPy_1028	acoB	putative acetoin dehydrogenase (TPP-dependent) beta chain	AAK33921.1	835586..836584	29.3823	29.2758	29.2178	29.4291	29.1629	29.2916	28.7772	29.1562	29.155	29.1914	29.1068	29.4145	29.277	29.3787	29.3593	29.0503	30.1678	29.7026	29.5604	30.1336	29.4886	29.1035	29.6707	29.4781	29.7195	29.6256	29.9897	29.731	29.7325	29.5078	29.5854	29.5689	29.9885	30.0839	30.0164	30.1294	29.9238	29.96	29.8016	29.7921	29.9116	29.3699	29.8255	29.8625
lcl|AE004092.2_prot_AAK33922.1_775	SPy_1029	acoC	putative dihydrolipoamide S-acetyltransferase	AAK33922.1	836769..838178	27.7826	28.1157	27.9978	28.1736	28.1213	27.5428	28.0097	27.9485	27.9674	27.7725	27.968	28.0933	27.9912	28.1491	28.0623	28.1238	27.8334	28.0978	27.8184	27.9947	28.0197	27.935	27.8634	28.3187	28.1521	28.436	28.2878	28.0965	28.0941	27.8879	28.157	27.8827	27.7551	28.3776	27.8127	27.8173	28.1672	28.1365	28.3403	27.6209	27.5396	27.3579	27.7576	27.4684
lcl|AE004092.2_prot_AAK33923.1_776	SPy_1031	acoL	putative dihydrolipoamide dehydrogenase, component E3	AAK33923.1	838505..840268	30.4631	30.5222	30.5074	30.4179	30.7325	30.4259	30.0696	30.2292	30.3008	30.548	30.1603	30.2993	30.6104	30.5412	30.4196	30.4312	30.8504	30.6907	30.4725	30.8425	30.5481	30.3086	30.6843	30.4392	30.919	31.0761	31.0865	30.8961	30.8186	30.5706	30.677	30.574	30.7455	30.9689	30.8673	30.9949	31.0412	31.1155	31.0782	30.7212	31.0899	30.6279	30.9784	30.9739
lcl|AE004092.2_prot_AAK33925.1_778	SPy_1033		putative lipoate-protein ligase	AAK33925.1	843592..844581	25.8212	26.1176	25.709	25.587	25.9943	25.4057	25.3242	25.521	25.5227	25.9628	25.2765	25.4101	26.2264	25.2446	25.4256	25.8903	26.0915	25.9321	26.3317	25.712	25.272	25.2907	25.7426	25.5179	25.7558	26.026	25.7419	25.9506	25.5407	25.6781	25.7108	25.7364	26.2499	26.286	26.3055	26.2437	26.1954	26.0689	26.1594	25.5614	25.7059	25.6918	25.9566	25.9433
lcl|AE004092.2_prot_AAK33926.1_779	SPy_1034		hypothetical protein	AAK33926.1	complement(844690..845481)	NaN	NaN	NaN	NaN	NaN	NaN	NaN	NaN	NaN	NaN	NaN	NaN	NaN	NaN	NaN	NaN	NaN	NaN	NaN	NaN	NaN	NaN	NaN	NaN	NaN	NaN	NaN	NaN	NaN	NaN	NaN	NaN	NaN	NaN	NaN	NaN	22.1678	NaN	NaN	NaN	NaN	NaN	NaN	NaN
lcl|AE004092.2_prot_AAK33927.1_780	SPy_1035		putative UDP-N-acetylmuramyl tripeptide synthetase	AAK33927.1	complement(845481..846818)	NaN	NaN	NaN	NaN	NaN	NaN	NaN	NaN	NaN	NaN	NaN	NaN	NaN	NaN	NaN	NaN	NaN	NaN	NaN	NaN	NaN	NaN	NaN	NaN	NaN	20.9945	NaN	NaN	NaN	NaN	NaN	NaN	NaN	NaN	NaN	NaN	21.1257	21.1209	21.2823	NaN	NaN	NaN	NaN	NaN
lcl|AE004092.2_prot_AAK33928.1_781	SPy_1036		conserved hypothetical protein	AAK33928.1	846931..847782	NaN	NaN	NaN	NaN	21.4073	NaN	NaN	NaN	NaN	21.5928	NaN	NaN	21.8723	NaN	NaN	NaN	NaN	NaN	NaN	NaN	NaN	NaN	NaN	NaN	NaN	21.8741	NaN	NaN	NaN	NaN	NaN	NaN	NaN	NaN	NaN	NaN	21.673	21.6371	21.7263	NaN	NaN	NaN	NaN	NaN
lcl|AE004092.2_prot_AAK33929.1_782	SPy_1037		conserved hypothetical protein	AAK33929.1	847779..848735	24.8137	24.6663	25.8219	NaN	25.5301	25.7379	25.0624	NaN	NaN	26.0476	25.2187	25.0046	25.9841	25.1352	25.0763	25.0812	24.0987	NaN	25.6544	NaN	NaN	23.8381	23.8005	NaN	23.3202	24.5688	24.3985	24.2731	24.5271	24.1222	NaN	NaN	24.9898	24.8028	24.768	24.7318	24.9977	24.9058	24.7492	23.7146	24.5614	24.7203	25.4937	24.6574
lcl|AE004092.2_prot_AAK33930.1_783	SPy_1038		putative phospho-sugar mutase	AAK33930.1	848789..850144	26.2902	25.9954	25.9776	25.7678	26.2389	25.744	26.0624	25.7981	25.7968	26.0931	26.3436	26.2843	26.2785	25.8922	26.0651	26.2702	26.1854	26.1881	26.363	26.1626	25.8496	25.7601	26.0062	25.8396	26.2155	26.2231	26.0816	25.9901	26.0757	26.1115	26.2824	25.9061	26.3215	26.3342	26.236	26.3886	26.3765	26.23	26.4412	26.0734	26.1151	26.0888	26.6262	26.4304
lcl|AE004092.2_prot_AAK33934.1_787	SPy_1043		conserved hypothetical protein	AAK33934.1	852875..853639	22.4604	22.3238	22.3613	22.2381	NaN	NaN	NaN	NaN	NaN	22.4196	NaN	NaN	22.4311	NaN	NaN	21.991	22.5475	NaN	22.7431	22.7172	21.7522	NaN	22.6292	NaN	22.3777	22.6766	22.3125	22.3437	22.3964	NaN	22.6083	22.2982	22.6279	22.5498	22.3625	22.6123	22.4619	22.6485	22.7152	22.1435	22.3256	22.4758	22.9215	22.6314
lcl|AE004092.2_prot_AAK33940.1_793	SPy_1053	lepA	GTP-binding protein	AAK33940.1	861894..863726	23.4055	23.8165	23.4641	NaN	23.7589	23.0709	23.2502	23.4196	23.3359	23.86	22.8993	23.2529	23.7338	22.9492	22.8485	23.8641	23.4026	23.4599	23.854	23.5017	23.2571	23.4427	23.4758	23.2392	23.7813	23.8237	23.885	23.886	23.3855	23.3672	23.6203	23.57	23.4169	23.5807	23.4325	24.1387	23.8238	23.7095	24.1289	23.1165	23.0137	23.177	23.2917	23.2721
lcl|AE004092.2_prot_AAK33942.1_795	SPy_1055	csrA	putative heavy metal stress response protein	AAK33942.1	865040..865477	25.9692	25.3633	25.3768	25.4922	24.8827	25.979	26.1109	25.6384	26.5072	25.8574	25.5032	26.0267	25.6131	26.7424	26.3332	25.9566	26.2343	25.6774	25.8361	25.9345	27.1905	25.7568	26.4924	25.9371	26.1494	25.8433	26.7582	26.3877	26.5347	26.3095	25.9355	26.5355	26.5163	26.7793	27.035	26.6691	26.475	26.3067	25.9515	26.632	27.2346	26.8027	27.4159	26.7379
lcl|AE004092.2_prot_AAK33944.1_797	SPy_1057		hypothetical protein	AAK33944.1	866818..867243	NaN	22.2168	22.7227	NaN	NaN	NaN	NaN	NaN	22.7968	NaN	NaN	NaN	NaN	23.4488	NaN	NaN	22.901	22.0043	21.8081	NaN	NaN	NaN	NaN	NaN	NaN	NaN	NaN	NaN	NaN	NaN	NaN	NaN	24.4171	24.0781	24.0391	23.1298	22.2148	22.9649	22.8317	23.5358	24.8251	23.3158	23.5095	23.8947
lcl|AE004092.2_prot_AAK33945.1_798	SPy_1058		putative phosphotransferase system (PTS), enzyme II component B	AAK33945.1	867262..867753	27.5434	27.7022	27.3375	27.5037	27.3182	27.5078	27.4185	27.4953	27.533	27.5143	27.3964	27.3876	27.5126	27.3406	27.5128	27.5128	27.8836	28.0197	27.8574	28.0809	27.8648	27.5043	27.9006	27.7911	27.927	28.1075	28.1101	27.7742	27.9247	27.8382	27.9325	27.8422	28.6495	28.6333	28.8653	28.9031	28.5151	28.2451	28.5544	28.3492	28.7921	28.4922	28.8021	28.6714
lcl|AE004092.2_prot_AAK33946.1_799	SPy_1059		putative phospotransferase system (PTS), enzyme II, component C	AAK33946.1	867788..868579	NaN	NaN	NaN	NaN	23.3566	21.9512	22.4617	22.2826	22.1587	22.8185	22.723	22.905	23.1674	22.0725	22.2306	23.5594	NaN	NaN	NaN	NaN	21.441	21.5898	21.929	22.1197	22.2729	23.0621	22.3474	21.982	22.1863	NaN	22.5516	NaN	22.603	22.657	21.6297	NaN	23.7283	23.3964	24.1997	22.65	22.4684	22.4635	23.3685	23.2613
lcl|AE004092.2_prot_AAK33947.2_800	SPy_1060		putative phospotransferase system (PTS), enzyme II component D	AAK33947.2	868576..869403	21.9593	22.5751	22.1063	21.7175	22.448	21.7859	22.0366	NaN	21.6611	22.9705	NaN	21.8725	23.6266	22.3977	22.056	22.7733	22.6657	22.8387	22.7242	21.8189	22.2082	21.7754	22.5237	21.7782	22.5594	23.6579	21.9955	21.9507	22.3889	21.9131	21.911	21.4716	23.9454	23.721	22.8248	23.5058	24.703	24.1207	24.7165	23.0623	23.6234	23.1709	23.6699	22.7394
lcl|AE004092.2_prot_AAK33954.1_807	SPy_1067	gabD	putative succinic semialdehyde dehydrogenase	AAK33954.1	875165..876562	27.1481	26.3004	26.7773	27.0327	26.7349	26.9266	26.66	27.2336	26.8708	26.3465	26.826	27.1037	26.4584	27.4192	27.1964	25.9767	27.1023	26.8968	26.7879	27.0981	27.3398	26.901	26.948	27.3332	26.6725	26.8321	27.0399	26.8869	26.9566	27.076	27.0215	27.2837	27.3234	27.0353	27.6089	27.0373	26.8561	26.8924	26.6728	27.5079	27.436	27.351	27.3709	27.2868
lcl|AE004092.2_prot_AAK33956.1_809	SPy_1069		putative NADH dehydrogenase	AAK33956.1	878645..879247	25.6215	25.7428	25.6736	25.6031	26.0503	25.9508	25.9604	25.915	25.8375	26.0993	25.8651	26.157	26.1019	25.658	25.9786	25.9126	25.8706	25.8536	25.8669	25.788	25.6604	25.788	26.1233	25.7499	26.0953	26.3708	26.1391	25.965	25.9818	26.0117	26.2914	25.988	25.9254	25.8399	25.9368	26.0863	26.2161	26.1433	26.2274	26.1073	26.3892	25.9196	26.4231	26.3197
lcl|AE004092.2_prot_AAK33957.1_810	SPy_1070		putative dipeptidase	AAK33957.1	879372..880781	28.269	28.1637	28.0896	28.1411	28.014	27.965	28.0714	27.9584	28.3357	28.0145	28.1612	28.1228	27.8686	28.291	28.0819	27.9698	28.3349	28.0538	28.0868	28.556	28.0138	27.9554	28.0721	28.1125	28.1123	28.0622	28.2813	28.1114	28.2758	28.1893	27.9906	28.1874	28.1664	28.3914	28.5875	28.5204	28.3085	28.3531	28.2137	28.284	28.579	28.2973	28.5581	28.3562
lcl|AE004092.2_prot_AAK33958.1_811	SPy_1071	thdF	putative thiophene degradation protein F	AAK33958.1	complement(880849..882225)	NaN	NaN	NaN	NaN	21.5838	NaN	NaN	NaN	NaN	NaN	NaN	NaN	NaN	NaN	NaN	NaN	21.6595	NaN	NaN	NaN	NaN	NaN	NaN	NaN	21.4008	21.4568	NaN	NaN	NaN	NaN	NaN	NaN	21.3164	NaN	NaN	NaN	21.4656	21.4552	22.279	NaN	NaN	NaN	21.4032	NaN
lcl|AE004092.2_prot_AAK33959.1_812	SPy_1072	rplJ	50S ribosomal protein L10	AAK33959.1	882558..883058	29.9254	29.2797	29.6643	29.7234	29.2589	29.7346	29.6109	29.7854	29.8558	29.4829	29.8288	29.89	29.0636	29.7511	29.851	29.5196	29.7127	29.698	29.5128	29.6024	29.7688	29.6789	29.7079	29.77	29.2003	29.1903	29.5762	29.466	29.673	29.6799	29.6274	29.8668	29.7152	29.5855	29.7625	29.3601	29.0676	29.0262	28.9828	29.6992	29.4833	29.4996	29.3904	29.2952
lcl|AE004092.2_prot_AAK33960.1_813	SPy_1073	rplL	50S ribosomal protein L7/L12	AAK33960.1	883123..883488	33.1493	32.4076	32.8251	32.8218	32.628	33.4986	32.7314	32.9693	33.85	32.6263	33.2866	32.9794	32.6079	33.2779	33.5517	32.8542	33.3176	32.9934	32.8602	33.2591	33.2097	33.4264	33.7387	33.4564	33.5998	32.8246	33.7202	33.392	33.8688	33.7037	33.5338	33.6593	33.2223	33.0807	33.4039	33.497	33.1635	33.3406	33.3859	34.1332	34.0524	34.1028	33.9699	34.0639
lcl|AE004092.2_prot_AAK33968.1_821	SPy_1085	srtF	ABC transporter (ATP-binding) - lantibiotic associated	AAK33968.1	889647..890336	NaN	NaN	NaN	NaN	NaN	NaN	NaN	NaN	NaN	NaN	NaN	NaN	NaN	NaN	NaN	NaN	NaN	NaN	NaN	NaN	NaN	NaN	NaN	NaN	NaN	NaN	NaN	NaN	NaN	NaN	NaN	NaN	NaN	NaN	NaN	NaN	NaN	NaN	21.3218	NaN	NaN	NaN	NaN	NaN
lcl|AE004092.2_prot_AAK33973.1_826	SPy_1094		conserved hypothetical protein	AAK33973.1	complement(895414..896376)	22.2097	22.4533	22.2768	NaN	22.1748	21.3835	21.7046	NaN	21.444	22.3304	NaN	21.5134	22.5692	21.3524	21.8041	22.3165	22.2725	22.6707	22.1828	22.1808	22.443	NaN	22.3	22.3385	22.0657	22.6682	22.0988	22.1746	21.7377	21.5909	22.1807	21.4368	21.9534	22.23	21.6412	NaN	22.8009	22.4444	22.3735	21.5578	21.611	21.3654	22.3587	21.8654
lcl|AE004092.2_prot_AAK33975.1_828	SPy_1097	folE	GTP cyclohydrolase	AAK33975.1	897996..898598	24.9256	25.7117	25.2798	25.812	25.9353	25.4668	25.6809	25.6856	25.3599	25.6892	24.0014	25.1836	25.8409	25.4301	25.2018	25.9247	25.3882	25.6546	25.1997	25.3402	26.0655	25.474	25.9215	25.6951	25.6863	26.1808	26.0023	25.7258	25.598	25.4766	25.6307	25.5661	25.3019	26.155	25.7565	26.108	25.9271	25.9617	26.2465	25.5481	25.7573	25.754	25.9115	25.7966
lcl|AE004092.2_prot_AAK33976.1_829	SPy_1098	folP	dihydropteroate synthase	AAK33976.1	898607..899407	27.0688	27.4052	27.4	27.4529	27.6475	26.7863	27.4175	27.3722	26.7604	27.594	26.9939	27.0181	27.7393	27.0951	27.0328	27.5808	27.5071	27.7985	28.1407	27.4223	27.4166	27.3492	27.7145	26.8717	27.7777	28.2698	27.8189	27.621	27.4911	27.0765	27.613	27.2597	27.5345	27.0168	27.1141	28.1596	28.175	28.1459	28.1316	27.1137	28.3164	27.6046	27.9107	27.9683
lcl|AE004092.2_prot_AAK33977.1_830	SPy_1099	folQ	dihydroneopterin aldolase	AAK33977.1	899414..899773	NaN	NaN	NaN	NaN	22.7684	23.1095	NaN	NaN	NaN	NaN	NaN	NaN	NaN	NaN	NaN	NaN	NaN	NaN	NaN	NaN	23.1466	NaN	NaN	NaN	22.7368	23.0788	NaN	NaN	NaN	22.8352	NaN	NaN	NaN	23.1389	NaN	NaN	NaN	23.055	23.5811	NaN	NaN	NaN	23.3736	23.2864
lcl|AE004092.2_prot_AAK33978.1_831	SPy_1100	folK	hydroxymethylpterin pyrophosphokinase	AAK33978.1	899770..900270	23.7958	23.5496	23.6551	23.37	NaN	NaN	NaN	NaN	NaN	23.1288	NaN	23.1038	23.0237	22.1489	NaN	23.6904	23.7884	24.1241	23.5671	24.1724	23.2792	NaN	23.3242	23.447	23.8569	22.8184	23.7192	23.4279	23.58	23.7383	23.6892	NaN	24.4563	24.9163	25.0564	24.8626	24.2367	24.2156	24.2892	23.8719	24.2096	23.4564	24.4101	24.1478
lcl|AE004092.2_prot_AAK33979.1_832	SPy_1101	murB	putative UDP-N-acetylenolpyruvoylglucosamine reductase	AAK33979.1	900420..901307	NaN	NaN	NaN	NaN	NaN	NaN	NaN	NaN	NaN	NaN	NaN	NaN	NaN	NaN	NaN	NaN	NaN	NaN	NaN	NaN	NaN	NaN	NaN	NaN	NaN	21.6745	NaN	NaN	NaN	NaN	NaN	NaN	NaN	NaN	NaN	NaN	21.5479	21.4543	21.621	NaN	NaN	NaN	NaN	NaN
lcl|AE004092.2_prot_AAK33980.1_833	SPy_1102	potA	putative spermidine / putrescine ABC transporter (ATP-binding protein)	AAK33980.1	901353..902507	NaN	23.0151	22.6606	22.904	NaN	NaN	NaN	NaN	NaN	NaN	NaN	NaN	22.3003	22.4079	22.727	22.6368	22.6449	NaN	NaN	22.8124	NaN	NaN	22.3053	NaN	22.5843	NaN	22.1661	NaN	NaN	NaN	NaN	22.9063	NaN	22.6348	22.7417	22.3682	NaN	22.3897	22.1506	22.6538	21.8286	22.7887	NaN	22.5373
lcl|AE004092.2_prot_AAK33989.1_842	SPy_1113		putative acid phosphatase (class B)	AAK33989.1	911423..912154	22.5584	22.1067	22.4885	22.2911	NaN	NaN	NaN	NaN	NaN	NaN	NaN	22.5906	NaN	23.5868	22.594	22.291	22.0237	NaN	21.827	21.8492	NaN	NaN	NaN	NaN	NaN	NaN	NaN	NaN	NaN	NaN	NaN	NaN	22.0012	21.9513	22.1572	21.8698	NaN	NaN	NaN	NaN	NaN	NaN	NaN	NaN
lcl|AE004092.2_prot_AAK33992.1_845	SPy_1117		hypothetical protein	AAK33992.1	914800..915948	NaN	NaN	NaN	NaN	NaN	NaN	NaN	NaN	NaN	21.7565	NaN	NaN	21.565	NaN	NaN	NaN	NaN	NaN	NaN	NaN	NaN	NaN	NaN	NaN	NaN	21.9104	NaN	NaN	NaN	NaN	NaN	NaN	NaN	NaN	NaN	NaN	NaN	NaN	21.9068	NaN	21.4215	NaN	NaN	21.572
lcl|AE004092.2_prot_AAK33995.1_848	SPy_1120		conserved hypothetical protein	AAK33995.1	complement(917384..918028)	24.5234	24.1688	23.5486	NaN	23.4291	23.2973	23.3898	23.9336	23.1169	23.4556	23.2316	24.0609	24.1178	24.3942	23.4354	23.8718	23.2833	23.9076	24.2667	23.961	23.6745	23.8001	24.508	23.8828	24.0615	24.4949	23.6363	23.7785	23.3716	23.957	24.2064	23.8192	23.4551	24.6151	23.0876	24.2618	23.9267	24.4331	24.3867	23.6829	23.1505	23.735	23.6608	24.1341
lcl|AE004092.2_prot_AAK33996.1_849	SPy_1121		hypothetical protein	AAK33996.1	complement(918280..918627)	NaN	NaN	NaN	NaN	NaN	NaN	NaN	NaN	NaN	NaN	NaN	NaN	NaN	NaN	NaN	NaN	NaN	NaN	NaN	NaN	NaN	NaN	NaN	NaN	NaN	NaN	NaN	21.2891	NaN	NaN	NaN	NaN	NaN	NaN	NaN	NaN	NaN	NaN	NaN	NaN	NaN	NaN	NaN	NaN
lcl|AE004092.2_prot_AAK33997.1_850	SPy_1122		putative iron-sulfur cofactor synthesis protein	AAK33997.1	complement(918617..919744)	NaN	NaN	NaN	NaN	NaN	NaN	NaN	NaN	NaN	NaN	NaN	NaN	NaN	NaN	NaN	NaN	NaN	NaN	NaN	NaN	NaN	NaN	NaN	NaN	18.9113	NaN	NaN	NaN	NaN	NaN	NaN	NaN	NaN	NaN	NaN	NaN	NaN	NaN	NaN	NaN	NaN	NaN	NaN	NaN
lcl|AE004092.2_prot_AAK33998.1_851	SPy_1123	prs	putative phosphoribosyl pyrophosphate synthetase	AAK33998.1	complement(919741..920721)	24.4478	24.6718	24.1245	23.9243	24.5765	23.6027	23.7578	23.7822	23.5727	24.465	23.6838	23.4081	24.7444	23.5694	23.535	24.7368	25.0201	24.9825	24.7401	24.2423	23.7747	23.8042	24.241	23.7815	24.5118	24.9082	24.2848	24.397	23.9437	24.112	24.1811	23.9166	24.9971	25.0183	24.876	25.0953	25.3032	25.0408	25.3155	23.811	25.0634	24.3367	24.8251	24.881
lcl|AE004092.2_prot_AAK33999.1_852	SPy_1124		conserved hypothetical protein	AAK33999.1	complement(920861..921439)	NaN	21.6226	22.2185	22.3843	NaN	NaN	NaN	NaN	NaN	22.4879	NaN	NaN	22.3717	NaN	NaN	NaN	NaN	NaN	NaN	NaN	NaN	NaN	22.2062	22.5623	22.0246	22.1369	NaN	22.0788	NaN	NaN	NaN	NaN	23.48	NaN	23.3291	22.2014	22.2125	22.4359	21.8637	22.1318	NaN	22.0766	22.4713	22.0324
lcl|AE004092.2_prot_AAK34000.1_853	SPy_1125		putative GTP pyrophosphokinase	AAK34000.1	921527..922198	24.3571	24.6101	24.4724	24.3978	24.5854	23.8566	24.2595	23.9856	23.8285	24.7247	23.9913	24.2998	24.873	24.1207	23.7561	24.6581	24.2217	24.5413	24.7024	24.4303	23.9838	23.9585	24.1944	24.1738	24.3635	24.6552	24.3753	24.0148	24.0862	23.9389	24.2498	24.0285	24.1752	24.4363	24.3673	24.6889	24.3143	24.5585	24.679	23.9203	24.0062	24.2243	24.4961	24.0741
lcl|AE004092.2_prot_AAK34001.1_854	SPy_1126		conserved hypothetical protein	AAK34001.1	922173..923009	26.7425	25.8739	26.6294	26.704	25.8323	26.1701	25.7459	26.375	26.4585	25.7279	26.4429	26.4261	25.8686	26.2146	26.435	25.371	26.8328	26.1637	26.3051	26.6381	26.4607	26.1204	26.4557	26.4695	25.9252	25.8953	26.3789	26.1482	26.1231	26.281	26.2097	26.6477	26.734	26.6154	26.9496	26.3238	26.2115	26.0431	25.8784	26.5841	26.6399	26.8909	26.7754	26.5966
lcl|AE004092.2_prot_AAK34003.1_856	SPy_1128	pta	putative phosphotransacetylase	AAK34003.1	923915..924910	28.2688	28.3841	28.1498	28.0847	28.3504	27.8881	27.8808	27.9009	27.8693	28.4425	27.8282	27.878	28.3845	27.8754	27.9346	28.2624	28.4041	28.5149	28.5053	28.3104	28.1651	27.9275	28.4147	28.2292	28.5182	28.6958	28.3564	28.3977	28.382	28.2015	28.2421	28.1318	28.578	28.7627	28.5926	28.789	29.1356	29.0411	28.9431	28.3932	28.8203	28.3436	28.7683	28.6697
lcl|AE004092.2_prot_AAK34005.1_858	SPy_1133		putative ABC transporter (ATP-binding protein)	AAK34005.1	927112..927840	NaN	22.5527	22.1029	NaN	22.2517	22.2269	22.0826	22.1502	22.3251	22.4192	NaN	22.0835	22.8385	21.9256	22.0767	22.5093	22.9966	22.9546	23.1975	22.707	22.4742	NaN	22.4855	22.3725	22.7885	22.7103	22.9489	22.5981	22.5537	22.248	22.6141	22.6664	22.9825	23.0146	23.3385	23.1948	23.3275	23.2242	23.0726	22.9672	23.1068	22.8563	23.3906	23.1876
lcl|AE004092.2_prot_AAK34011.1_864	SPy_1139		putative 4-oxalocrotonate tautomerase	AAK34011.1	complement(933844..934029)	NaN	NaN	NaN	NaN	24.3125	24.3644	24.8054	24.2372	24.4468	23.8518	25.6298	24.2982	24.4335	25.1275	24.7003	24.6748	NaN	NaN	NaN	NaN	23.1718	24.1462	23.6344	24.524	23.7458	22.8387	24.0234	24.903	23.9432	24.1423	23.0676	23.4527	23.433	22.2931	NaN	NaN	23.5593	23.8562	23.9581	24.4538	24.0163	24.2862	22.6495	24.8105
lcl|AE004092.2_prot_AAK34013.2_866	SPy_1141	prfA	putative peptide chain release factor 1	AAK34013.2	934771..935850	25.8188	25.637	25.8199	25.7523	25.3542	25.9603	25.2781	25.5518	26.0851	25.6388	25.8686	25.5665	25.3751	25.4916	25.6511	25.6216	26.426	26.0431	25.8308	26.2816	26.0713	25.6531	26.0376	25.9302	26.2113	25.6267	26.2382	26.169	26.2337	26.0816	25.9946	26.2026	26.4526	26.1838	26.6581	26.3724	26.1706	26.0487	26.0229	26.3257	26.6356	26.6137	26.6994	26.6165
lcl|AE004092.2_prot_AAK34015.1_868	SPy_1143		hypothetical protein	AAK34015.1	936673..937263	23	23.1983	22.8632	22.7289	22.826	22.7761	NaN	22.3392	NaN	NaN	NaN	NaN	22.8363	22.5534	22.0462	21.8564	22.7688	23.2328	22.9858	23.4884	22.7519	22.9307	NaN	NaN	23.041	22.695	22.7408	NaN	NaN	22.9042	23.046	22.8427	22.696	23.3539	23.0365	23.4041	22.7967	22.9598	22.8374	22.2022	22.1991	22.7722	23.0325	22.6631
lcl|AE004092.2_prot_AAK34016.1_869	SPy_1144		hypothetical protein	AAK34016.1	937281..937733	NaN	NaN	21.8034	NaN	21.0404	21.5287	NaN	NaN	NaN	NaN	NaN	21.4294	21.2446	21.6693	21.7465	21.2643	22.257	NaN	NaN	NaN	NaN	NaN	NaN	NaN	NaN	21.5299	21.0505	21.3414	NaN	NaN	NaN	NaN	23.0218	NaN	22.0597	NaN	NaN	NaN	NaN	NaN	21.6968	21.5233	NaN	NaN
lcl|AE004092.2_prot_AAK34017.1_870	SPy_1145	glyA	putative serine hydroxymethyltransferase	AAK34017.1	937723..938979	23.0365	23.2748	22.5672	23.1883	23.8587	23.0044	23.5264	NaN	22.788	23.8766	NaN	23.3803	23.8198	23.2299	22.9647	23.7975	23.5373	23.8573	23.9941	23.5085	23.7668	23.2511	23.8856	NaN	23.81	24.1037	23.7526	23.8495	23.098	23.1039	23.261	23.1904	23.5055	23.3135	23.1801	23.3975	24.0131	24.2243	24.1302	23.0685	23.3231	23.123	23.2511	23.2539
lcl|AE004092.2_prot_AAK34018.1_871	SPy_1146		hypothetical protein	AAK34018.1	938986..939963	NaN	NaN	NaN	NaN	22.3442	NaN	NaN	NaN	NaN	22.2118	NaN	NaN	22.2246	NaN	NaN	22.3679	NaN	NaN	NaN	NaN	22.6143	NaN	NaN	NaN	22.3813	22.4548	22.316	22.399	22.2798	NaN	NaN	NaN	NaN	NaN	NaN	NaN	22.6454	22.4175	22.5401	21.9039	22.1774	22.4235	NaN	22.4442
lcl|AE004092.2_prot_AAK34022.1_875	SPy_1150	nox	NADH Oxidase	AAK34022.1	944262..945632	31.5292	31.0803	31.2419	31.3983	31.5949	31.6716	31.6125	31.7213	31.5442	31.3747	31.7787	32.0498	31.3197	32.2626	31.9917	31.0054	31.1955	31.0493	31.2642	31.2477	31.6708	31.4294	31.535	31.8833	31.3032	31.2607	31.6501	31.6252	31.5421	31.5459	31.56	31.7925	31.4919	31.3657	31.6047	31.4843	31.4602	31.4832	31.3541	32.0918	31.9691	32.0421	31.832	31.793
lcl|AE004092.2_prot_AAK34023.1_876	SPy_1151	ldh	putative L-lactate dehydrogenase	AAK34023.1	complement(945791..946774)	28.7002	29.1877	28.7389	28.6948	29.1877	28.305	28.5141	28.7697	28.1984	29.0553	28.3877	28.4803	29.2647	28.2187	28.2186	29.1782	28.6295	28.8301	28.8653	28.3977	28.4997	28.3873	28.6419	28.3739	28.688	29.1397	28.601	28.605	28.335	28.3097	28.7516	28.2928	28.3559	28.5619	27.9041	28.5748	28.9382	28.9348	29.0729	28.1521	27.8738	27.9952	28.113	28.3002
lcl|AE004092.2_prot_AAK34024.1_877	SPy_1152	gyrA	DNA gyrase A subunit	AAK34024.1	946965..949451	23.4396	24.6575	23.9774	23.6089	25.0657	23.7684	24.457	23.8583	24.187	25.1877	23.9467	23.6974	25.2147	23.3931	NaN	25.2837	24.1972	24.7767	24.7142	23.8054	25.6786	23.4665	24.2916	24.2993	24.4116	25.1197	24.4212	24.3562	23.9176	23.8728	24.7795	24.021	24.4631	24.5009	24.0506	24.3419	25.1789	25.3542	25.0556	23.3709	23.8834	23.6393	24.4561	24.7169
lcl|AE004092.2_prot_AAK34025.1_878	SPy_1154		hypothetical protein	AAK34025.1	949471..950220	NaN	22.3138	22.7213	22.642	23.178	22.7295	23.0543	22.7524	22.7978	22.6888	NaN	23.0792	22.3534	22.8349	22.9577	22.5127	22.2811	NaN	NaN	22.2897	22.6371	22.4431	22.2292	22.7867	22.263	22.3692	22.5139	22.7825	22.3009	22.3145	NaN	22.6282	22.6829	22.2705	22.5179	22.5107	22.5594	22.2849	22.569	23.1584	23.1288	23.2146	NaN	22.5408
lcl|AE004092.2_prot_AAK34026.1_879	SPy_1155		conserved hypothetical protein	AAK34026.1	950303..950716	22.5074	22.3909	22.8778	22.9374	22.5987	22.9388	21.9886	22.8132	22.7712	22.4576	22.2793	NaN	22.3487	23.1	22.6924	22.2854	23.4461	NaN	23.1183	23.3774	22.428	22.3592	22.9244	22.826	22.6631	22.8329	22.8453	22.7926	23.0069	23.13	22.9965	22.8913	22.6215	22.9835	23.2757	23.0491	23.2211	22.8661	22.8507	22.8496	23.6931	23.125	23.1855	23.1427
lcl|AE004092.2_prot_AAK34028.1_881	SPy_1157		hypothetical protein	AAK34028.1	951330..951698	30.1659	29.6486	29.9457	30.0947	29.4106	30.1346	29.5497	29.9614	29.9068	29.5831	29.8366	29.8685	29.0146	29.6725	29.8439	29.4608	30.1733	30.0928	29.9285	30.3881	29.9024	29.9355	29.9848	30.1269	29.6942	29.5455	30.0307	30.0282	29.9839	30.0333	29.9847	30.0268	30.0584	29.868	30.2409	29.6111	29.4299	29.7631	29.4239	29.9513	29.767	29.9124	30.0523	29.798
lcl|AE004092.2_prot_AAK34029.1_882	SPy_1158		conserved hypothetical protein	AAK34029.1	complement(951748..952659)	NaN	NaN	NaN	NaN	NaN	NaN	NaN	NaN	NaN	NaN	NaN	NaN	NaN	NaN	NaN	NaN	NaN	NaN	NaN	NaN	NaN	NaN	NaN	22.405	NaN	22.4023	NaN	NaN	NaN	NaN	NaN	NaN	NaN	NaN	NaN	NaN	NaN	NaN	NaN	NaN	NaN	NaN	NaN	NaN
lcl|AE004092.2_prot_AAK34032.1_885	SPy_1161		conserved hypothetical protein	AAK34032.1	954082..954930	NaN	22.9167	22.3605	22.1319	22.7654	22.5849	NaN	23.0531	22.3961	22.8857	22.6108	22.5507	22.9993	NaN	22.7898	22.8548	NaN	21.8041	22.7335	NaN	22.2193	22.2587	22.6975	22.7475	22.8394	23.1374	22.9665	22.9198	22.6092	22.4433	23.1185	22.729	NaN	22.5156	22.4203	21.4293	23.0235	22.7205	22.8552	22.3587	22.0305	22.1309	22.6159	22.2941
lcl|AE004092.2_prot_AAK34035.1_888	SPy_1164	topA	putative DNA topoisomerase I	AAK34035.1	956719..958848	NaN	22.9317	21.6379	22.3481	22.6822	NaN	NaN	NaN	NaN	22.5968	23.2708	22.8217	22.7727	21.9105	22.0045	22.6679	22.4319	22.6842	NaN	NaN	20.9698	21.8107	22.3962	NaN	22.5139	23.2357	22.2759	22.3422	22.0524	NaN	22.9996	NaN	NaN	22.6122	22.3224	22.0618	23.1577	22.7021	22.7519	22.1252	22.1837	22.2238	22.6652	22.3776
lcl|AE004092.2_prot_AAK34040.1_893	SPy_1173	gid	putative glucose-inhibited division protein	AAK34040.1	963000..964346	23.9835	24.0332	23.6527	23.3403	24.3898	24.3439	23.5579	23.9142	23.8091	24.1835	NaN	23.9149	24.3141	23.9859	23.1647	23.5986	24.3955	24.6127	24.0571	24.1524	NaN	23.8583	23.6948	24.1324	24.032	24.5543	23.6942	23.5486	23.7403	23.7162	24.3382	23.4762	24.1074	24.515	24.3641	24.3389	24.3727	23.9353	24.0497	23.6562	23.579	23.8077	24.3634	23.9137
lcl|AE004092.2_prot_AAK34051.1_904	SPy_1186	citD	putative citrate lyase, gamma subunit	AAK34051.1	973594..973902	NaN	21.501	21.7423	21.8992	NaN	NaN	NaN	NaN	NaN	NaN	NaN	NaN	NaN	NaN	NaN	NaN	22.082	21.7309	21.601	NaN	NaN	NaN	NaN	NaN	NaN	NaN	NaN	NaN	NaN	NaN	NaN	NaN	21.928	21.8387	22.0883	21.8162	NaN	21.4143	NaN	NaN	22.2809	21.8936	NaN	22.0825
lcl|AE004092.2_prot_AAK34052.1_905	SPy_1188	citE	putative citrate lyase, beta subunit	AAK34052.1	973890..974777	NaN	NaN	NaN	NaN	NaN	NaN	NaN	NaN	NaN	NaN	NaN	NaN	NaN	NaN	NaN	NaN	NaN	NaN	NaN	NaN	NaN	NaN	NaN	NaN	NaN	NaN	NaN	NaN	NaN	NaN	NaN	24.8385	NaN	NaN	NaN	NaN	NaN	NaN	NaN	NaN	NaN	NaN	NaN	NaN
lcl|AE004092.2_prot_AAK34057.1_910	SPy_1193		hypothetical protein	AAK34057.1	complement(979543..980025)	NaN	NaN	NaN	NaN	NaN	NaN	NaN	NaN	NaN	NaN	NaN	NaN	NaN	NaN	NaN	NaN	NaN	NaN	21.367	NaN	NaN	NaN	NaN	NaN	NaN	NaN	NaN	NaN	NaN	NaN	NaN	NaN	NaN	NaN	NaN	NaN	NaN	NaN	NaN	NaN	NaN	NaN	NaN	NaN
lcl|AE004092.2_prot_AAK34060.2_913	SPy_1200	ffh	putative signal recognition particle	AAK34060.2	complement(983079..984641)	26.2861	26.1466	25.9739	25.7904	26.2375	25.7414	25.8971	26.0062	25.8628	26.3886	25.7873	25.9586	26.4913	25.6847	25.8162	26.451	26.1569	26.5309	26.3417	26.161	26.0872	25.8401	26.0228	25.9247	26.1214	26.453	25.9388	25.9784	25.9563	25.95	26.0902	25.8468	26.2046	26.5111	26.0853	26.2753	26.5948	26.4649	26.6075	25.8294	25.8538	25.772	26.1961	25.9358
lcl|AE004092.2_prot_AAK34061.1_914	SPy_1201	ylxM	putative DNA-binding protein	AAK34061.1	complement(984656..984997)	NaN	24.0328	24.8413	24.4629	23.5862	24.2794	NaN	23.7511	NaN	NaN	NaN	24.5948	23.8758	24.2196	24.9188	NaN	24.5317	24.1109	24.2938	24.0664	NaN	NaN	24.7573	24.3803	NaN	23.7066	24.3958	24.0561	25.1527	24.5088	23.9181	25.6082	23.0871	24.4756	25.2052	24.7093	24.2574	23.8603	23.9049	25.0394	24.8797	23.1936	25.117	24.6634
lcl|AE004092.2_prot_AAK34064.1_917	SPy_1204	guaA	putative GMP synthase	AAK34064.1	987467..989029	24.7437	25.2155	24.8456	24.7776	25.5162	24.9	24.532	24.7216	24.2679	25.7347	24.631	24.7989	25.6815	24.6925	24.6308	25.5909	24.9581	25.4858	25.4242	24.1791	24.5755	24.4642	25.0323	24.8214	25.2973	25.766	25.074	25.0696	25.1422	24.8169	24.9992	24.6646	25.2017	25.0337	24.7313	25.5414	25.9516	25.6644	25.8022	24.7936	24.7461	24.4154	25.1999	24.7538
lcl|AE004092.2_prot_AAK34070.1_923	SPy_1211		hypothetical protein	AAK34070.1	complement(995494..995850)	25.3621	25.5184	25.553	25.1473	24.9549	25.1223	23.8467	24.5386	24.3592	24.7312	24.1368	24.1792	24.9543	24.5266	24.3127	25.0117	25.9408	26.2449	25.7098	25.2746	25.4506	24.7931	25.1372	24.7417	25.2883	25.0258	24.5946	25.0989	25.2062	25.2086	24.3012	24.7017	25.902	25.9717	25.8635	25.7132	25.0887	25.5076	25.3104	25.2113	25.1341	24.9661	25.3333	25.0078
lcl|AE004092.2_prot_AAK34072.1_925	SPy_1213	fhs.1	putative formate-tetrahydrofolate ligase	AAK34072.1	complement(997834..999504)	23.9377	23.8375	22.8389	22.9971	23.7395	22.6598	NaN	NaN	21.6502	24.0442	NaN	24.2456	23.9449	22.3541	22.0049	23.6299	23.6435	23.9929	23.7392	23.0118	23.4735	22.0751	23.946	22.7384	23.8317	24.3153	23.8519	23.5203	23.4684	22.9791	23.4348	23.1517	24.0665	24.3282	23.7776	23.9423	24.6582	24.675	24.96	23.1803	23.4487	22.932	23.9995	23.5436
lcl|AE004092.2_prot_AAK34073.1_926	SPy_1214	lplA	putative lipoate-protein ligase	AAK34073.1	complement(999632..1000651)	25.2495	25.4743	25.1896	25.3646	25.8331	25.3542	25.2384	25.096	25.0697	25.4946	25.1864	25.221	25.5021	25.1916	25.4783	25.9612	25.154	25.5439	25.5838	25.5449	25.2328	25.1656	25.6923	25.5238	25.8091	25.8618	25.7781	25.6676	25.4778	25.3152	25.7489	25.3057	25.5301	25.8831	25.4822	25.5605	26.0081	25.9078	25.895	25.6255	25.65	25.4159	25.9787	25.6911
lcl|AE004092.2_prot_AAK34074.1_927	SPy_1215		hypothetical protein	AAK34074.1	complement(1000698..1001579)	NaN	NaN	NaN	NaN	NaN	NaN	NaN	NaN	NaN	NaN	NaN	NaN	NaN	NaN	NaN	NaN	NaN	NaN	NaN	NaN	NaN	NaN	NaN	NaN	NaN	NaN	NaN	NaN	NaN	NaN	NaN	NaN	NaN	NaN	NaN	NaN	21.4483	21.7396	21.2187	NaN	NaN	21.1704	NaN	NaN
lcl|AE004092.2_prot_AAK34076.1_929	SPy_1217		putative glycine cleavage system H protein	AAK34076.1	complement(1002377..1002709)	27.688	27.2122	27.9404	28.0468	27.853	28.4638	27.6553	28.0914	28.4331	27.4618	28.2408	28.3464	27.6231	28.2969	28.3551	27.6316	28.2732	27.7479	27.4107	28.5368	27.8631	27.9021	28.2201	28.3765	28.1956	27.9254	28.3966	28.5056	28.6147	28.3056	28.2657	28.6387	28.7488	28.6874	29.0194	28.5507	28.6	28.7927	28.5251	29.2803	29.2234	29.6326	29.4632	29.2076
lcl|AE004092.2_prot_AAK34077.1_930	SPy_1218		conserved hypothetical protein	AAK34077.1	complement(1002751..1003749)	NaN	NaN	NaN	NaN	NaN	NaN	NaN	NaN	NaN	NaN	NaN	NaN	NaN	NaN	NaN	NaN	NaN	NaN	NaN	NaN	NaN	NaN	NaN	NaN	NaN	NaN	NaN	NaN	NaN	NaN	NaN	NaN	NaN	NaN	NaN	NaN	21.0611	20.8838	21.2829	NaN	NaN	NaN	NaN	NaN
lcl|AE004092.2_prot_AAK34079.1_932	SPy_1220		conserved hypothetical protein	AAK34079.1	complement(1004942..1005793)	NaN	NaN	NaN	NaN	NaN	NaN	NaN	NaN	NaN	NaN	NaN	NaN	NaN	NaN	NaN	NaN	NaN	NaN	NaN	NaN	NaN	NaN	NaN	NaN	NaN	NaN	NaN	NaN	NaN	NaN	NaN	NaN	NaN	NaN	NaN	NaN	21.2652	20.7177	21.0585	NaN	NaN	NaN	NaN	NaN
lcl|AE004092.2_prot_AAK34080.1_933	SPy_1221	dpfB	putative flavoprotein	AAK34080.1	1005980..1006666	21.4445	21.9789	21.4494	NaN	22.06	21.5422	NaN	22.149	21.158	22.0688	NaN	21.5529	21.6943	NaN	21.5848	21.6889	21.8501	22.0221	NaN	NaN	21.7948	NaN	NaN	21.9206	21.8073	22.147	22.1792	21.8183	21.9518	21.8345	22.0628	NaN	22.2655	21.9249	NaN	21.8549	21.8945	21.872	21.9643	21.7031	21.8238	21.4023	21.8538	21.634
lcl|AE004092.2_prot_AAK34081.1_934	SPy_1222	dfp	putative DNA/pantothenate metabolism flavoprotein	AAK34081.1	1006659..1007204	22.436	22.1637	21.821	22.2427	NaN	NaN	NaN	NaN	NaN	NaN	NaN	NaN	NaN	NaN	NaN	NaN	22.6865	22.665	22.5143	22.4405	NaN	NaN	NaN	NaN	21.9882	22.0902	NaN	NaN	NaN	NaN	NaN	NaN	NaN	22.1329	22.1699	22.1435	NaN	NaN	NaN	21.9052	21.9263	NaN	22.0805	NaN
lcl|AE004092.2_prot_AAK34083.1_936	SPy_1224	pgmA	putative phosphoglucomutase	AAK34083.1	1008007..1009725	29.0445	28.6254	28.9955	29.1037	28.848	28.7724	28.4376	28.957	28.9448	29.0171	28.9668	28.9472	29.0698	28.9704	29.1078	28.9359	29.3957	28.9709	28.9858	28.98	28.9944	28.7689	29.0442	29.0641	29.218	29.1622	29.2329	29.0483	29.2859	29.2256	29.175	29.2805	28.7819	28.8688	28.8954	28.9779	29.0795	29.098	29.1337	29.0094	29.1608	29.1389	29.2138	29.1053
lcl|AE004092.2_prot_AAK34085.1_938	SPy_1226		putative sugar ABC transporter (permease protein)	AAK34085.1	complement(1010896..1011960)	NaN	21.5737	NaN	NaN	21.7319	NaN	NaN	NaN	NaN	21.5689	21.7493	NaN	NaN	NaN	NaN	NaN	NaN	NaN	21.7703	21.5406	NaN	NaN	NaN	NaN	NaN	NaN	NaN	NaN	NaN	NaN	NaN	NaN	NaN	21.2698	21.2963	NaN	20.2174	NaN	20.9666	NaN	NaN	20.9003	NaN	NaN
lcl|AE004092.2_prot_AAK34086.1_939	SPy_1227		putative sugar ABC transporter (ATP-binding protein)	AAK34086.1	complement(1011953..1013485)	23.4875	23.6442	23.2151	23.1429	23.7009	23.0056	23.3373	23.5284	23.4198	24.0716	22.4481	23.5482	24.1977	23.308	23.525	23.8054	23.5409	23.6762	23.6137	23.3065	23.3915	23.3239	23.394	23.3218	23.3318	23.9131	23.1669	23.6986	22.9747	23.164	23.4736	23.0978	23.1864	23.5752	23.2063	23.7107	23.8498	23.6851	24.2049	23.0978	23.1466	23.3506	23.4594	23.051
lcl|AE004092.2_prot_AAK34087.1_940	SPy_1228		putative lipoprotein	AAK34087.1	complement(1013624..1014676)	27.0012	27.02	27.1984	27.0114	27.0595	27.1187	26.885	27.2878	26.8416	27.1545	27.0238	27.078	27.01	26.6802	27.0065	27.1269	27.2	27.5028	27.0656	27.2567	27.2056	27.0707	27.2919	27.2633	27.2525	27.4627	27.231	26.9984	27.2872	27.3592	27.3495	27.1521	27.3353	27.3511	27.6751	27.5438	27.3987	27.3499	27.5032	27.5785	27.458	27.6403	27.7222	27.6359
lcl|AE004092.2_prot_AAK34091.1_944	SPy_1234	rpsT	30S ribosomal protein S20	AAK34091.1	1017662..1017895	27.4435	27.1727	27.4876	27.5208	26.7923	27.8624	27.0715	27.3933	27.5402	27.7838	27.6847	27.5441	27.1683	27.4908	27.4862	27.1703	28.2377	27.7075	27.5901	27.3859	27.8845	27.4619	27.704	27.5404	27.4002	27.4717	27.4384	28.1769	27.5033	27.7748	27.203	27.3519	27.7127	27.1295	28.0903	27.388	27.4955	27.0349	27.4249	28.0038	27.8658	27.7849	27.5598	28.2483
lcl|AE004092.2_prot_AAK34093.1_946	SPy_1237		putative response regulator	AAK34093.1	complement(1019323..1019997)	25.3709	24.7482	24.3565	24.7762	25.8992	25.1345	25.1019	25.3449	25.266	25.9397	25.1756	NaN	25.9907	24.5812	24.8763	25.8544	24.5922	25.3534	24.9778	25.2821	25.4363	25.3538	25.7252	25.7587	26.34	26.1202	26.2317	25.9214	25.7055	25.6251	26.0087	25.4916	24.8753	25.1149	24.9266	24.5871	25.3618	25.2152	25.3416	24.811	24.6569	24.8029	25.2711	25.266
lcl|AE004092.2_prot_AAK34094.1_947	SPy_1239	pepN	aminopeptidase N;putative lysyl-aminopeptidase	AAK34094.1	complement(1020343..1022880)	25.2591	25.4273	25.0955	24.9319	25.4525	24.7623	24.8437	24.7585	24.6297	25.3162	24.5689	24.7221	25.652	24.9087	24.9261	25.4429	25.2087	25.5183	25.4234	25.3562	24.8245	24.5978	25.1559	24.7383	25.214	25.6864	25.223	25.0888	25.1121	24.9665	25.3189	24.7661	25.2994	25.1957	24.9799	25.5955	25.8586	25.8259	25.8725	24.8633	25.1986	25.1919	25.41	25.2224
lcl|AE004092.2_prot_AAK34095.1_948	SPy_1240	phoU	putative phosphate uptake regulatory protein	AAK34095.1	complement(1023085..1023738)	24.7727	24.6984	24.717	24.6159	24.8984	24.4226	24.7039	24.4634	24.5091	24.7436	24.6071	24.6418	25.5518	24.3525	24.8294	25.0255	24.7605	24.9969	24.9694	24.8063	24.4316	24.3262	24.6769	24.4473	24.9128	25.1168	24.8723	24.4124	24.6232	24.4066	24.982	24.5478	24.8691	24.4035	24.619	25.4665	25.3049	25.2926	25.4586	24.7348	24.7435	24.5985	25.1845	24.7934
lcl|AE004092.2_prot_AAK34096.1_949	SPy_1241	pstB	phosphate ABC transporter (ATP-binding protein)	AAK34096.1	complement(1023806..1024567)	NaN	22.7308	21.7091	22.0835	22.54	21.6651	22.1311	22.007	22.1869	23.3088	22.3192	21.9699	22.8357	NaN	21.9603	22.8267	22.3473	22.6336	22.4514	21.9318	22.3018	21.7701	21.9515	21.8999	22.5558	23.3162	22.3615	22.1941	21.9761	22.3768	22.6586	21.7458	22.1618	NaN	NaN	22.6868	23.1129	23.4806	23.2963	22.2747	22.5847	22.1471	23.0369	22.6288
lcl|AE004092.2_prot_AAK34097.1_950	SPy_1242	pstB2	putative phosphate ABC transporter (ATP-binding protein)	AAK34097.1	complement(1024577..1025380)	NaN	23.087	22.9714	22.8299	22.6582	NaN	NaN	NaN	NaN	23.2703	22.9048	NaN	23.3435	23.1577	NaN	22.9671	23.8274	23.2747	24.2635	24.8579	23.1697	NaN	22.9102	NaN	23.166	23.4855	23.1747	22.9188	23.1002	NaN	23.1925	NaN	23.3542	23.6095	23.3449	23.4468	23.0735	23.2657	23.2843	22.3932	23.2208	22.7703	23.3807	23.1084
lcl|AE004092.2_prot_AAK34100.1_953	SPy_1245	pstS	putative phosphate ABC transporter, periplasmic phosphate-binding protein	AAK34100.1	complement(1027219..1028085)	NaN	NaN	NaN	NaN	21.9263	NaN	22.0117	NaN	NaN	22.2817	21.7359	22.5249	21.8707	NaN	NaN	21.8981	NaN	NaN	NaN	NaN	21.7331	21.5019	NaN	21.8311	NaN	22.474	22.2701	22.3863	NaN	21.7714	NaN	NaN	NaN	22.3597	NaN	NaN	22.5897	NaN	NaN	22.105	22.7329	NaN	NaN	NaN
lcl|AE004092.2_prot_AAK34105.1_958	SPy_1250	mreA	putative macrolide-efflux protein	AAK34105.1	complement(1031042..1031974)	NaN	25.3547	NaN	NaN	25.2533	25.2706	NaN	25.1071	24.9452	25.0699	NaN	24.8165	25.5139	NaN	24.449	25.5635	NaN	NaN	NaN	NaN	25.1762	25.2955	25.2996	25.0799	25.026	25.3422	24.7104	24.7241	25.0514	25.1967	25.1055	25.0109	NaN	NaN	25.6964	25.3665	26.0804	25.7768	25.8087	24.6248	25.0521	24.9652	25.5301	25.316
lcl|AE004092.2_prot_AAK34106.1_959	SPy_1251	truB	putative tRNA pseudouridine 55 synthase	AAK34106.1	complement(1032003..1032887)	NaN	NaN	22.2806	22.1141	22.4888	NaN	NaN	NaN	NaN	22.3032	NaN	NaN	22.4002	NaN	NaN	22.264	21.4799	NaN	NaN	NaN	NaN	NaN	NaN	NaN	NaN	22.4012	NaN	NaN	NaN	NaN	NaN	NaN	NaN	22.2475	NaN	22.1849	22.8318	22.606	22.7411	NaN	NaN	NaN	NaN	22.4254
lcl|AE004092.2_prot_AAK34107.1_960	SPy_1252		conserved hypothetical protein	AAK34107.1	complement(1033003..1034343)	NaN	NaN	NaN	NaN	NaN	NaN	NaN	NaN	NaN	21.4641	NaN	NaN	21.5205	NaN	NaN	NaN	21.6741	NaN	21.1763	NaN	NaN	NaN	NaN	NaN	21.6722	21.7267	NaN	21.6121	NaN	NaN	21.5837	NaN	21.6275	21.6814	NaN	21.6532	21.9407	21.7257	21.6873	21.5218	21.558	NaN	21.7385	21.7694
lcl|AE004092.2_prot_AAK34113.1_966	SPy_1259		putative transcriptional regulator	AAK34113.1	complement(1040250..1040891)	22.8802	22.5342	22.5496	22.6726	23.1151	22.5975	22.8543	22.5913	22.3788	23.1599	22.6023	22.7524	23.3391	22.2663	22.3109	23.4042	22.666	23.4893	23.1056	NaN	22.2562	22.3388	23.0319	22.0624	22.7123	23.3465	22.4827	22.276	22.4582	22.6581	22.3038	22.4213	22.6369	22.5439	22.6898	23.2523	22.6069	23.0665	22.9147	22.1651	22.0986	22.2209	21.6715	21.816
lcl|AE004092.2_prot_AAK34114.1_967	SPy_1260		conserved hypothetical protein	AAK34114.1	complement(1041054..1041545)	31.204	30.9151	31.0086	31.1009	30.836	31.3017	30.8847	31.1221	31.3452	30.7132	31.1305	31.1765	30.5443	31.2502	31.2375	31.2263	31.62	31.147	31.1616	31.3625	31.3192	31.1535	31.4678	31.1943	31.3326	30.8191	31.4934	31.4729	31.4153	31.5101	31.4035	31.4712	31.1202	31.2261	31.0687	31.2632	31.2051	31.3197	31.0309	31.5455	31.4327	31.3904	31.2136	31.6156
lcl|AE004092.2_prot_AAK34115.1_968	SPy_1261		hypothetical protein	AAK34115.1	complement(1041553..1041753)	26.7792	26.2284	26.8135	26.9886	26.6736	27.6101	26.8461	27.3317	27.5682	26.8504	27.3707	26.5733	26.4828	27.4507	27.08	27.1329	27.1428	26.6238	26.4165	26.4082	27.5024	27.0717	27.1665	26.8688	26.8405	26.3831	26.5606	27.4327	27.2553	27.1742	26.6479	27.4123	26.5708	26.66	26.971	26.5687	26.7107	27.1848	26.8138	28.0316	27.2855	27.7464	27.1224	27.2646
lcl|AE004092.2_prot_AAK34116.1_969	SPy_1262		conserved hypothetical protein	AAK34116.1	complement(1041794..1042333)	32.254	31.8144	32.1003	32.2242	31.7737	32.4351	32.0596	32.2918	32.6009	31.9618	32.1255	32.2424	31.6483	32.2794	32.2585	32.3131	32.4828	32.099	32.0978	32.2506	32.431	32.3449	32.4342	32.1032	32.1046	31.821	32.1952	32.282	32.5511	32.6529	32.2494	32.519	32.1815	32.1956	32.2862	31.9649	31.9486	31.9358	31.8032	32.5774	32.3467	32.3448	31.7759	32.1896
lcl|AE004092.2_prot_AAK34117.1_970	SPy_1263		conserved hypothetical protein	AAK34117.1	complement(1042346..1042534)	24.8389	25.2207	25.1783	24.9728	25.2264	25.1336	25.2547	25.5331	25.0004	25.4205	25.4815	24.7903	25.8653	25.1037	25.1844	26.0822	24.2981	25.0155	25.3245	24.499	24.8446	24.9866	25.1204	25.3988	25.2769	25.5088	24.9885	24.9852	25.2187	25.3996	25.6291	25.2144	24.276	24.0588	23.9969	24.7152	25.3547	25.4981	25.3988	24.8263	24.4661	24.809	24.7271	24.8214
lcl|AE004092.2_prot_AAK34118.1_971	SPy_1264		hypothetical protein	AAK34118.1	complement(1042545..1043156)	25.4329	26.1582	25.2715	25.3166	26.5557	25.172	25.2987	25.5753	24.9597	26.6231	25.3458	25.6502	26.7874	24.3831	25.3188	26.8722	25.108	26.4369	26.1489	25.5849	25.8504	25.974	26.2986	25.7166	26.3711	26.9872	26.1597	25.5716	25.663	25.4514	26.2254	25.9233	24.9087	25.9166	25.3366	25.8044	26.9407	26.5776	26.6502	25.5153	25.6452	25.4919	25.9297	25.7452
lcl|AE004092.2_prot_AAK34120.1_973	SPy_1267	pcrA	putative ATP-dependent DNA helicase	AAK34120.1	complement(1043805..1046123)	NaN	21.6672	22.3472	NaN	NaN	NaN	NaN	NaN	NaN	23.3896	NaN	NaN	NaN	NaN	NaN	NaN	22.9629	NaN	NaN	NaN	NaN	NaN	NaN	NaN	NaN	23.2174	23.3931	NaN	NaN	NaN	NaN	NaN	22.1479	NaN	NaN	NaN	22.1449	NaN	22.7224	NaN	NaN	NaN	NaN	NaN
lcl|AE004092.2_prot_AAK34123.2_976	SPy_1273	cfa	CAMP factor	AAK34123.2	complement(1049698..1050471)	22.8964	22.7427	23.1452	23.113	22.8084	22.9591	22.6107	23.1136	23.1007	22.9936	22.9485	22.8505	22.7241	22.8845	NaN	22.8281	23.0018	22.9106	22.9114	23.1055	23.357	22.7421	22.6456	22.8091	22.5396	22.4018	22.6485	22.9273	22.5129	22.6974	22.7387	22.743	22.5245	22.2311	22.2122	22.5285	NaN	NaN	22.561	NaN	NaN	NaN	NaN	NaN
lcl|AE004092.2_prot_AAK34124.1_977	SPy_1274		putative amino acid ABC transporter, periplasmic amino acid-binding protein	AAK34124.1	complement(1050841..1051677)	NaN	NaN	NaN	NaN	20.5963	NaN	NaN	NaN	NaN	NaN	NaN	NaN	NaN	NaN	NaN	NaN	NaN	NaN	NaN	NaN	NaN	NaN	NaN	NaN	NaN	NaN	NaN	NaN	NaN	NaN	NaN	NaN	NaN	NaN	NaN	NaN	20.2249	NaN	20.4395	NaN	NaN	NaN	NaN	NaN
lcl|AE004092.2_prot_AAK34125.2_978	SPy_1275		putative amino acid ABC transporter (ATP-binding protein)	AAK34125.2	complement(1051693..1052322)	NaN	NaN	NaN	NaN	NaN	NaN	NaN	NaN	NaN	NaN	NaN	NaN	NaN	NaN	NaN	NaN	NaN	NaN	NaN	NaN	NaN	NaN	NaN	NaN	NaN	NaN	NaN	NaN	NaN	NaN	NaN	NaN	NaN	25.4843	25.5912	24.9698	25.1514	NaN	NaN	NaN	NaN	NaN	NaN	NaN
lcl|AE004092.2_prot_AAK34128.1_981	SPy_1280	glmS	putative L-glutamine-D-fructose-6-phosphate amidotransferase	AAK34128.1	complement(1053610..1055424)	25.2096	25.5177	25.1664	24.8341	25.7542	24.7295	25.1374	24.8703	24.5503	25.8557	24.7919	25.0187	26.0089	25.1045	25.183	25.862	25.0602	25.6507	24.7894	25.0581	25.1269	24.7917	25.063	24.8769	25.2189	25.8347	25.1334	25.2104	24.8303	24.7694	24.9096	24.6642	25.0253	25.2453	24.6562	25.135	25.3446	25.6446	25.5549	24.4704	24.4257	24.4827	24.9018	24.5534
lcl|AE004092.2_prot_AAK34129.1_982	SPy_1281	sipC	putative signal peptidase I	AAK34129.1	complement(1055600..1056157)	NaN	NaN	NaN	NaN	NaN	NaN	NaN	NaN	NaN	NaN	NaN	NaN	NaN	NaN	NaN	NaN	NaN	NaN	NaN	NaN	NaN	NaN	NaN	NaN	21.5864	21.8967	NaN	NaN	NaN	NaN	NaN	NaN	NaN	NaN	NaN	NaN	22.2621	22.4889	22.479	21.7276	22.2415	21.2959	22.3925	NaN
lcl|AE004092.2_prot_AAK34130.1_983	SPy_1282	pyk	putative pyruvate kinase	AAK34130.1	complement(1056375..1057877)	32.4108	31.8167	32.488	32.4915	31.6696	32.137	31.5225	31.8825	32.2836	31.7229	31.9999	31.7477	31.6238	32.1588	32.0145	31.5521	32.5642	32.2551	32.2752	32.4245	31.9336	31.7319	32.1603	31.9218	31.8871	31.7119	31.9497	32.0073	31.9953	32.1326	31.7901	32.0584	32.408	32.1583	32.4096	32.2362	31.8316	31.7036	31.7126	31.9976	32.1463	32.0993	31.9443	32.0249
lcl|AE004092.2_prot_AAK34131.1_984	SPy_1283	pfk	putative 6-phosphofructokinase	AAK34131.1	complement(1057940..1058953)	29.0202	28.8445	29.081	28.9583	28.8067	29.0799	28.6783	29.0061	29.0517	28.8569	28.9473	28.7059	28.794	29.0939	28.933	28.8582	29.3773	28.8484	28.8458	29.0251	29.294	29.1057	29.4241	29.0054	29.1888	29.315	29.394	29.1588	29.2621	29.3714	29.0468	29.228	28.9844	29.2611	29.4498	29.1397	29.3365	29.1771	29.2535	29.4339	29.5796	29.3945	29.3912	29.8074
lcl|AE004092.2_prot_AAK34132.1_985	SPy_1284	dnaE	putative DNA polymerase III (alpha subunit)	AAK34132.1	complement(1059033..1062143)	NaN	NaN	NaN	NaN	NaN	NaN	NaN	NaN	NaN	NaN	NaN	NaN	NaN	NaN	NaN	NaN	NaN	NaN	NaN	NaN	NaN	NaN	NaN	NaN	NaN	24.5156	NaN	NaN	NaN	NaN	NaN	NaN	NaN	NaN	NaN	NaN	NaN	NaN	NaN	NaN	NaN	NaN	NaN	24.2655
lcl|AE004092.2_prot_AAK34133.1_986	SPy_1285		putative transcriptional regulator (GntR family)	AAK34133.1	1062328..1062699	25.7035	24.8902	24.9954	24.6163	24.4699	25.2659	24.8147	25.1311	25.147	24.7415	24.9587	25.1014	24.3922	24.606	25.0683	24.5533	25.3895	24.7268	25.3056	NaN	25.4527	25.4493	25.7083	25.4247	25.2937	25.2725	25.5436	25.5876	25.1571	25.4732	25.2508	25.5924	24.6883	25.426	25.5029	24.5086	24.5511	24.923	24.55	24.8988	25.0116	24.8488	24.6234	25.2501
lcl|AE004092.2_prot_AAK34134.1_987	SPy_1286		putative ABC transporter (ATP-binding protein)	AAK34134.1	1062699..1063397	25.0889	25.51	25.237	25.194	25.3354	24.9155	25.0945	25.3125	25.0041	25.3371	24.9278	25.0502	25.6347	24.709	25.1805	25.6135	25.8554	25.4638	25.8075	25.3733	25.1028	25.0383	25.4133	25.132	25.6309	25.7788	25.3674	25.1221	25.2025	25.2156	25.5251	25.101	25.163	25.4061	25.1063	25.4498	25.3691	25.3976	25.4837	24.7428	24.7689	24.7258	24.8117	24.8318
lcl|AE004092.2_prot_AAK34139.1_991	SPy_1291	glgP	putative glycogen phosphorylase	AAK34139.1	complement(1066551..1068815)	27.8829	27.0146	27.3982	27.6214	27.6505	28.0535	27.9664	28.0312	28.0437	27.5023	28.3284	28.2655	27.5687	28.1294	28.3683	27.1221	27.8211	27.4946	27.616	27.7121	27.6462	27.5674	27.5886	28.079	27.2689	27.602	27.7877	27.6091	27.7033	27.8478	27.9175	27.9709	27.8029	27.5845	27.9716	27.7002	27.4406	27.335	27.3024	28.0392	28.1363	28.0225	28.361	27.9874
lcl|AE004092.2_prot_AAK34140.1_992	SPy_1292	malM	putative 4-alpha-glucanotransferase	AAK34140.1	complement(1068850..1070343)	NaN	NaN	NaN	NaN	20.9373	NaN	NaN	NaN	NaN	NaN	NaN	NaN	20.852	20.5702	NaN	20.9894	NaN	NaN	NaN	NaN	NaN	NaN	20.3125	NaN	NaN	20.8114	NaN	NaN	NaN	NaN	NaN	NaN	NaN	NaN	NaN	NaN	NaN	20.8188	21.894	NaN	NaN	NaN	NaN	NaN
lcl|AE004092.2_prot_AAK34141.1_993	SPy_1293	malR	putative maltose operon transcriptional repressor	AAK34141.1	complement(1070458..1071477)	NaN	20.9725	20.8177	NaN	20.7146	20.6364	20.1763	20.5609	20.2307	20.7931	NaN	NaN	20.8362	NaN	NaN	NaN	21.5226	NaN	NaN	NaN	20.771	20.5608	NaN	20.6081	20.4921	21.5198	20.4037	20.6443	20.5543	20.6166	20.5666	20.3515	NaN	20.8612	NaN	20.6203	21.8087	21.2054	22.7914	21.0536	20.5739	21.1698	21.1877	20.7367
lcl|AE004092.2_prot_AAK34142.1_994	SPy_1294		putative maltose/maltodextrin-binding protein	AAK34142.1	1071723..1072970	27.2787	27.3452	27.1247	27.0762	27.211	27.1242	26.9908	27.0915	27.0112	27.3791	27.034	27.2136	27.4395	26.9803	27.1735	27.2297	27.6871	27.5991	27.3507	27.2388	27.3243	26.9335	27.5345	27.3455	27.1823	27.7927	27.4332	27.1578	27.3035	27.2068	27.358	27.1753	27.6625	27.8743	27.8465	27.8681	27.9775	27.6604	27.7385	27.4474	27.7209	27.6159	28.1151	27.9132
lcl|AE004092.2_prot_AAK34149.1_1001	SPy_1302	amyA	putative cyclomaltodextrin glucanotransferase	AAK34149.1	complement(1079588..1081723)	27.0779	26.993	27.308	26.6995	NaN	NaN	NaN	NaN	NaN	NaN	NaN	NaN	NaN	NaN	NaN	NaN	26.807	NaN	NaN	NaN	NaN	NaN	NaN	27.1001	NaN	NaN	NaN	NaN	NaN	NaN	NaN	NaN	NaN	NaN	NaN	NaN	NaN	NaN	NaN	NaN	NaN	NaN	NaN	NaN
lcl|AE004092.2_prot_AAK34150.1_1002	SPy_1304	amyB	putative cyclomaltodextrinase	AAK34150.1	complement(1081749..1083452)	22.2501	21.5832	NaN	NaN	23.1213	NaN	NaN	22.1109	20.5376	21.5329	NaN	21.6564	22.0071	22.156	NaN	20.7998	21.4982	21.9114	NaN	NaN	21.7541	NaN	NaN	NaN	22.8372	22.1914	NaN	NaN	21.5899	NaN	NaN	NaN	23.1139	22.2352	22.5197	22.9741	23.3203	23.1029	22.685	22.9534	24.1743	24.0487	24.1674	23.7742
lcl|AE004092.2_prot_AAK34151.1_1003	SPy_1306	malX	maltose/maltodextrin-binding protein	AAK34151.1	complement(1083618..1084877)	26.0566	25.6052	25.8305	25.8098	25.5468	25.7603	25.383	25.8144	25.82	25.8163	25.7082	25.7463	25.6419	25.3016	25.5739	25.5295	26.3159	26.1682	26.0535	26.0812	25.8074	25.894	26.246	26.0844	26.126	26.131	26.0352	25.6887	26.0396	26.0292	26.1484	25.9434	26.5576	26.2575	26.506	26.6483	26.3774	26.4734	26.5057	26.2989	26.4456	26.3309	26.6698	26.4451
lcl|AE004092.2_prot_AAK34153.1_1005	SPy_1309	dltD	putative extramembranal protein	AAK34153.1	complement(1086506..1087756)	NaN	NaN	NaN	NaN	NaN	NaN	NaN	NaN	NaN	NaN	NaN	NaN	NaN	NaN	NaN	NaN	NaN	NaN	NaN	NaN	NaN	NaN	NaN	NaN	NaN	NaN	NaN	NaN	NaN	NaN	NaN	NaN	NaN	NaN	NaN	NaN	19.4661	NaN	NaN	NaN	NaN	NaN	NaN	NaN
lcl|AE004092.2_prot_AAK34154.1_1006	SPy_1310	dltC	putative D-alanyl carrier protein	AAK34154.1	complement(1087749..1087988)	29.2467	28.6279	29.0786	29.0404	28.7093	29.2348	29.0276	29.0614	29.7775	28.9344	29.7128	29.6242	28.7209	29.2733	29.4785	29.0059	29.2523	28.9311	29.2278	29.3257	29.1065	28.7669	28.8818	29.1711	29.0555	28.5245	29.2304	29.2797	29.1876	29.4413	29.4991	29.4533	29.4044	29.2726	29.5521	29.147	28.4321	28.6402	28.4271	29.2026	29.0287	29.2848	29.1121	29.0668
lcl|AE004092.2_prot_AAK34156.1_1008	SPy_1312	dltA	putative D-alanine-D-alanyl carrier protein ligase	AAK34156.1	complement(1089259..1090797)	24.9353	25.6175	25.1582	24.9939	25.203	24.7095	24.7245	25.0497	24.8577	25.6891	23.3653	24.8358	25.8914	24.4389	24.6897	25.5671	24.8235	25.8179	25.4378	24.9311	24.8336	24.7361	25.4051	24.7491	25.3408	25.6959	25.1467	25.0675	25.1692	25.0509	25.2142	24.9458	25.5495	25.1041	25.0453	25.3842	25.5851	25.5835	25.729	24.9618	24.8025	24.7636	24.8387	25.0627
lcl|AE004092.2_prot_AAK34157.1_1009	SPy_1314	uvrB	putative excinuclease ABC (subunit B)	AAK34157.1	complement(1091216..1093207)	22.3685	22.4521	22.2059	21.9484	22.4003	NaN	NaN	NaN	NaN	NaN	NaN	NaN	22.4257	NaN	NaN	NaN	22.3007	22.5133	NaN	NaN	22.3995	22.5717	22.4723	22.5443	22.0083	22.7586	22.5213	21.7796	NaN	NaN	NaN	22.1529	22.6979	NaN	22.37	22.2714	23.1074	22.3406	23.0774	NaN	22.3864	22.26	22.5741	22.3782
lcl|AE004092.2_prot_AAK34158.1_1010	SPy_1315		hypothetical protein	AAK34158.1	1093400..1095574	23.8175	24.446	24.1818	23.6758	24.7213	23.847	24.1459	NaN	23.7294	24.5213	23.3262	23.9892	24.8783	23.2697	22.4228	24.5695	24.3735	24.5409	24.6499	23.8436	24.7022	24.24	24.5289	24.3746	24.5407	25.163	24.3879	24.1113	24.1	24.1267	24.3324	23.9626	24.1865	24.0421	23.6769	24.0638	24.8158	24.7412	24.9593	23.3586	23.5973	23.2822	23.9612	23.8599
lcl|AE004092.2_prot_AAK34159.1_1011	SPy_1316		putative ABC transporter (ATP-binding protein)	AAK34159.1	1095574..1096314	25.6718	25.6269	25.6754	25.7536	25.6441	25.59	25.2781	25.6175	25.3076	25.7677	25.364	25.5641	25.6027	25.2726	25.4446	25.8168	25.9685	26.2603	26.1813	26.1159	25.6718	25.6178	25.8976	25.6546	25.8239	26.0126	25.723	25.7998	25.7751	25.6812	25.8273	25.7981	25.8824	26.1431	26.0369	25.9944	26.0645	26.0019	25.9526	25.6315	25.8175	25.6381	26.0829	25.9403
lcl|AE004092.2_prot_AAK34168.1_1020	SPy_1333		putative GTP-binding protein	AAK34168.1	complement(1105042..1106355)	23.0755	23.0163	22.9557	NaN	23.4022	22.276	23.0983	23.1213	22.4522	23.3296	22.9999	22.6833	23.0264	22.98	22.8131	23.0004	22.9698	22.4567	22.8442	22.2255	22.4446	22.667	22.6826	23.2802	22.7023	22.9798	22.7952	22.8776	22.4797	22.6262	23.5545	22.6023	22.429	23.0891	22.3667	23.0734	23.1002	22.8749	23.0771	22.6169	22.4898	22.8316	22.8416	22.4622
lcl|AE004092.2_prot_AAK34174.1_1026	SPy_1343		hypothetical protein	AAK34174.1	1111026..1112582	24.1001	23.9524	24.7767	NaN	24.2445	23.7384	23.605	24.036	22.7747	23.9396	23.3949	23.677	24.4255	23.5603	23.4228	23.6662	23.695	24.1441	23.9778	23.1645	23.9895	23.7026	23.6266	23.8082	23.8229	24.3472	23.5106	23.5003	23.3729	23.4082	24.0978	23.421	23.9461	23.7176	23.7764	24.1602	23.6861	23.1832	23.7567	23.124	22.609	22.4851	22.519	23.1863
lcl|AE004092.2_prot_AAK34177.1_1029	SPy_1346		putative RNA methyltransferase	AAK34177.1	complement(1113992..1115380)	NaN	NaN	NaN	NaN	NaN	NaN	NaN	NaN	NaN	NaN	NaN	NaN	NaN	NaN	NaN	NaN	NaN	NaN	NaN	NaN	NaN	NaN	NaN	NaN	NaN	NaN	NaN	NaN	NaN	NaN	NaN	NaN	NaN	NaN	NaN	22.512	21.8552	22.6248	22.1122	NaN	21.8076	21.9132	NaN	NaN
lcl|AE004092.2_prot_AAK34182.1_1034	SPy_1354	map	putative methionine aminopeptidase	AAK34182.1	complement(1119933..1120793)	27.0338	26.7507	26.6935	26.726	26.8489	26.8748	26.7828	26.6982	27.0561	26.6972	26.7108	26.9047	26.679	26.8738	26.8439	26.793	27.1136	26.611	26.9566	27.2825	27.2536	27.0275	26.9846	26.9887	27.206	27.252	27.0481	27.0388	27.0339	27.0925	27.0577	27.0911	26.909	27.2606	26.9616	27.0377	26.6461	26.8304	26.8086	26.7633	26.9333	26.7167	27.0986	27.1039
lcl|AE004092.2_prot_AAK34186.1_1038	SPy_1358	murZ	putative UDP-N-acetylglucosamine 1-carboxyvinyltransferase	AAK34186.1	complement(1123892..1125151)	NaN	NaN	NaN	NaN	NaN	NaN	NaN	NaN	NaN	NaN	NaN	NaN	23.6344	NaN	NaN	NaN	NaN	NaN	NaN	NaN	NaN	23.1166	NaN	NaN	23.3273	23.7436	NaN	23.2942	NaN	NaN	NaN	NaN	NaN	NaN	NaN	NaN	23.5093	23.3126	23.6403	NaN	NaN	NaN	23.1379	NaN
lcl|AE004092.2_prot_AAK34187.1_1039	SPy_1359	metK	S-adenosylmethionine synthetase	AAK34187.1	complement(1125325..1126521)	23.36	23.5702	23.4064	23.6025	24.335	23.5399	23.9732	23.7287	23.8096	24.1697	23.462	23.6056	24.2775	23.8163	23.919	23.9617	23.5063	NaN	23.6077	NaN	23.815	23.7951	24.0167	23.6164	24.1937	23.998	23.8328	24.0226	23.8102	23.6046	24.1786	23.6312	23.6135	24.4881	24.1112	24.1631	24.2932	24.2973	24.205	23.7054	23.9907	23.8327	24.6952	24.3671
lcl|AE004092.2_prot_AAK34189.1_1041	SPy_1362	birA	putative biotin operon repressor	AAK34189.1	1129640..1130581	NaN	22.4608	22.2308	22.6587	22.8014	22.2705	22.5261	NaN	NaN	23.0078	NaN	22.6293	22.7426	22.6634	22.3259	22.769	22.5767	23.21	23.0402	22.5447	22.5033	NaN	22.7265	22.5086	22.6757	23.1512	23.2425	22.5884	22.4427	22.4164	23.1242	22.788	22.5309	22.4828	22.0645	22.6817	22.8488	23.0405	22.8637	22.6225	22.1609	22.6654	22.6966	22.852
lcl|AE004092.2_prot_AAK34191.1_1043	SPy_1364	dnaX	DNA polymerase III subunits gamma / tau	AAK34191.1	complement(1130854..1132524)	NaN	NaN	NaN	NaN	NaN	NaN	NaN	NaN	NaN	NaN	NaN	NaN	NaN	NaN	NaN	NaN	NaN	NaN	NaN	NaN	NaN	NaN	NaN	NaN	NaN	NaN	NaN	NaN	NaN	NaN	NaN	NaN	NaN	NaN	NaN	NaN	NaN	20.8657	NaN	NaN	NaN	NaN	NaN	NaN
lcl|AE004092.2_prot_AAK34192.1_1044	SPy_1365		conserved hypothetical protein	AAK34192.1	complement(1132524..1133021)	21.7106	21.6986	21.7082	21.9	NaN	NaN	NaN	NaN	NaN	22.3316	NaN	21.0331	21.6706	NaN	21.514	21.8271	22.2555	22.3835	22.0469	21.7919	NaN	19.8196	22.1654	NaN	NaN	21.8269	21.344	22.0331	22.0801	NaN	NaN	NaN	22.2038	22.2632	22.1364	22.221	22.2991	21.7776	22.4054	21.7875	22.0783	21.3872	21.5939	NaN
lcl|AE004092.2_prot_AAK34195.1_1047	SPy_1368	udk	putative uridine kinase	AAK34195.1	complement(1134371..1134997)	NaN	NaN	NaN	NaN	NaN	NaN	NaN	NaN	NaN	NaN	NaN	NaN	NaN	NaN	NaN	NaN	NaN	NaN	NaN	NaN	NaN	NaN	NaN	NaN	NaN	NaN	NaN	NaN	NaN	NaN	NaN	NaN	NaN	NaN	NaN	NaN	20.7208	20.6246	NaN	NaN	20.5169	NaN	20.3203	NaN
lcl|AE004092.2_prot_AAK34198.1_1050	SPy_1371	gapN	putative NADP-dependent glyceraldehyde-3-phosphate dehydrogenase	AAK34198.1	complement(1137660..1139087)	33.749	33.0152	33.6792	33.8025	33.4604	33.8507	33.9385	33.9657	33.8658	33.3394	34.1798	34.3146	33.2804	34.0322	34.1576	33.1973	33.716	33.5676	33.5046	33.7327	33.8288	33.8423	33.6399	34.1683	33.4062	33.39	33.992	33.787	33.7306	33.933	33.8836	34.1115	33.6325	33.2594	33.5186	33.2131	32.963	33.1392	33.0183	34.0907	33.6846	34.0468	33.509	33.6248
lcl|AE004092.2_prot_AAK34199.1_1051	SPy_1372	pstI	putative phosphoenolpyruvate:sugar phosphotransferase system enzyme I	AAK34199.1	complement(1139272..1141005)	27.7131	28.1126	27.8013	27.7813	28.2606	27.9317	27.8573	27.8801	27.7456	28.3534	27.9431	28.0684	28.3679	27.8011	27.8678	28.4147	27.8185	28.261	28.0751	27.7001	27.8095	27.864	28.152	28.0419	28.1596	28.3593	28.129	28.082	28.0383	28.0551	28.1487	27.8937	27.9581	27.9671	27.8891	28.268	28.3961	28.4338	28.4998	28.0791	28.0055	27.9667	27.9767	28.0043
lcl|AE004092.2_prot_AAK34200.1_1052	SPy_1373	ptsH	putative phosphotransferase system phosphohistidine-containing protein	AAK34200.1	complement(1141010..1141273)	31.8626	31.7559	31.8024	32.1561	30.9654	32.0707	31.2347	31.383	32.228	31.3162	31.8282	31.817	31.3126	31.9248	32.1441	31.5983	32.3788	32.0322	32.2751	32.0664	31.8161	31.8859	31.8996	31.8237	32.0386	31.2674	31.9863	32.2443	32.1013	32.1626	32.1702	31.9982	32.3488	32.6026	32.3469	32.8119	32.3236	32.1691	32.0663	32.605	32.6337	32.7679	32.316	32.6099
lcl|AE004092.2_prot_AAK34201.1_1053	SPy_1374	nrdH	putative glutaredoxin	AAK34201.1	1141666..1141884	24.1887	24.7906	25.5035	24.8139	24.2859	25.7052	NaN	NaN	25.0523	NaN	24.5963	NaN	24.4613	25.0494	24.8632	NaN	24.531	NaN	24.353	24.8645	25.4487	NaN	24.6281	24.7688	25.0314	24.525	25.4066	25.8721	25.6366	24.486	24.5467	24.8854	25.337	25.1334	25.517	25.7124	24.8126	24.8221	24.7956	25.0775	25.8708	26.4063	25.3544	26.5983
lcl|AE004092.2_prot_AAK34202.1_1054	SPy_1375	nrdE.2	putative ribonucleotide reductase alpha-chain	AAK34202.1	1141904..1144063	23.7775	23.9678	23.6556	23.587	24.6168	23.4891	23.973	23.8431	23.451	24.7829	23.3665	23.9837	24.6412	23.0618	23.2991	24.4273	23.9775	23.8026	24.584	24.0896	22.9603	23.4438	24.1865	23.5607	24.4421	24.6749	24.2675	24.1845	23.6925	23.761	24.2819	22.9957	24.2586	24.1208	24.0247	24.4928	24.862	25.2753	25.0751	23.842	24.2586	23.5748	24.2185	23.7801
lcl|AE004092.2_prot_AAK34203.1_1055	SPy_1378	nrdF.2	ribonucleotide diphosphate reductase small subunit	AAK34203.1	1144396..1145355	25.3625	24.929	24.9825	24.6959	24.5543	24.384	23.9786	NaN	24.2937	23.9698	NaN	24.8642	24.1765	24.2243	24.1102	23.2371	24.7896	24.9819	25.0162	25.1573	24.4831	22.4337	24.5416	23.8331	24.7589	24.7157	24.8128	24.9355	24.4504	24.3229	24.4271	24.6008	24.8913	25.6026	25.1077	25.2951	24.7691	24.917	24.6947	24.4478	24.8575	24.5524	24.6562	24.7159
lcl|AE004092.2_prot_AAK34208.1_1060	SPy_1389	alaS	putative alanyl-tRNA synthetase	AAK34208.1	complement(1150077..1152695)	26.1066	26.3525	26.0662	25.9082	26.5783	25.9995	26.1078	25.8902	25.9685	26.4243	25.8788	26.2002	26.4485	25.5152	26.0822	26.572	25.8801	26.2616	26.3647	25.9068	26.0161	25.8459	26.0923	26.089	26.2576	26.5189	26.0538	26.2004	26.0732	25.9903	26.312	26.0299	25.9308	25.7858	25.6574	26.0285	26.387	26.3895	26.4944	26.0888	25.484	25.8509	25.8761	25.6262
lcl|AE004092.2_prot_AAK34209.1_1061	SPy_1390		putative protease maturation protein	AAK34209.1	complement(1153082..1154137)	26.4097	26.5198	26.1583	26.3444	26.8933	26.5079	26.5687	26.6299	26.3377	26.9094	26.3957	26.7847	26.8235	26.3387	26.2937	26.9406	26.3014	26.4997	26.3597	25.7595	26.6955	26.6822	26.612	26.64	26.7044	27.0452	26.6998	26.7532	26.5016	26.3635	26.5898	26.6147	26.2201	26.7425	26.6721	26.5024	26.871	26.7523	26.9067	26.3089	26.4583	26.4877	26.9213	26.7159
lcl|AE004092.2_prot_AAK34212.1_1064	SPy_1393	pepB	putative oligopeptidase	AAK34212.1	complement(1156545..1158350)	23.6697	23.4741	23.2182	23.4237	23.3504	22.7476	22.7761	22.4167	23.1113	23.4375	23.0686	23.2433	23.4833	23.0076	23.1226	23.2924	23.2611	NaN	23.6654	23.7146	22.9838	22.8706	23.0488	23.0406	23.3106	23.4931	23.3778	23.1138	23.0801	23.2056	23.2477	23.0226	23.7877	23.9985	23.5065	23.6468	23.4593	22.9709	23.4461	23.1758	22.8595	22.9127	23.2895	23.0682
lcl|AE004092.2_prot_AAK34215.1_1067	SPy_1399	nagB	putative N-acetylglucosamine-6-phosphate isomerase	AAK34215.1	complement(1160454..1161158)	NaN	NaN	NaN	NaN	NaN	NaN	NaN	NaN	NaN	NaN	NaN	NaN	NaN	NaN	NaN	NaN	NaN	NaN	NaN	NaN	NaN	NaN	NaN	NaN	NaN	NaN	NaN	NaN	NaN	NaN	NaN	NaN	NaN	NaN	NaN	NaN	NaN	NaN	NaN	21.7073	NaN	NaN	NaN	NaN
lcl|AE004092.2_prot_AAK34216.1_1068	SPy_1400	queA	putative S-adenosylmethionine-tRNA ribosyltransferase-isomerase	AAK34216.1	1161360..1162388	22.3896	22.944	22.4476	21.8201	NaN	22.8546	NaN	22.3784	22.9616	22.8854	22.7184	22.5652	23.0382	22.7011	22.8583	22.8585	21.9915	22.5988	22.8872	22.6596	22.6062	22.8725	NaN	NaN	21.8092	22.9568	22.4208	22.8118	22.7435	22.9548	NaN	22.8527	22.8169	23.2992	22.6705	23.2392	23.4021	23.4538	23.3922	22.7238	23.0748	22.837	23.1748	22.815
lcl|AE004092.2_prot_AAK34221.1_1073	SPy_1406	sodA	superoxide dismutase (Fe/Mn)	AAK34221.1	complement(1164943..1165548)	32.86	32.4817	32.7608	33.0283	32.5778	32.9147	32.9578	33.2531	32.9265	32.2773	33.2255	33.5274	32.546	33.6093	33.4736	32.9703	31.9709	32.3978	32.4222	32.3269	32.983	32.7645	32.529	32.9983	32.5872	32.2928	32.8109	32.796	32.6506	33.0045	32.7242	32.7635	32.5172	33.1676	32.2975	32.5693	32.1753	32.1535	31.7287	32.7078	32.4869	32.4894	31.9347	32.4539
lcl|AE004092.2_prot_AAK34226.1_1078	SPy_1411		conserved hypothetical protein	AAK34226.1	1170700..1171476	NaN	NaN	NaN	NaN	NaN	NaN	NaN	NaN	NaN	NaN	NaN	NaN	NaN	NaN	NaN	NaN	NaN	NaN	NaN	NaN	NaN	NaN	NaN	NaN	NaN	NaN	NaN	NaN	NaN	NaN	NaN	NaN	NaN	NaN	NaN	NaN	NaN	NaN	NaN	NaN	NaN	NaN	NaN	20.0471
lcl|AE004092.2_prot_AAK34229.1_1081	SPy_1415	deaD	putative ATP-dependent RNA helicase	AAK34229.1	complement(1173896..1175515)	25.4328	25.5748	25.2067	24.9265	25.5838	25.2036	25.3869	25.3512	25.0125	25.9262	25.2155	25.4648	25.9521	25.0621	25.5626	26.0372	24.9386	25.5673	25.5007	24.805	25.1163	25.1595	25.2691	25.173	25.5458	25.751	25.3171	25.2485	25.3763	25.2399	25.6034	24.8994	25.5176	25.6588	25.3118	25.9183	25.9919	26.0961	26.3704	25.5401	25.4268	25.1822	25.6832	25.6595
lcl|AE004092.2_prot_AAK34230.1_1082	SPy_1416	prfC	putative peptide-chain-release factor 3	AAK34230.1	complement(1175822..1177366)	24.8819	24.8897	24.4312	24.9099	24.8213	24.3737	24.5359	24.3594	24.4172	24.6972	24.314	24.5979	25.0038	24.2496	24.5446	24.7248	24.7903	24.8003	24.874	24.5761	24.6862	24.8378	24.7569	24.7229	24.5471	25.0079	24.5957	24.6849	24.4377	24.3955	24.6366	24.4412	24.6703	25.2633	24.6521	25.0802	24.9086	24.8819	24.9207	24.3518	24.5937	24.512	24.7463	24.7047
lcl|AE004092.2_prot_AAK34232.1_1084	SPy_1420	murF	putative D-Ala-D-Ala adding enzyme	AAK34232.1	complement(1178389..1179780)	NaN	NaN	NaN	NaN	NaN	NaN	NaN	NaN	NaN	NaN	NaN	NaN	NaN	NaN	NaN	NaN	NaN	NaN	NaN	NaN	NaN	NaN	NaN	NaN	NaN	NaN	NaN	NaN	NaN	NaN	NaN	NaN	NaN	NaN	NaN	NaN	19.7724	NaN	19.9109	NaN	19.4736	NaN	NaN	NaN
lcl|AE004092.2_prot_AAK34233.1_1085	SPy_1421	ddlA	putative D-ala,D-ala ligase	AAK34233.1	complement(1179971..1181017)	22.9232	23.1869	22.4722	22.7922	23.4368	22.463	23.1386	23.1048	22.7532	23.2713	22.8957	23.1932	23.7483	22.7425	22.7852	23.573	NaN	23.2757	22.9242	22.7827	22.8052	23.0462	23.3266	23.1915	23.1636	23.7378	23.1853	23.1682	23.0192	23.2998	23.179	22.9629	23.0326	23.2765	22.7531	23.1525	23.6374	23.7708	23.6534	23.1664	22.8292	22.7575	23.4531	23.4636
lcl|AE004092.2_prot_AAK34234.1_1086	SPy_1422	recR	putative recombination protein	AAK34234.1	complement(1181118..1181714)	NaN	NaN	NaN	NaN	NaN	NaN	NaN	NaN	NaN	NaN	NaN	NaN	NaN	NaN	NaN	NaN	NaN	NaN	NaN	NaN	NaN	NaN	NaN	NaN	NaN	NaN	NaN	NaN	NaN	NaN	NaN	NaN	NaN	NaN	NaN	NaN	21.2732	20.9917	NaN	21.169	21.0326	21.1685	21.6159	NaN
lcl|AE004092.2_prot_AAK34237.1_1089	SPy_1427		putative transcriptional regulator	AAK34237.1	complement(1184119..1184640)	22.2476	22.6502	22.2492	22.0796	22.5739	NaN	NaN	NaN	NaN	22.4687	21.7917	21.7381	22.9625	NaN	NaN	22.3705	22.4411	22.5094	22.2842	22.5754	21.5682	21.7507	22.1288	21.6768	22.1597	22.7787	22.1024	21.9156	22.0775	21.7768	22.184	21.9834	22.1358	22.3822	22.0515	22.6529	21.9537	22.3517	22.5486	21.4315	21.8533	NaN	21.8414	22.0251
lcl|AE004092.2_prot_AAK34238.2_1090	SPy_1429	gpmA	putative phosphoglycerate mutase	AAK34238.2	complement(1184747..1185442)	28.5657	28.5536	28.8423	28.8582	28.4126	29.0106	28.3535	28.4632	28.9666	28.8181	28.7083	28.3609	28.4913	29.1046	28.8908	28.8463	29.217	28.6765	29.0152	28.8041	29.0719	28.7314	29.0651	28.7745	28.982	28.7436	28.9358	29.275	29.068	29.0651	28.7174	28.9441	28.9748	28.9418	29.2548	29.1504	29.0453	28.9894	28.8639	29.0619	29.6075	29.2553	29.1496	29.3144
lcl|AE004092.2_prot_AAK34239.1_1091	SPy_1432	pyrD	putative dihydroorotate dehydrogenase	AAK34239.1	1185681..1186616	24.0271	23.5055	23.4809	23.7715	24.1824	23.8401	NaN	24.3551	NaN	24.03	NaN	24.6535	23.8929	24.5649	24.502	23.7299	24.3998	23.9146	23.8785	24.2028	24.5079	NaN	NaN	NaN	23.4016	24.0781	NaN	NaN	NaN	NaN	23.6549	NaN	24.7312	24.7716	25.2297	24.7302	24.7316	24.7163	24.7634	25.0927	25.5081	25.1743	25.7276	25.3224
lcl|AE004092.2_prot_AAK34266.1_1118	SPy_1463		hypothetical protein - phage associated	AAK34266.1	complement(1208363..1208587)	NaN	21.8627	22.0531	NaN	NaN	NaN	NaN	NaN	NaN	NaN	NaN	NaN	NaN	NaN	NaN	NaN	21.1518	NaN	NaN	NaN	NaN	NaN	NaN	NaN	NaN	NaN	NaN	NaN	NaN	NaN	NaN	21.6457	22.6759	22.6415	22.957	22.2956	22.2521	22.0296	22.4016	23.2917	23.4136	23.4118	23.8263	23.6744
lcl|AE004092.2_prot_AAK34289.1_1141	SPy_1489	hlpA	histone-like DNA-binding protein	AAK34289.1	complement(1222632..1222907)	31.6194	31.17	31.6	31.9753	31.3299	31.8664	31.3971	31.9455	32.0356	31.2958	31.9234	31.9384	31.3098	32.2638	31.8193	31.2134	31.7911	31.1458	31.3141	31.365	31.867	31.7077	31.8185	31.3676	31.4465	31.4374	31.53	31.8541	31.6358	31.9433	31.4045	31.7341	31.5237	31.5803	31.8671	31.2557	31.7899	31.5818	31.5526	32.3994	32.2452	32.401	31.5478	32.3038
lcl|AE004092.2_prot_AAK34292.1_1144	SPy_1493		conserved hypothetical protein	AAK34292.1	complement(1224406..1225245)	22.6904	22.9555	22.7726	22.6295	23.2516	23.2644	23.1029	23.2176	NaN	23.4021	NaN	23.5526	23.1375	23.3467	23.1123	23.86	23.1376	22.8452	23.0241	22.9563	23.3314	22.8559	23.0956	23.0241	23.2272	23.7301	23.1359	23.1746	23.3723	23.3237	23.7329	23.0344	23.2774	23.187	22.8461	23.4564	23.0241	23.2364	23.1803	23.0608	23.1423	22.9103	22.9299	22.6426
lcl|AE004092.2_prot_AAK34294.1_1146	SPy_1495	recN	putative DNA repair and genetic recombination protein	AAK34294.1	complement(1226586..1228247)	21.5982	NaN	NaN	20.7566	21.2889	NaN	NaN	NaN	21.3591	21.9132	NaN	NaN	21.5126	NaN	20.8037	NaN	21.6702	NaN	NaN	NaN	21.4877	NaN	21.4062	21.3192	21.3105	21.6442	21.2504	21.7282	20.8878	21.2747	21.1251	21.4048	20.0773	NaN	NaN	NaN	21.4198	21.109	21.4232	NaN	21.28	21.1093	21.0871	20.2403
lcl|AE004092.2_prot_AAK34295.1_1147	SPy_1496		putative repressor protein	AAK34295.1	complement(1228269..1228739)	23.0307	NaN	23.1333	NaN	22.7681	NaN	22.9819	22.831	23.0434	23.397	22.8901	22.9457	23.0467	22.6217	23.008	23.2111	NaN	23.2152	22.8913	NaN	23.0003	NaN	NaN	22.9525	22.9663	NaN	23.1093	NaN	NaN	23.0278	23.1904	22.8753	22.9125	NaN	NaN	NaN	23.0099	NaN	NaN	NaN	NaN	NaN	23.19	NaN
lcl|AE004092.2_prot_AAK34298.1_1150	SPy_1499	xseB	exodeoxyribonuclease VII (small subunit)	AAK34298.1	complement(1230418..1230633)	23.8292	23.0533	24.4141	24.4787	25.4174	26.284	25.2165	25.3712	26.2775	25.6318	26.0192	NaN	25.0592	25.0683	26.0376	25.4046	23.9063	23.4964	23.9021	23.4166	25.7655	25.9828	26.3162	26.6429	26.3946	25.3958	26.5367	26.2057	26.2278	26.3417	26.1431	26.8223	23.9505	23.5013	24.3285	25.0778	24.8882	24.5889	25.2969	26.422	25.9885	26.0909	27.0027	26.1759
lcl|AE004092.2_prot_AAK34299.1_1151	SPy_1500	xseA	putative exodeoxyribonuclease VII (large subunit)	AAK34299.1	complement(1230611..1231951)	NaN	NaN	NaN	NaN	NaN	NaN	NaN	NaN	NaN	NaN	NaN	NaN	NaN	NaN	NaN	NaN	NaN	NaN	NaN	NaN	NaN	NaN	NaN	NaN	NaN	NaN	NaN	NaN	NaN	NaN	NaN	NaN	NaN	NaN	NaN	NaN	NaN	NaN	NaN	NaN	NaN	NaN	NaN	NaN
lcl|AE004092.2_prot_AAK34301.1_1153	SPy_1503		putative phosphomannomutase	AAK34301.1	complement(1233166..1234860)	26.8113	26.1438	26.6371	26.6341	26.6366	26.8898	26.2256	26.8011	27.0817	26.6158	27.0144	26.9309	26.7061	26.8658	26.9133	26.4749	26.4623	26.4063	26.4172	26.487	26.5352	26.2746	26.7082	26.6179	26.5607	26.5336	26.4353	26.7175	26.6175	26.7525	26.6867	26.7781	26.5158	26.2845	26.8649	26.6388	26.9984	26.7631	26.7525	26.9217	27.2807	27.1055	27.1424	26.8724
lcl|AE004092.2_prot_AAK34302.1_1154	SPy_1505	phr	putative deoxyribodipyrimidine photolyase	AAK34302.1	complement(1235038..1236447)	NaN	NaN	NaN	NaN	NaN	NaN	NaN	NaN	21.254	21.7906	NaN	21.5372	21.8851	NaN	21.74	21.5633	NaN	NaN	NaN	NaN	NaN	NaN	NaN	NaN	21.3596	22.6191	NaN	NaN	21.2505	NaN	NaN	NaN	NaN	NaN	NaN	NaN	21.9042	21.9208	21.7253	21.8697	NaN	NaN	22.0145	21.6614
lcl|AE004092.2_prot_AAK34305.1_1157	SPy_1508		hypothetical protein	AAK34305.1	complement(1238143..1238373)	25.7153	25.1335	24.9855	24.8962	24.6605	25.3612	24.3115	24.489	25.1687	24.3302	24.455	23.6223	24.4623	24.9876	23.6785	24.211	25.5189	24.7532	24.9729	25.2467	26.4077	25.3839	26.0415	25.1633	25.3198	25.0254	25.6127	25.147	25.6005	25.2443	24.9432	25.259	25.807	26.0642	25.8092	25.5242	24.9939	25.1087	25.2281	25.6748	26.2872	25.6711	25.0548	25.7233
lcl|AE004092.2_prot_AAK34306.1_1158	SPy_1509	clpE	putative ATP-dependent protease	AAK34306.1	1238671..1240953	28.2301	28.1866	28.0818	27.9532	28.1746	28.0069	27.9255	27.9019	27.8824	28.2063	27.8087	28.0485	28.2359	27.72	28.0646	28.2171	28.1948	28.215	28.2852	28.2395	28.0555	27.8845	28.2705	28.1117	28.1534	28.3855	28.267	28.0457	28.071	28.0544	28.3325	28.0926	28.4497	28.4582	28.311	28.4745	28.6569	28.621	28.6554	28.072	28.0744	28.0965	28.4037	28.1264
lcl|AE004092.2_prot_AAK34307.1_1159	SPy_1510	mutT	putative mutator protein	AAK34307.1	1241081..1241536	21.9278	22.7093	22.9069	22.751	NaN	NaN	NaN	NaN	NaN	22.5795	NaN	NaN	NaN	NaN	NaN	NaN	NaN	NaN	NaN	NaN	NaN	NaN	21.8819	21.5986	21.8113	NaN	NaN	21.908	22.536	22.5757	NaN	NaN	22.7052	NaN	NaN	NaN	22.3681	22.985	22.1134	22.0057	22.6814	22.0777	22.392	22.154
lcl|AE004092.2_prot_AAK34308.1_1160	SPy_1511		hypothetical protein	AAK34308.1	1241587..1241889	25.5301	25.3161	25.875	25.6549	25.49	25.9924	25.9506	25.999	26.0816	25.555	25.9489	26.2969	25.1346	25.0214	25.7545	25.6316	25.988	24.5677	25.3996	25.9404	25.7766	25.8274	25.9496	26.1455	25.5857	25.5356	25.9945	25.9139	25.8288	26.0956	26.1583	26.0033	25.8744	25.7044	25.8136	25.2879	25.4971	25.239	25.5215	25.9399	26.0718	26.3185	26.3852	26.1297
lcl|AE004092.2_prot_AAK34309.1_1161	SPy_1513	ileS	putative isoleucyl-tRNA synthetase	AAK34309.1	complement(1242154..1244955)	25.2493	25.4757	25.2608	24.9667	26.0679	25.2712	25.1414	25.3613	25.1146	25.8912	25.2405	25.1153	26.0403	25.2827	25.2079	25.8498	24.7908	25.6169	25.2367	24.5989	25.2504	25.2425	25.6317	25.4621	25.6998	26.2491	25.666	25.6264	25.4195	25.3653	25.6148	25.4749	24.7929	25.0573	24.2011	25.118	26.0198	25.9308	26.0191	24.9221	25.1575	25.0772	25.6885	25.4068
lcl|AE004092.2_prot_AAK34310.1_1162	SPy_1514	divIVAS	cell-division initiation protein (septum placement)	AAK34310.1	complement(1245228..1245986)	29.4459	29.0761	29.3537	29.3831	28.7951	29.2045	28.8089	28.9827	29.5339	28.7054	29.0041	29.1571	28.6233	29.2804	29.3233	28.9299	29.6234	29.0139	29.1638	29.8279	29.2926	29.2007	29.3456	29.2475	29.1377	28.8859	29.663	29.2838	29.5292	29.5225	29.4826	29.6098	29.6848	29.7813	29.9076	29.6559	29.4222	29.1882	29.2263	29.9056	30.2583	30.0079	30.0342	29.8741
lcl|AE004092.2_prot_AAK34313.1_1165	SPy_1518		conserved hypothetical protein	AAK34313.1	complement(1247046..1247702)	27.0546	26.8053	26.3026	26.7341	26.8867	26.8188	26.6266	26.6713	26.7581	27.0935	26.4606	26.535	26.9246	27.7199	26.8641	27.1818	26.7003	27.0592	26.8919	26.4693	27.1228	26.7376	27.1256	26.6676	26.9489	26.9601	26.473	26.5799	26.771	26.7598	26.6617	26.6155	26.9544	27.9964	27.1216	26.9864	27.272	26.9885	27.0114	26.915	26.816	26.916	26.7461	26.8748
lcl|AE004092.2_prot_AAK34315.1_1167	SPy_1520	ftsZ	putative cell division protein	AAK34315.1	complement(1248388..1249707)	29.4585	29.3479	29.5535	29.3758	29.2682	29.574	29.2902	29.4973	29.6351	29.5808	29.4884	29.5155	29.3651	29.3179	29.4994	29.4604	29.577	29.5362	29.5898	29.5854	29.6166	29.4259	29.6552	29.436	29.7157	29.513	29.7182	29.7399	29.6546	29.6919	29.9038	29.695	29.6794	29.8456	29.8015	29.8061	29.6285	29.5691	29.6695	29.6448	29.6624	29.766	29.7623	29.9355
lcl|AE004092.2_prot_AAK34316.1_1168	SPy_1521	ftsA	cell division protein	AAK34316.1	complement(1249731..1251095)	26.0363	26.5689	26.1207	26.0471	26.454	25.8228	26.0612	26.1569	25.6752	26.5565	25.9351	25.7448	26.6206	25.6234	26.1858	26.6599	26.3542	26.6486	26.4129	26.0973	26.2751	26.1056	26.3219	26.2734	26.5622	26.6484	26.1521	26.2207	26.0523	26.1423	26.2695	25.8826	26.1964	26.2851	25.9366	26.5041	26.5423	26.4076	26.6656	25.9812	26.2558	25.977	26.0748	25.8837
lcl|AE004092.2_prot_AAK34317.1_1169	SPy_1523	divIB	cell division protein	AAK34317.1	complement(1251307..1252455)	NaN	20.8361	21.1637	20.926	21.4024	21.1272	21.0031	NaN	20.9082	21.2392	NaN	21.2832	21.2365	NaN	20.9411	21.2449	21.1145	21.2336	21.2138	21.2892	NaN	NaN	21.3934	NaN	20.9565	21.3828	21.3248	21.2063	20.9334	NaN	21.342	NaN	20.8987	20.879	21.4892	20.807	20.9332	20.5555	NaN	21.5264	21.2605	NaN	NaN	NaN
lcl|AE004092.2_prot_AAK34318.1_1170	SPy_1524	murG	putative undecaprenyl-PP-MurNAc-pentapeptide-UDPGlcNAc GlcNAc transferase	AAK34318.1	complement(1252456..1253538)	NaN	NaN	NaN	NaN	NaN	NaN	NaN	NaN	NaN	NaN	NaN	NaN	NaN	NaN	NaN	NaN	NaN	NaN	NaN	NaN	NaN	NaN	NaN	NaN	NaN	NaN	20.3271	NaN	NaN	NaN	NaN	NaN	NaN	NaN	NaN	NaN	NaN	NaN	NaN	NaN	NaN	NaN	NaN	NaN
lcl|AE004092.2_prot_AAK34319.1_1171	SPy_1525	murD	putative UDP-N-acetylmuramoylalanine-D-glutamate ligase	AAK34319.1	complement(1253538..1254896)	23.865	23.7873	23.8867	23.8623	24.0454	NaN	NaN	NaN	23.2982	23.4891	NaN	NaN	23.9951	23.4378	NaN	23.6054	NaN	24.0377	23.6827	NaN	23.303	23.949	23.5671	23.8878	23.6003	23.4929	23.3731	23.0092	23.4516	23.295	NaN	23.3155	23.6871	23.2852	23.3943	24.3052	23.7546	23.6068	24.269	NaN	23.0906	23.1581	23.4359	23.4545
lcl|AE004092.2_prot_AAK34321.1_1173	SPy_1527		putative GTP-binding protein TypA/BipA (tyrosine phosphorylated protein A)	AAK34321.1	complement(1255653..1257494)	26.6403	26.7783	26.6596	26.7652	26.9702	26.9672	26.828	26.7031	26.9771	27.0949	27.1117	26.9415	27.0029	26.6457	26.9427	27.093	27.0686	26.757	26.9823	26.5033	27.0459	26.8071	27.1321	27.0285	27.0637	27.3581	26.9578	26.9387	26.9905	26.9952	27.1827	26.9612	26.7997	26.7743	26.7584	26.9756	27.2728	27.1818	27.2525	27.1153	26.8822	26.9428	27.2575	26.9461
lcl|AE004092.2_prot_AAK34322.1_1174	SPy_1528		conserved hypothetical protein	AAK34322.1	complement(1257677..1258066)	NaN	NaN	NaN	NaN	NaN	NaN	NaN	NaN	NaN	NaN	NaN	NaN	NaN	NaN	NaN	NaN	NaN	NaN	NaN	NaN	NaN	NaN	NaN	NaN	NaN	NaN	NaN	NaN	NaN	NaN	20.82	NaN	NaN	NaN	NaN	NaN	NaN	NaN	NaN	NaN	NaN	NaN	NaN	NaN
lcl|AE004092.2_prot_AAK34323.1_1175	SPy_1529	glcK	glucose kinase	AAK34323.1	complement(1258076..1259047)	24.9667	25.1089	24.8368	24.746	25.1879	24.7499	24.6907	24.8914	24.4574	25.2541	24.5772	24.5972	25.2769	24.511	24.5199	25.3566	25.0622	25.2988	25.4047	24.7573	24.7427	24.7431	25.2864	24.8624	25.0362	25.507	25.0441	24.8294	24.7673	24.8122	25.1444	24.5537	25.0237	24.8796	24.7678	24.9538	25.4352	25.385	25.4423	24.6974	24.7288	24.4831	24.7019	24.7329
lcl|AE004092.2_prot_AAK34325.1_1177	SPy_1531	dpr	putative peroxide resistance protein	AAK34325.1	complement(1259397..1259924)	30.2579	30.4103	30.6549	30.4719	30.5787	30.9134	30.3559	30.738	30.7769	30.6329	30.599	30.1563	30.5563	30.6426	30.6809	31.0218	30.4769	30.238	30.3827	30.3298	31.0639	30.5455	30.7017	30.6372	31.016	30.7373	31.0696	30.7889	30.921	31.0856	30.824	30.9271	30.601	30.9559	30.7398	30.8305	30.3621	30.6496	30.3075	30.6449	30.7663	30.7022	30.7294	30.8586
lcl|AE004092.2_prot_AAK34327.1_1179	SPy_1533		conserved hypothetical protein	AAK34327.1	complement(1260860..1261939)	NaN	NaN	NaN	NaN	20.7837	NaN	NaN	NaN	NaN	NaN	NaN	NaN	NaN	NaN	NaN	NaN	NaN	NaN	NaN	NaN	NaN	NaN	NaN	NaN	NaN	21.0337	NaN	NaN	NaN	NaN	NaN	NaN	NaN	NaN	NaN	NaN	NaN	20.8514	21.1652	NaN	NaN	NaN	NaN	20.5608
lcl|AE004092.2_prot_AAK34328.1_1180	SPy_1534		hypothetical protein	AAK34328.1	complement(1261943..1262587)	22.7821	22.8286	22.4857	22.8586	NaN	NaN	NaN	NaN	NaN	22.7877	22.9724	NaN	22.6307	NaN	NaN	22.5482	22.3593	22.7409	22.7514	22.6606	22.5697	NaN	NaN	NaN	NaN	NaN	NaN	NaN	NaN	NaN	NaN	NaN	22.928	22.9802	22.6918	22.923	22.6327	22.6551	22.7927	22.9084	NaN	22.6084	22.6601	22.8706
lcl|AE004092.2_prot_AAK34329.1_1181	SPy_1535		putative ribose transport operon repressor	AAK34329.1	complement(1263011..1263988)	NaN	NaN	NaN	NaN	NaN	NaN	NaN	NaN	NaN	NaN	NaN	NaN	NaN	NaN	NaN	NaN	NaN	NaN	NaN	NaN	NaN	NaN	NaN	NaN	NaN	NaN	NaN	NaN	NaN	NaN	NaN	NaN	NaN	NaN	NaN	NaN	20.7123	NaN	NaN	NaN	NaN	NaN	NaN	NaN
lcl|AE004092.2_prot_AAK34330.1_1182	SPy_1536		conserved hypothetical protein	AAK34330.1	complement(1264402..1265439)	NaN	NaN	NaN	NaN	NaN	NaN	NaN	NaN	NaN	NaN	NaN	NaN	NaN	NaN	NaN	NaN	NaN	NaN	NaN	NaN	NaN	NaN	NaN	NaN	NaN	NaN	NaN	NaN	NaN	NaN	NaN	NaN	NaN	NaN	NaN	NaN	NaN	NaN	22.6289	NaN	NaN	NaN	NaN	NaN
lcl|AE004092.2_prot_AAK34331.1_1183	SPy_1537	kdtB	putative 3-deoxy-D-manno-octulosonic-acid transferase	AAK34331.1	complement(1265426..1265917)	NaN	NaN	NaN	NaN	NaN	NaN	NaN	NaN	NaN	NaN	NaN	NaN	NaN	NaN	NaN	NaN	NaN	NaN	NaN	NaN	NaN	NaN	NaN	NaN	NaN	22.0517	NaN	NaN	NaN	NaN	NaN	NaN	NaN	NaN	NaN	NaN	22.4281	20.1881	22.7593	NaN	21.5495	NaN	NaN	22.8642
lcl|AE004092.2_prot_AAK34332.1_1184	SPy_1538		conserved hypothetical protein	AAK34332.1	complement(1265907..1266446)	NaN	NaN	20.2434	NaN	NaN	NaN	NaN	NaN	20.5839	20.7791	NaN	20.9451	NaN	NaN	NaN	20.7699	NaN	NaN	NaN	NaN	NaN	NaN	NaN	NaN	NaN	NaN	NaN	NaN	20.6468	NaN	NaN	NaN	NaN	NaN	NaN	NaN	NaN	19.7784	NaN	NaN	NaN	NaN	21.3893	21.3091
lcl|AE004092.2_prot_AAK34333.1_1185	SPy_1539	asnA	putative asparagine synthetase A	AAK34333.1	complement(1266569..1267561)	22.864	22.8719	22.3648	22.1115	22.9591	22.5122	22.8041	22.6255	22.8588	22.7124	22.0396	22.3374	23.2159	22.219	22.0994	23.0706	22.2587	22.9531	23.0054	22.9138	22.6146	21.9688	22.7851	22.3832	22.8246	23.1772	22.8717	22.7867	22.8461	22.585	22.7733	22.6304	22.912	23.3419	22.9104	23.527	23.5696	23.6676	23.552	22.8273	22.8883	22.7327	23.2286	22.9452
lcl|AE004092.2_prot_AAK34334.1_1186	SPy_1541	arcC	putative carbamate kinase	AAK34334.1	complement(1267874..1268824)	28.1142	27.7869	27.933	27.7263	27.5708	27.8876	27.6027	27.5849	28.1913	27.5777	28.1259	27.905	27.4045	27.6938	28.1081	27.7708	28.4951	27.8331	27.965	28.1236	27.7853	27.8545	28.1439	27.9028	27.8772	27.509	28.2061	27.8543	28.0315	28.2345	27.9548	28.1132	28.2947	28.5516	28.4489	28.3666	27.8278	27.6337	27.6459	28.1148	28.2877	28.231	28.3925	28.2885
lcl|AE004092.2_prot_AAK34335.1_1187	SPy_1542		putative Xaa-His dipeptidase	AAK34335.1	complement(1268844..1270175)	28.7798	28.0153	28.5156	28.5285	28.6452	29.0243	28.803	29.3881	29.0656	28.5676	29.241	29.1825	28.4337	29.0605	29.2686	28.0317	28.5478	28.3893	28.5814	28.8601	28.7076	28.5689	28.8555	29.2407	28.2649	28.524	28.848	28.6679	28.7169	29.0256	28.8835	29.0746	28.4703	28.3936	28.8845	28.4406	28.3047	28.1782	28.1761	28.9125	29.0177	29.0339	29.3064	28.956
lcl|AE004092.2_prot_AAK34336.1_1188	SPy_1543		conserved hypothetical protein	AAK34336.1	complement(1270192..1271685)	24.669	24.4099	23.6815	NaN	24.6335	23.2018	23.6701	23.4604	23.7198	24.8224	NaN	24.4502	24.8832	23.7021	23.7473	24.5212	24.7091	NaN	24.7894	NaN	NaN	24.5912	24.0988	23.928	24.5112	24.6964	24.3552	24.0929	23.9268	23.979	24.3758	23.6334	25.3291	24.5041	NaN	24.815	24.5177	24.5801	25.0525	24.3277	23.1115	24.457	24.6208	24.1228
lcl|AE004092.2_prot_AAK34337.2_1189	SPy_1544	arcB	putative ornithine transcarbamylase	AAK34337.2	complement(1271855..1272868)	32.0963	31.562	32.0495	32.2308	31.9257	32.4214	32.4847	32.573	32.4734	31.939	32.7627	32.8125	31.8984	32.7509	32.7178	31.8257	31.9174	31.8561	31.8896	31.506	32.7383	32.4916	32.2439	32.7998	31.9365	32.0456	32.2219	32.1881	32.3774	32.544	32.2615	32.5353	31.9968	31.8367	31.9497	31.6701	31.6713	31.6503	31.5336	32.4422	32.4468	32.5706	32.6573	32.419
lcl|AE004092.2_prot_AAK34339.1_1191	SPy_1547	sagP	streptococcal antitumor protein	AAK34339.1	complement(1273436..1274671)	30.451	30.0097	30.3596	30.312	30.1746	30.4639	29.9232	30.461	30.3524	30.1311	30.135	30.1823	30.0493	29.792	29.7824	30.0197	30.8049	30.7338	30.6041	30.7153	30.7753	30.5011	30.6123	30.5206	30.252	30.4554	30.6647	30.0816	30.5061	30.5561	30.4319	30.5466	30.9203	30.5849	30.6756	30.6491	30.3847	30.4124	30.3989	30.7491	30.5717	30.6838	30.4506	30.4376
lcl|AE004092.2_prot_AAK34341.1_1193	SPy_1549	ahrC.2	putative arginine repressor	AAK34341.1	1275767..1276240	NaN	NaN	NaN	NaN	NaN	NaN	NaN	22.2536	NaN	NaN	NaN	NaN	NaN	NaN	NaN	NaN	NaN	NaN	NaN	NaN	NaN	NaN	NaN	NaN	NaN	NaN	NaN	NaN	NaN	NaN	NaN	NaN	NaN	NaN	NaN	NaN	21.517	21.5805	21.8044	20.4049	NaN	20.6435	20.7882	20.75
lcl|AE004092.2_prot_AAK34342.2_1194	SPy_1551		conserved protein - function unknown	AAK34342.2	complement(1276406..1277122)	25.1843	25.3561	24.9727	24.9708	25.2131	24.9245	24.5971	25.0349	24.7976	25.3458	24.5606	24.7908	25.0963	24.6915	24.8992	25.017	25.1836	24.9627	25.4528	25.4732	25.3618	24.9723	25.3938	24.9268	25.5866	25.5284	25.6765	25.5349	25.4613	25.3567	25.4757	25.2601	25.3403	25.2825	25.446	25.9173	25.9671	25.813	25.9156	25.3298	25.6103	25.5806	25.7307	25.8436
lcl|AE004092.2_prot_AAK34351.1_1204	SPy_1564		conserved hypothetical protein	AAK34351.1	complement(1285881..1286729)	NaN	23.6382	NaN	NaN	NaN	NaN	NaN	NaN	NaN	NaN	NaN	NaN	NaN	NaN	23.6819	NaN	NaN	NaN	NaN	NaN	NaN	NaN	NaN	22.6635	NaN	NaN	22.8998	22.4691	NaN	NaN	NaN	NaN	NaN	NaN	NaN	NaN	NaN	23.3166	22.2679	NaN	NaN	NaN	NaN	NaN
lcl|AE004092.2_prot_AAK34355.1_1208	SPy_1568	valS	putative valine-tRNA ligase	AAK34355.1	complement(1292052..1294700)	25.3763	25.7146	25.2798	25.3521	25.8077	25.2297	25.3409	25.4701	25.2403	25.6884	25.1347	25.1535	25.8927	25.0393	25.3083	25.755	25.4617	25.8098	25.7211	25.5804	25.5595	25.2938	25.7744	25.6109	25.5611	26.0893	25.6335	25.5107	25.415	25.4099	25.9863	25.623	25.0533	25.2995	25.1452	25.5335	25.8306	25.8027	25.8251	25.3164	25.0036	25.1407	25.5109	25.1328
lcl|AE004092.2_prot_AAK34358.1_1211	SPy_1571		hypothetical protein	AAK34358.1	complement(1295866..1296261)	25.2388	25.1175	25.2667	24.9676	24.9848	25.2281	25.2721	25.3381	25.5176	25.3171	25.5914	25.6785	25.1888	25.2222	25.4848	25.2928	25.2568	24.6793	25.0563	25.2316	25.403	25.0858	25.1522	25.4433	25.2261	25.1836	25.27	25.4637	25.0729	25.1345	25.1728	25.3367	25.3691	25.3353	25.5098	24.9989	25.0192	24.7644	25.0197	24.9371	24.9325	25.1628	25.4152	25.4268
lcl|AE004092.2_prot_AAK34359.1_1212	SPy_1572		hypothetical protein	AAK34359.1	complement(1296279..1296533)	20.9658	21.8137	21.0479	21.01	NaN	21.6851	NaN	NaN	21.9483	21.0699	21.8085	NaN	21.0647	21.6264	22.1028	21.2001	21.1444	NaN	21.297	20.417	21.3616	NaN	21.8079	21.8295	NaN	21.1775	21.5087	21.7087	21.9922	21.7441	NaN	22.122	22.5176	22.7413	23.0539	23.8324	23.8375	23.6567	23.5716	24.3011	24.9573	24.3333	24.5565	23.8069
lcl|AE004092.2_prot_AAK34362.1_1215	SPy_1576		putative chorismate mutase	AAK34362.1	1298338..1299090	NaN	NaN	NaN	NaN	21.9365	21.8277	NaN	22.5679	NaN	NaN	NaN	NaN	21.8189	NaN	NaN	21.073	NaN	NaN	NaN	NaN	NaN	NaN	21.3597	21.4925	NaN	21.4446	NaN	NaN	NaN	NaN	NaN	21.2899	NaN	NaN	NaN	NaN	21.5737	21.5355	21.4801	NaN	21.825	NaN	21.581	20.8194
lcl|AE004092.2_prot_AAK34365.1_1218	SPy_1581		conserved hypothetical protein	AAK34365.1	complement(1300961..1301299)	24.3505	23.8417	24.1684	24.1394	23.7589	24.4698	24.0964	24.2685	24.6137	23.7228	24.1304	23.864	23.6858	24.2636	24.3744	23.9864	24.5167	24.0852	22.3774	24.7816	24.421	NaN	24.7446	24.276	24.5047	23.5993	24.8089	24.4304	24.6139	24.7947	24.0165	24.6563	24.2288	24.8221	24.8714	24.7084	24.5844	24.5182	24.1716	25.0938	25.0783	24.9094	24.6705	24.8702
lcl|AE004092.2_prot_AAK34366.1_1219	SPy_1582		conserved hypothetical protein	AAK34366.1	complement(1301352..1302107)	22.0602	22.3414	NaN	NaN	23.0209	21.9235	22.3854	22.3445	21.9925	23.4418	NaN	22.6249	22.8084	21.589	22.3488	22.4968	21.9684	22.0436	21.984	NaN	21.8831	21.7193	22.1246	NaN	22.2498	22.4276	22.2684	22.0186	21.7588	21.9025	22.767	21.8657	21.7767	21.7298	21.6246	NaN	22.5818	22.4169	22.3667	21.9795	21.9186	22.1842	22.4915	21.7489
lcl|AE004092.2_prot_AAK34367.1_1220	SPy_1584	aroE	putative shikimate 5-dehydrogenase	AAK34367.1	complement(1302342..1303220)	NaN	NaN	NaN	NaN	NaN	NaN	NaN	NaN	NaN	NaN	NaN	NaN	NaN	NaN	NaN	NaN	NaN	NaN	NaN	NaN	NaN	NaN	NaN	NaN	NaN	NaN	NaN	NaN	NaN	NaN	NaN	NaN	NaN	NaN	NaN	NaN	20.5131	NaN	NaN	NaN	NaN	NaN	NaN	NaN
lcl|AE004092.2_prot_AAK34381.1_1233	SPy_1604		conserved hypothetical protein	AAK34381.1	1321685..1324390	24.1437	23.3495	24.2921	24.5228	24.337	24.4564	23.9835	24.5718	24.3844	23.9613	24.5127	24.5167	23.8201	24.275	24.7515	23.1863	24.1069	23.7663	23.9723	23.876	23.977	23.885	23.8341	24.2169	24.1694	24.0086	24.5828	24.0947	24.2	24.5124	24.1927	24.2968	24.0915	23.3733	24.1246	23.956	23.5556	23.671	23.742	24.4697	24.1891	24.1283	24.1815	24.1434
lcl|AE004092.2_prot_AAK34382.1_1234	SPy_1605		putative two-component responsible histidine kinase	AAK34382.1	complement(1324491..1325846)	NaN	21.5128	NaN	NaN	21.5185	NaN	NaN	NaN	21.2575	22.363	NaN	NaN	21.8245	NaN	NaN	21.7766	NaN	NaN	NaN	NaN	NaN	NaN	21.4287	NaN	21.3537	21.5368	21.36	NaN	NaN	NaN	21.2464	NaN	NaN	NaN	NaN	21.5512	21.5483	21.3203	22.1857	21.0489	21.0462	NaN	21.1872	20.9999
lcl|AE004092.2_prot_AAK34385.1_1237	SPy_1608		conserved hypothetical protein	AAK34385.1	1328837..1329370	NaN	NaN	NaN	NaN	23.952	NaN	NaN	NaN	NaN	NaN	NaN	NaN	NaN	NaN	NaN	NaN	NaN	NaN	NaN	NaN	23.9848	NaN	NaN	NaN	NaN	27.7767	NaN	NaN	NaN	NaN	NaN	NaN	NaN	NaN	NaN	NaN	NaN	NaN	NaN	NaN	NaN	NaN	NaN	NaN
lcl|AE004092.2_prot_AAK34387.1_1239	SPy_1613		conserved protein - function unknown	AAK34387.1	complement(1337063..1337611)	29.5778	29.2978	29.6012	29.6487	29.4798	29.7144	29.7441	29.7819	29.7886	29.6322	29.8199	29.7737	29.4309	29.8224	29.6872	29.67	29.5723	29.5104	29.6243	29.4322	29.8651	29.6426	29.6531	29.8011	29.5876	29.5658	29.6586	29.6456	29.6803	29.7901	29.7468	29.6823	29.7819	29.997	29.9121	29.6262	29.3445	29.5587	29.506	29.7694	29.5873	29.4433	29.5031	29.5605
lcl|AE004092.2_prot_AAK34390.1_1242	SPy_1617		conserved hypothetical protein	AAK34390.1	1339709..1340341	NaN	NaN	NaN	NaN	23.755	24.2048	24.0125	24.2917	23.8136	23.8342	23.9522	24.0685	23.8402	23.7261	NaN	23.9486	23.4446	NaN	NaN	NaN	23.8174	23.6946	23.865	NaN	23.3652	23.9296	NaN	NaN	23.9203	23.8831	24.0728	23.8527	NaN	NaN	NaN	NaN	22.5651	NaN	23.4118	23.626	23.5554	23.707	23.7837	23.587
lcl|AE004092.2_prot_AAK34391.1_1243	SPy_1618	cysM	putative O-acetylserine lyase	AAK34391.1	1340469..1341410	28.1918	28.498	28.4486	28.41	28.7888	28.2687	28.2049	28.1563	28.2069	28.6129	28.0049	28.2552	28.5866	28.4939	28.3223	28.6599	28.1044	28.2982	28.3739	28.4719	28.3993	28.2911	28.4042	28.4505	28.8823	28.8593	29.0677	28.9508	28.5244	28.3979	28.7016	28.6096	27.956	27.6006	27.6221	28.1691	28.3836	28.5417	28.4802	27.8897	27.8563	27.8257	27.7234	27.9727
lcl|AE004092.2_prot_AAK34393.1_1245	SPy_1621		putative two-component response regulator	AAK34393.1	complement(1343242..1343883)	NaN	21.4552	21.9228	21.414	NaN	NaN	NaN	NaN	NaN	NaN	NaN	NaN	NaN	NaN	NaN	NaN	21.9865	NaN	NaN	NaN	NaN	NaN	NaN	NaN	NaN	NaN	NaN	NaN	NaN	NaN	NaN	NaN	NaN	21.8345	22.0186	22.8266	22.1446	NaN	NaN	NaN	22.9134	NaN	NaN	22.2249
lcl|AE004092.2_prot_AAK34396.1_1248	SPy_1625		putative protein kinase	AAK34396.1	complement(1345692..1347590)	24.1147	24.7309	24.2062	23.8924	24.5219	23.9504	24.157	23.999	24.2837	24.7851	23.4201	24.3182	24.8411	23.3832	24.1442	24.6227	24.4451	24.5229	24.5167	24.228	24.4959	24.0152	24.585	24.3305	24.5684	25.2868	24.4934	24.2255	24.303	23.9946	24.6827	24.038	24.4507	24.5237	24.0634	24.4021	25.1446	24.7984	25.3124	24.1103	24.0826	24.0767	24.7648	24.0448
lcl|AE004092.2_prot_AAK34397.1_1249	SPy_1626	pppL	putative phosphoprotein phosphatase	AAK34397.1	complement(1347587..1348327)	28.1137	27.5633	27.7922	27.819	27.2837	27.9229	27.4056	27.5324	27.9675	27.5216	27.5831	27.4779	27.1559	27.881	27.888	27.4575	28.0668	27.469	27.9658	28.0814	28.1909	27.6911	28.236	27.9772	28.1194	27.7331	28.3141	28.2247	28.2163	28.2496	28.1461	28.1221	28.1367	28.2075	28.3555	28.3912	27.8815	27.9713	27.7391	28.2248	28.4944	28.3068	28.4724	28.4395
lcl|AE004092.2_prot_AAK34399.1_1251	SPy_1628	fmt	putative methionyl tRNA formyltransferase	AAK34399.1	complement(1349677..1350612)	NaN	NaN	NaN	NaN	NaN	NaN	NaN	NaN	NaN	NaN	NaN	NaN	NaN	NaN	NaN	NaN	22.0794	NaN	NaN	NaN	NaN	NaN	NaN	NaN	NaN	23.5066	NaN	NaN	NaN	NaN	NaN	NaN	NaN	NaN	NaN	NaN	23.2166	23.5744	23.2864	NaN	NaN	NaN	23.1759	22.6221
lcl|AE004092.2_prot_AAK34401.1_1253	SPy_1630		conserved hypothetical protein	AAK34401.1	complement(1353123..1353437)	25.9049	25.5515	26.0435	26.2019	25.7776	26.7248	26.0314	26.3758	26.5627	25.8295	26.6417	25.9508	25.6556	26.2549	26.2647	26.203	26.2037	25.7432	25.8429	25.8603	26.4863	26.2647	26.335	26.5695	26.2902	25.7548	26.4397	26.5349	26.5961	26.6023	26.2454	26.3927	26.4221	26.2935	26.2166	26.5763	26.2325	26.4099	26.2607	26.7954	26.9316	27.106	27.0726	27.1127
lcl|AE004092.2_prot_AAK34402.1_1254	SPy_1632	gmk	putative guanylate kinase	AAK34402.1	complement(1353456..1354091)	NaN	22.8948	NaN	22.3601	22.0097	22.0233	NaN	22.246	22.2356	22.254	22.5508	22.7643	22.292	22.0451	22.3081	22.6458	22.389	NaN	22.6056	NaN	22.2529	22.3008	NaN	NaN	22.2498	NaN	22.2131	22.2859	22.2564	NaN	22.2784	22.1506	22.5445	NaN	NaN	22.6871	22.3773	22.5014	22.5311	22.482	22.4019	22.1484	22.6062	22.5834
lcl|AE004092.2_prot_AAK34403.1_1255	SPy_1633		conserved hypothetical protein	AAK34403.1	complement(1354201..1355808)	24.1112	24.7271	23.8821	24.0868	24.8466	24.0646	23.7471	24.147	23.3358	25.0084	23.9722	24.4401	24.8315	23.6644	23.8145	24.96	23.9736	24.7854	24.5764	23.7771	24.2108	24.0604	24.1758	24.3338	24.2766	24.9068	24.3807	24.5717	24.2843	24.3607	24.4725	24.0159	23.8646	24.0249	23.6883	24.3361	24.6669	24.8885	25.0501	23.9784	23.765	23.928	24.5075	24.1027
lcl|AE004092.2_prot_AAK34405.1_1257	SPy_1637	atoB	putative acetyl-CoA:acetyltransferase	AAK34405.1	1357036..1358223	25.6388	25.0125	25.6455	25.5204	25.3696	25.3935	25.1708	25.6095	25.5716	25.1741	25.4298	25.5363	24.721	25.6735	25.6332	25.0123	25.5389	24.9278	25.0545	25.6422	24.9289	25.0584	24.9993	25.0893	24.8759	24.9452	25.3441	25.412	24.9608	25.2546	25.3396	25.4112	25.1082	24.9541	25.468	24.8856	24.6273	24.6399	25.5363	25.2453	25.5589	25.5777	25.534	25.2031
lcl|AE004092.2_prot_AAK34406.1_1258	SPy_1638	atoD.1	putative Acetyl-CoA:acetoacetyl-CoA transferase A subunit	AAK34406.1	1358247..1358897	NaN	NaN	NaN	NaN	NaN	NaN	NaN	NaN	NaN	NaN	NaN	NaN	NaN	NaN	NaN	NaN	NaN	NaN	NaN	NaN	NaN	NaN	NaN	NaN	NaN	NaN	NaN	NaN	NaN	NaN	NaN	NaN	NaN	NaN	NaN	NaN	20.9701	NaN	20.9213	21.1175	21.4031	21.2537	NaN	21.5507
lcl|AE004092.2_prot_AAK34408.1_1260	SPy_1640		putative oxidoreductase	AAK34408.1	1359591..1360370	22.2685	22.8996	22.6934	22.2194	NaN	22.5073	22.4158	NaN	22.5315	23.0852	22.1698	22.9338	22.7979	NaN	22.7025	23.2392	NaN	23.4275	NaN	22.6264	NaN	NaN	22.5502	NaN	23.2131	23.2414	21.7686	23.4305	22.7663	NaN	NaN	NaN	NaN	23.1028	22.5138	22.8923	21.6175	23.0399	22.8416	22.4114	22.4035	22.2955	NaN	23.1728
lcl|AE004092.2_prot_AAK34410.1_1262	SPy_1642	luxS	autoinducer-2 production protein	AAK34410.1	1361846..1362328	NaN	NaN	NaN	NaN	NaN	NaN	NaN	NaN	NaN	NaN	NaN	NaN	NaN	NaN	NaN	NaN	NaN	NaN	NaN	NaN	NaN	NaN	NaN	NaN	NaN	NaN	NaN	NaN	NaN	NaN	NaN	NaN	NaN	NaN	NaN	NaN	NaN	NaN	NaN	NaN	NaN	NaN	NaN	24.2631
lcl|AE004092.2_prot_AAK34411.1_1263	SPy_1643		hypothetical protein	AAK34411.1	complement(1362473..1363942)	25.9724	25.7613	25.8548	26.1255	25.9358	26.038	25.9458	26.294	26.4481	26.1264	26.4987	26.3692	25.9732	26.2341	26.166	26.1799	26.1365	26.0239	25.7723	25.5481	26.3984	26.204	26.153	26.1513	25.8869	26.2157	26.1321	26.2347	26.0313	26.2354	26.1602	26.1509	25.7623	25.6559	25.7771	25.8347	25.9884	26.0014	26.0328	26.0452	25.7612	26.1503	25.8825	25.7734
lcl|AE004092.2_prot_AAK34412.1_1264	SPy_1644		conserved hypothetical protein	AAK34412.1	complement(1363956..1365110)	NaN	NaN	NaN	NaN	NaN	NaN	NaN	NaN	NaN	NaN	NaN	NaN	NaN	NaN	NaN	NaN	NaN	NaN	NaN	NaN	NaN	NaN	NaN	NaN	NaN	NaN	NaN	NaN	NaN	NaN	NaN	NaN	NaN	NaN	NaN	NaN	20.9373	20.9479	21.2011	NaN	NaN	NaN	NaN	NaN
lcl|AE004092.2_prot_AAK34413.1_1265	SPy_1646		conserved hypothetical protein	AAK34413.1	complement(1365555..1365881)	25.3911	24.852	25.8528	25.6461	25.2391	25.8412	25.5762	25.7356	25.6293	25.0318	25.4619	25.7582	24.8471	25.5611	25.9756	25.3252	25.7048	25.2695	24.8886	25.6954	25.4689	25.4036	25.6932	25.9999	25.4305	25.2021	25.9263	25.5523	25.4542	25.5224	25.8768	25.9734	25.8619	26.0911	26.1096	25.8629	25.2314	25.1782	24.8805	25.9338	25.6102	26.0364	26.0744	25.8519
lcl|AE004092.2_prot_AAK34416.1_1268	SPy_1649	pbp1A	putative penicillin-binding protein 1a	AAK34416.1	1367185..1369350	23.4895	23.6116	23.6405	23.6556	24.2848	23.3471	23.7117	23.327	22.628	23.9477	22.9325	23.8156	24.1856	22.2802	23.2801	23.8791	22.9498	23.2341	23.8707	21.9547	22.839	23.0631	23.3013	23.4193	23.6641	24.0722	23.4881	23.6516	22.9755	22.8728	23.4907	22.8126	22.9378	23.274	22.9988	23.5097	24.1086	23.907	24.3254	22.787	23.3088	22.7239	23.8352	23.3313
lcl|AE004092.2_prot_AAK34417.1_1269	SPy_1651	pepC	putative cysteine aminopeptidase C	AAK34417.1	complement(1369817..1371154)	27.8443	27.9397	27.9371	27.937	28.3187	27.8053	27.649	27.9348	27.7073	28.3195	27.8713	27.7277	28.2434	27.8704	27.664	28.0938	28.3967	28.3898	28.2645	28.1412	28.2222	27.8698	28.2056	28.003	28.4294	28.6491	28.3238	28.1528	28.1638	28.0103	28.0585	27.9268	28.1828	28.486	28.2457	28.2898	28.5759	28.6604	28.506	28.2778	28.4032	28.1232	28.039	28.3075
lcl|AE004092.2_prot_AAK34418.1_1270	SPy_1652	nadE	putative NAD+ synthase	AAK34418.1	complement(1371339..1372163)	25.1605	24.7761	24.3893	24.3604	24.8774	24.9198	24.7304	24.587	24.5152	24.6645	24.2758	24.547	24.9108	24.049	24.4081	24.5386	25.4473	25.3701	25.1329	25.1071	24.938	24.7417	25.0987	24.9175	25.1475	25.424	24.9983	24.8469	24.9151	24.7843	24.9645	25.0288	25.27	25.7784	25.4235	25.5307	25.6635	25.5502	25.7002	25.0493	25.2508	25.2145	25.4222	25.4661
lcl|AE004092.2_prot_AAK34419.1_1271	SPy_1653		putative nicotinate phosphoribosyltransferase	AAK34419.1	complement(1372165..1373619)	24.9571	26.0357	25.3002	25.3089	25.9969	25.246	25.3364	25.2242	25.5045	25.9625	25.3219	25.7076	26.1173	24.8861	25.2663	26.1614	25.5031	25.9386	26.057	25.3866	25.4771	25.1533	25.7581	25.4945	25.6983	26.3479	25.9183	25.5835	25.5045	25.0654	25.8014	25.2825	25.7554	25.8592	25.238	26.0891	26.183	26.2875	26.5134	25.3075	25.1054	25.1701	25.8259	25.7997
lcl|AE004092.2_prot_AAK34422.1_1274	SPy_1657		putative amino acid ABC transport system (ATP-binding protein)	AAK34422.1	complement(1376647..1377390)	23.1053	23.2393	23.5228	23.0775	23.385	22.9587	22.9692	23.0181	22.7511	23.271	22.7094	22.9625	23.0895	23.0671	23.0979	22.8659	23.4945	23.0009	22.9731	23.1178	23.2823	23.0746	23.2333	23.2856	23.1965	23.399	23.442	23.73	22.991	23.2125	NaN	23.1138	23.1337	23.0801	23.3531	23.2346	23.4483	23.3171	23.1159	22.6216	21.9678	NaN	22.0232	22.8344
lcl|AE004092.2_prot_AAK34424.1_1276	SPy_1659		putative ATP-dependent RNA helicase	AAK34424.1	complement(1378388..1379731)	24.7	24.1341	24.1486	24.613	24.3922	NaN	NaN	NaN	23.788	24.713	NaN	NaN	24.9697	NaN	NaN	24.3416	24.3261	24.2534	24.1473	NaN	NaN	NaN	24.146	NaN	24.7697	24.7046	NaN	24.1384	NaN	NaN	NaN	NaN	24.3273	23.7636	24.0747	24.5014	24.9789	24.6374	25.6136	24.1876	24.3571	23.9956	24.6772	24.9655
lcl|AE004092.2_prot_AAK34428.1_1280	SPy_1666		conserved hypothetical protein	AAK34428.1	complement(1383488..1384501)	NaN	NaN	NaN	NaN	NaN	NaN	NaN	NaN	NaN	NaN	NaN	NaN	NaN	NaN	NaN	NaN	NaN	NaN	NaN	NaN	NaN	NaN	NaN	NaN	NaN	NaN	NaN	NaN	NaN	NaN	NaN	NaN	NaN	NaN	NaN	20.7951	NaN	NaN	NaN	NaN	NaN	NaN	NaN	NaN
lcl|AE004092.2_prot_AAK34429.1_1281	SPy_1670	proA	putative gamma-glutamyl phosphate reductase	AAK34429.1	complement(1384975..1386225)	NaN	NaN	NaN	NaN	NaN	NaN	NaN	NaN	NaN	NaN	NaN	NaN	NaN	NaN	NaN	NaN	NaN	NaN	NaN	NaN	NaN	NaN	NaN	NaN	NaN	NaN	NaN	NaN	NaN	NaN	NaN	NaN	NaN	NaN	NaN	NaN	NaN	NaN	19.0124	NaN	NaN	NaN	NaN	NaN
lcl|AE004092.2_prot_AAK34431.1_1283	SPy_1673		hypothetical protein	AAK34431.1	complement(1387104..1388732)	NaN	NaN	22.6174	NaN	NaN	NaN	NaN	NaN	NaN	NaN	NaN	NaN	NaN	NaN	NaN	NaN	NaN	NaN	NaN	NaN	NaN	NaN	NaN	NaN	NaN	22.0588	NaN	NaN	NaN	NaN	NaN	NaN	NaN	NaN	NaN	NaN	21.905	21.9897	22.2693	NaN	21.9599	NaN	NaN	NaN
lcl|AE004092.2_prot_AAK34432.1_1284	SPy_1674		putative ABC transporter (ATP-binding protein)	AAK34432.1	complement(1388737..1389471)	25.2029	24.9201	25.0885	24.8057	24.6172	24.5992	24.2675	24.4346	24.3252	24.6652	24.5256	24.7153	24.8473	24.2081	24.0312	24.5898	25.4066	25.1321	25.2346	25.0284	24.4378	24.4719	25.3498	24.7802	25.0982	24.9485	24.8487	24.8016	24.7378	24.9144	24.8192	24.6972	25.2896	24.4621	24.8136	25.4002	25.0543	25.0377	25.0107	24.5153	25.0885	24.7037	24.5448	24.9938
lcl|AE004092.2_prot_AAK34434.1_1286	SPy_1676	tkt	putative transketolase	AAK34434.1	complement(1389964..1392099)	29.2444	28.9959	29.1996	29.2023	29.0528	29.6419	29.034	29.2824	29.4522	29.3985	29.4089	29.342	29.1705	29.3343	29.228	28.9776	29.7683	29.1052	29.4562	29.7819	29.7092	29.2532	29.5715	29.4503	29.5793	29.526	29.6214	29.5545	29.5274	29.6402	29.5093	29.5581	29.6216	29.6084	29.9314	29.7996	29.9008	29.8315	29.7111	30.0013	30.6028	30.1831	30.3524	30.3383
lcl|AE004092.2_prot_AAK34435.1_1287	SPy_1678		putative transaldolase	AAK34435.1	complement(1392167..1392811)	NaN	NaN	NaN	NaN	21.7336	NaN	NaN	NaN	NaN	21.7562	NaN	21.4576	21.6751	NaN	NaN	22.0386	22.2102	NaN	NaN	NaN	22.1487	21.5219	21.5293	21.9425	21.9471	22.1498	21.3718	21.6176	22.2112	NaN	NaN	NaN	NaN	NaN	NaN	NaN	22.0627	22.1392	21.7273	NaN	21.5975	NaN	21.6806	21.5596
lcl|AE004092.2_prot_AAK34441.1_1293	SPy_1686		hypothetical protein	AAK34441.1	complement(1400323..1400775)	28.2208	27.6442	27.5973	27.7342	27.9966	27.9531	28.2096	28.105	27.9954	27.7216	28.1889	28.6253	27.7008	28.5747	28.2195	27.553	28.0873	27.4372	27.4377	27.9757	27.4666	27.5	27.691	27.8823	27.5712	27.4096	28.0705	27.754	27.83	27.6088	27.9692	27.7553	27.013	27.0117	26.8694	27.106	26.4184	26.5948	26.4348	27.1629	26.6378	26.8812	27.1465	26.6274
lcl|AE004092.2_prot_AAK34442.1_1294	SPy_1687		conserved hypothetical protein	AAK34442.1	complement(1400842..1401099)	25.1399	24.6394	24.9934	25.4922	25.1454	25.7167	25.7249	25.585	25.5378	24.9874	25.5016	25.8493	24.6677	25.0167	25.7944	25.0433	25.5009	24.9297	25.1312	25.0701	25.6229	25.3133	25.3566	25.7807	25.0205	25.0859	25.6035	25.5712	25.2563	25.6098	25.6954	25.7738	24.8423	24.9658	25.2397	24.7239	24.1975	24.3863	24.1721	25.1918	24.7439	25.4728	25.0847	24.8302
lcl|AE004092.2_prot_AAK34443.1_1295	SPy_1688	glyS	putative glycyl-tRNA synthetase (beta subunit)	AAK34443.1	complement(1401253..1403292)	26.8815	27.0366	26.7842	26.5841	26.8706	26.4559	26.562	26.5054	26.3223	26.9773	26.3431	26.6462	27.1295	26.3823	26.5205	27.0181	26.8735	27.2598	27.017	26.7519	26.6147	26.4233	26.7657	26.4919	26.7272	27.1107	26.7655	26.7005	26.5272	26.4747	26.7632	26.4407	26.4476	26.8206	26.4568	26.5813	26.8694	26.8824	26.8754	26.2188	26.1393	26.1667	26.5173	26.3097
lcl|AE004092.2_prot_AAK34444.1_1296	SPy_1689	glyQ	putative glycyl-tRNA synthetase (alpha subunit)	AAK34444.1	complement(1403670..1404587)	24.8456	25.192	24.5938	24.4919	24.9389	24.1913	24.4987	24.1451	24.4089	24.9416	23.7179	23.8097	25.1214	24.3336	23.9973	24.9605	24.8167	25.1213	25.2583	24.879	24.6495	24.088	24.6939	24.279	24.8146	25.2499	24.5121	24.6925	24.4857	24.3518	24.2783	24.0037	24.6559	24.8283	24.3494	24.565	25.2802	24.9472	25.2487	24.0469	24.4744	24.1232	24.6063	24.4996
lcl|AE004092.2_prot_AAK34446.1_1298	SPy_1693		putative reductase / dehydrogenase	AAK34446.1	complement(1405624..1406463)	25.73	25.5696	25.6778	25.6033	25.3961	25.1618	24.93	25.0506	24.9943	25.2908	24.7946	25.1338	25.2147	24.8209	24.7868	25.3012	25.8747	25.8801	25.8722	25.7699	25.1378	25.127	25.3736	25.226	25.4114	25.4181	25.3875	25.5242	25.218	25.2794	25.1059	25.3025	25.7448	26.1596	25.9935	26.0052	25.5693	25.6938	25.3779	24.9265	25.1782	25.2405	25.081	25.3084
lcl|AE004092.2_prot_AAK34447.1_1299	SPy_1694	nagA	putative N-acetylglucosamine-6-phosphate deacetylase	AAK34447.1	complement(1406585..1407733)	25.955	25.3341	25.9642	26.2876	25.6441	25.9512	25.2387	25.5718	25.9387	25.4142	25.3849	25.6517	25.4366	25.842	25.8657	25.0128	26.452	25.9677	25.9043	26.5748	25.8101	25.4678	26.0328	25.8803	25.7145	25.9016	26.2799	25.9649	25.7665	25.8864	25.7394	26.1488	26.1566	26.3289	27.0053	26.0806	26.053	26.0073	26.0665	26.4414	26.5081	26.3382	26.4705	26.3652
lcl|AE004092.2_prot_AAK34449.1_1301	SPy_1697		hypothetical protein	AAK34449.1	1409684..1410406	NaN	NaN	NaN	NaN	21.4351	21.2443	NaN	21.9885	NaN	21.8739	NaN	21.8336	21.9444	22.0301	21.8938	21.9178	NaN	NaN	NaN	NaN	21.8176	21.5728	21.6628	21.4317	21.4918	22.5178	21.9481	22.0178	21.8833	21.4692	21.8524	22.0305	NaN	NaN	NaN	NaN	22.5741	23.0617	22.4924	22.4995	21.9869	22.488	23.0723	22.1375
lcl|AE004092.2_prot_AAK34450.1_1302	SPy_1698		conserved hypothetical protein	AAK34450.1	complement(1410535..1411377)	NaN	21.8163	NaN	21.3201	21.9396	21.3253	21.6387	NaN	21.5732	NaN	NaN	NaN	22.5444	NaN	NaN	22.2062	NaN	NaN	21.8519	NaN	21.5676	21.5756	21.6561	NaN	21.8363	22.1481	21.3068	21.5812	NaN	NaN	21.3763	NaN	22.2612	22.6357	NaN	22.7205	22.9437	22.7102	22.8694	21.7957	21.6536	21.4212	22.7974	22.0522
lcl|AE004092.2_prot_AAK34452.1_1304	SPy_1700		conserved hypothetical protein	AAK34452.1	complement(1412263..1413087)	23.5651	23.3539	23.2694	23.2584	23.1439	23.7743	23.2708	23.9872	23.6757	23.2405	NaN	23.7547	23.278	23.4131	23.2636	23.4442	23.6392	23.4478	23.7624	23.8644	23.6343	23.6321	23.8562	23.7056	23.7196	23.6102	23.6762	23.4293	23.8077	23.647	23.8928	23.6497	23.8069	23.9869	23.6905	23.9172	23.8679	23.6699	23.6164	23.6491	24.1862	23.7567	23.9625	24.0579
lcl|AE004092.2_prot_AAK34454.1_1306	SPy_1704	lacD.1	putative tagatose 1,6-diphosphate aldolase	AAK34454.1	complement(1413903..1414880)	NaN	NaN	NaN	NaN	22.5618	NaN	22.3717	NaN	NaN	22.2228	21.8902	NaN	22.533	22.266	22.25	22.4102	NaN	NaN	NaN	NaN	22.1068	22.358	22.3378	NaN	22.3764	22.4565	21.9631	22.2936	21.8176	22.4151	22.4068	22.4221	NaN	NaN	NaN	NaN	22.1417	22.8729	22.6624	22.4428	22.4637	22.2096	22.6588	22.6284
lcl|AE004092.2_prot_AAK34455.1_1307	SPy_1707	lacB.1	putative galactose-6-phosphate isomerase	AAK34455.1	complement(1415390..1415905)	23.3934	23.5523	23.6208	23.6098	23.9355	NaN	23.1623	NaN	NaN	23.014	23.212	22.6102	22.8983	23.1773	23.0331	22.9388	23.9273	NaN	23.0371	23.7467	23.8014	NaN	NaN	24.4345	23.8304	23.6734	23.7878	22.9758	23.1642	NaN	24.203	NaN	24.603	24.8286	25.4714	24.94	24.8865	24.1998	24.2775	24.1871	25.4231	24.2552	25.0277	24.4947
lcl|AE004092.2_prot_AAK34456.1_1308	SPy_1708	lacA.1	putative galactose-6-phosphate isomerase	AAK34456.1	complement(1415920..1416345)	23.8861	23.5852	23.869	24.0772	23.6937	24.5159	NaN	23.6687	23.9871	23.8914	24.2611	24.6285	23.442	24.6937	24.7943	23.7443	25.4393	24.1693	24.2259	24.196	24.8159	23.9312	24.2533	NaN	24.5235	23.9742	23.9803	24.5887	24.8243	24.2481	24.2121	24.8002	25.2689	25.3172	25.8929	25.4666	25.0165	25.0688	25.151	25.4887	26.1237	25.7225	25.3063	25.8253
lcl|AE004092.2_prot_AAK34458.1_1310	SPy_1710		putative PTS system, enzyme IIB component	AAK34458.1	complement(1418062..1418367)	27.2051	26.7742	27.0999	27.0009	26.6691	27.317	26.4127	27.0518	27.53	26.5548	26.8174	26.549	26.1367	26.8473	27.0309	26.5923	27.5245	26.7868	27.0915	27.7474	27.8167	27.3063	27.6635	27.3	27.5809	26.8439	27.7627	27.3309	27.5727	27.4198	27.3223	27.721	27.5617	27.8642	27.9173	27.4574	27.4619	27.2026	27.1262	27.8965	27.941	27.7923	27.805	27.9831
lcl|AE004092.2_prot_AAK34459.1_1311	SPy_1711		putative PTS system, enzyme IIA component	AAK34459.1	complement(1418360..1418833)	NaN	24.1341	NaN	NaN	22.421	22.6836	NaN	NaN	22.6416	22.3641	22.0606	22.2012	22.4149	22.4557	NaN	22.1824	24.385	NaN	NaN	NaN	22.4086	NaN	22.6851	22.6698	22.6	22.6048	22.3067	22.6469	22.4997	22.6741	22.4395	22.5201	23.8646	23.9518	23.8778	23.8245	23.6697	23.0992	23.4083	22.997	23.9708	22.8323	22.8458	23.6524
lcl|AE004092.2_prot_AAK34460.1_1312	SPy_1712	lacR.1	putative lactose phosphotransferase system repressor protein	AAK34460.1	1419070..1419840	25.8837	25.8629	25.9398	25.6764	25.4448	25.4525	25.0106	25.744	25.392	25.4303	24.937	25.1887	25.4405	25.0924	25.2109	25.5926	25.8264	26.1152	25.5465	25.9688	25.838	25.217	26.0581	25.7637	25.5821	25.684	25.8318	25.6322	25.5472	25.4941	25.7954	25.5421	25.848	25.5289	25.5325	25.7049	25.6018	25.5089	25.6256	25.3397	25.538	24.9767	25.1692	25.5624
lcl|AE004092.2_prot_AAK34465.1_1317	SPy_1719	rbfA	putative ribosome binding factor A	AAK34465.1	complement(1424218..1424574)	23.1784	23.0416	23.3299	23.3776	NaN	23.9227	23.3919	NaN	NaN	NaN	NaN	23.7051	22.9663	NaN	NaN	23.6916	23.3574	23.2304	23.1292	23.6463	24.0982	NaN	24.3645	23.8995	23.8007	23.6612	23.8366	23.788	24.0221	23.8239	NaN	NaN	23.4881	23.4674	23.4939	23.2942	23.131	23.166	22.958	23.7651	23.535	23.8215	24.0703	23.8039
lcl|AE004092.2_prot_AAK34466.1_1318	SPy_1721	infB	putative initiation factor 2	AAK34466.1	complement(1424773..1427634)	27.8995	27.844	27.8127	27.6591	27.6894	27.5228	27.4201	27.7091	27.3903	27.854	27.495	27.5444	27.9218	27.1655	27.3354	28.1005	27.7436	27.9822	27.8022	27.1307	27.8608	27.5898	27.8107	27.6239	27.6842	27.9464	27.7203	27.5699	27.453	27.5963	27.5985	27.389	27.5836	27.4602	27.2736	27.4721	27.8309	28.0566	28.0306	27.5922	27.0451	27.2141	27.2835	27.1067
lcl|AE004092.2_prot_AAK34468.1_1320	SPy_1723		conserved hypothetical protein	AAK34468.1	complement(1427949..1428245)	23.0433	NaN	23.4024	22.6943	NaN	NaN	NaN	NaN	NaN	NaN	NaN	NaN	NaN	NaN	NaN	22.3809	24.1174	22.9341	NaN	NaN	NaN	NaN	NaN	NaN	NaN	NaN	NaN	NaN	NaN	NaN	NaN	NaN	22.7892	23.0388	22.5714	21.6495	23.0746	23.6278	NaN	NaN	NaN	NaN	NaN	NaN
lcl|AE004092.2_prot_AAK34469.1_1321	SPy_1724	nusA	transcription termination-antitermination factor	AAK34469.1	complement(1428261..1429418)	25.6848	25.4911	25.4284	25.3328	25.7602	25.5725	25.7621	25.5616	25.5357	25.8401	25.4879	25.8269	25.9195	25.4548	25.7101	25.9305	25.6603	25.3786	25.6325	25.5561	25.6566	25.3228	25.5471	25.4138	25.6922	25.6842	25.6328	25.7926	25.6103	25.5828	25.8672	25.5082	25.6208	25.9661	25.8346	25.9177	25.8435	25.921	26.0024	25.6142	25.7571	25.8275	26.2439	25.8931
lcl|AE004092.2_prot_AAK34470.1_1322	SPy_1725		conserved hypothetical protein	AAK34470.1	complement(1429593..1429976)	NaN	NaN	NaN	NaN	NaN	NaN	NaN	NaN	NaN	NaN	NaN	NaN	NaN	NaN	NaN	NaN	NaN	NaN	NaN	NaN	NaN	NaN	NaN	NaN	NaN	NaN	NaN	NaN	NaN	NaN	NaN	NaN	NaN	NaN	NaN	NaN	22.1957	NaN	NaN	NaN	NaN	NaN	23.4214	NaN
lcl|AE004092.2_prot_AAK34472.1_1324	SPy_1727		conserved hypothetical protein	AAK34472.1	complement(1431023..1431814)	NaN	NaN	NaN	NaN	22.8214	22.5702	22.4917	22.8803	22.3372	23.0229	NaN	NaN	22.9095	NaN	NaN	NaN	NaN	NaN	NaN	NaN	22.3201	22.5871	22.2853	23.1191	22.2905	22.8964	23.1217	22.4706	22.1354	22.3124	22.3483	NaN	NaN	NaN	NaN	NaN	23.1032	NaN	22.5811	NaN	22.0789	22.1108	NaN	22.3184
lcl|AE004092.2_prot_AAK34474.1_1326	SPy_1729		putative ABC transporter (ATP-binding protein)	AAK34474.1	complement(1432915..1433640)	NaN	NaN	23.507	23.454	NaN	23.4257	NaN	NaN	23.558	23.3159	23.5225	23.3063	23.4525	NaN	23.6669	23.755	23.3006	23.4751	23.5904	23.2687	23.4581	23.335	23.3713	23.2418	23.8457	23.773	23.5505	NaN	23.7561	23.8561	23.6851	23.4328	23.3873	23.6544	NaN	23.6031	23.9842	23.5601	24.0749	23.7787	23.9943	23.8156	23.5761	23.478
lcl|AE004092.2_prot_AAK34475.1_1327	SPy_1730	hit	putative cell-cycle regulation histidine triad (HIT) protein	AAK34475.1	1433712..1434131	NaN	NaN	22.7235	NaN	NaN	NaN	NaN	22.7708	NaN	NaN	NaN	NaN	NaN	NaN	NaN	NaN	NaN	NaN	NaN	22.5573	22.848	NaN	NaN	NaN	22.1641	NaN	NaN	22.5409	NaN	NaN	NaN	NaN	NaN	23.0436	22.7699	23.0769	23.2936	22.6936	22.8456	22.956	22.3381	NaN	NaN	22.9251
lcl|AE004092.2_prot_AAK34476.1_1328	SPy_1731		hypothetical protein	AAK34476.1	1434128..1434484	22.617	22.9151	22.1263	22.3598	NaN	NaN	NaN	NaN	NaN	NaN	NaN	NaN	NaN	NaN	NaN	NaN	NaN	22.9904	23.4897	22.4073	NaN	NaN	NaN	NaN	NaN	NaN	NaN	NaN	NaN	NaN	NaN	NaN	22.0652	22.1937	21.8919	22.6924	22.9619	NaN	NaN	NaN	NaN	NaN	NaN	NaN
lcl|AE004092.2_prot_AAK34477.1_1329	SPy_1733		putative transcription regulator	AAK34477.1	complement(1434595..1435869)	NaN	NaN	NaN	NaN	NaN	NaN	NaN	NaN	NaN	NaN	NaN	NaN	23.0319	NaN	NaN	NaN	NaN	NaN	NaN	NaN	NaN	21.9832	NaN	NaN	NaN	22.2965	NaN	21.8211	NaN	NaN	21.9217	NaN	NaN	NaN	NaN	NaN	23.1924	20.9626	21.0278	NaN	NaN	NaN	NaN	NaN
lcl|AE004092.2_prot_AAK34479.1_1331	SPy_1735		conserved hypothetical protein	AAK34479.1	complement(1436377..1436838)	NaN	21.5501	21.5364	NaN	NaN	NaN	NaN	NaN	NaN	NaN	NaN	NaN	NaN	NaN	NaN	NaN	21.5095	21.6627	21.7666	NaN	NaN	NaN	NaN	NaN	NaN	NaN	NaN	NaN	NaN	NaN	NaN	NaN	21.8401	21.4941	21.5696	22.4412	22.4818	22.4721	22.1223	NaN	NaN	21.9393	22.4544	NaN
lcl|AE004092.2_prot_AAK34482.1_1334	SPy_1738	manL	mannose-specific phosphotransferase system component IIAB	AAK34482.1	1439880..1440872	28.6446	28.1051	28.5054	28.3248	28.1253	28.528	28.179	28.3935	28.4739	28.1494	28.3418	28.2559	27.8226	28.3879	28.541	28.2098	28.7063	28.2672	28.3589	28.7437	28.333	28.264	28.5002	28.5547	28.2998	28.24	28.6567	28.4239	28.4872	28.5587	28.634	28.7822	28.5642	28.3992	28.7524	28.4275	28.4371	28.3755	28.3158	28.5405	28.6957	28.6859	28.6775	28.6815
lcl|AE004092.2_prot_AAK34483.1_1335	SPy_1739	manM	putative mannose-specific phosphotransferase system component IIC	AAK34483.1	1440961..1441770	25.0372	25.2858	24.8374	24.8659	25.89	24.5884	24.9077	25.3649	24.5645	26.0088	24.0081	24.8629	25.7905	24.0239	24.5866	25.3123	24.9053	25.7739	25.4963	25.0627	24.7284	24.7651	25.3178	24.9734	25.4135	26.1162	25.1902	25.0843	24.888	24.9332	24.9655	24.6177	24.8347	25.1488	24.5724	25.3588	25.4404	25.6552	25.7897	24.2667	24.1047	24.489	24.8019	24.671
lcl|AE004092.2_prot_AAK34484.1_1336	SPy_1740	manN	putative mannose-specific phosphotransferase system component IID	AAK34484.1	1441787..1442698	25.5877	26.0475	25.5016	25.1502	26.3892	25.1831	25.3763	25.5639	24.9147	26.2791	25.2647	25.3994	26.3986	25.1801	25.2153	26.4013	25.7309	26.1807	26.2677	25.56	25.5906	25.492	25.937	25.8157	26.3149	26.9765	26.199	25.8492	25.8974	25.749	25.8529	25.3006	25.6528	25.8314	25.421	26.164	26.4557	26.2002	26.3214	24.0527	25.3969	24.7094	25.3066	25.7082
lcl|AE004092.2_prot_AAK34485.1_1337	SPy_1741		conserved hypothetical protein	AAK34485.1	1442812..1443171	NaN	NaN	NaN	NaN	21.4508	21.5066	NaN	21.834	NaN	NaN	NaN	21.8747	21.7537	NaN	NaN	21.8303	21.7244	21.9197	NaN	NaN	21.5609	21.3522	NaN	21.2757	21.5414	21.9402	21.332	21.6431	21.4629	21.6112	21.4562	21.5187	21.5616	NaN	NaN	NaN	NaN	21.7106	21.6117	NaN	21.347	21.4787	21.7974	21.671
lcl|AE004092.2_prot_AAK34486.1_1338	SPy_1742	serS	putative seryl-tRNA synthetase	AAK34486.1	1443563..1444840	26.5106	26.5872	26.3287	26.2195	26.5799	26.3899	26.1305	26.433	26.4158	26.8023	26.2573	26.2541	26.4765	26.0018	26.3285	26.5404	26.6962	26.6481	26.6701	26.5757	26.3629	26.338	26.7056	26.4507	26.614	26.8545	26.5559	26.5374	26.3513	26.4841	26.514	26.4257	26.2239	26.4272	26.3828	26.6232	26.5557	26.5207	26.6053	26.076	26.2405	26.2845	26.3654	26.3676
lcl|AE004092.2_prot_AAK34487.1_1339	SPy_1743	accA	putative acetyl-CoA carboxylase alpha subunit	AAK34487.1	complement(1445062..1445832)	23.9129	23.5595	23.7714	23.7155	23.4107	23.5291	23.5216	23.4994	23.7484	23.9705	23.6623	23.867	23.8804	23.3945	23.4854	23.8045	23.8708	22.8786	23.7067	23.6804	23.7502	23.4358	23.7723	23.4924	24.1464	24.1078	23.8934	24.0092	23.5516	23.535	24.0147	23.4663	23.8894	23.9467	23.759	24.0196	23.7944	23.7085	23.6362	23.207	24.0379	23.8321	23.8401	23.8828
lcl|AE004092.2_prot_AAK34488.1_1340	SPy_1744	accD	putative acetyl-CoA carboxylase beta subunit	AAK34488.1	complement(1445829..1446695)	NaN	21.8562	21.1424	21.8832	22.2836	21.9839	22.1159	21.8194	22.0192	22.4054	NaN	21.9702	22.312	22.2094	21.6178	22.2314	NaN	21.6946	21.7945	21.3255	21.9936	21.8115	22.1316	22.1481	22.2305	22.5182	22.137	22.3887	21.9575	22.0962	22.5202	22.1233	NaN	20.6676	21.7965	21.7234	21.7424	21.9151	22.6956	20.9707	21.8103	22.1926	21.9423	22.1064
lcl|AE004092.2_prot_AAK34489.1_1341	SPy_1745	accC	putative acetyl-CoA carboxylase biotin carboxylase subunit	AAK34489.1	complement(1446704..1448068)	23.2305	23.7295	23.1767	23.0157	23.3184	22.9747	NaN	22.7263	NaN	23.8684	NaN	22.7341	23.2954	NaN	NaN	23.2601	22.52	23.5153	24.0444	23.039	22.6929	NaN	23.0942	22.7284	23.0942	23.5885	23.1873	22.9877	22.4178	23.0222	23.3419	22.8958	23.2247	23.2572	23.2212	23.7197	23.9379	23.6892	23.7552	22.6115	23.1052	22.8315	23.7623	23.0722
lcl|AE004092.2_prot_AAK34490.1_1342	SPy_1746	fabZ	putative beta-hydroxyacyl-ACP dehydratase	AAK34490.1	complement(1448100..1448519)	23.4811	23.2893	21.8339	23.2045	23.7019	23.1682	23.0292	23.2501	23.0808	23.0709	NaN	23.3009	23.3022	23.1546	23.2931	24.1271	23.6731	23.4481	23.219	23.128	23.8408	23.6161	23.7712	23.6029	23.5395	23.9247	23.6585	23.6449	23.1053	23.2035	23.4827	23.8015	23.4998	23.7017	23.6742	23.4197	23.3991	23.0438	23.1201	NaN	22.9391	23.3045	23.391	23.1172
lcl|AE004092.2_prot_AAK34491.1_1343	SPy_1747	accB	putative biotoin carboxyl carrier protein	AAK34491.1	complement(1448519..1449019)	25.883	25.3458	25.9304	25.6519	25.5022	25.9889	25.9033	NaN	26.7038	25.4585	25.6237	25.8844	25.4261	26.76	26.2193	25.739	26.6784	25.4855	25.7443	25.9201	26.9999	25.4806	26.0769	25.5388	26.4187	24.734	26.5262	26.5234	26.0398	26.175	26.017	26.1511	26.2745	26.3919	26.9825	26.9419	26.2605	26.4461	26.2329	26.6724	27.4109	26.8546	26.737	27.0771
lcl|AE004092.2_prot_AAK34492.1_1344	SPy_1748	fabF	putative beta-ketoacyl-ACP synthase II	AAK34492.1	complement(1449021..1450253)	29.0092	28.5413	28.9762	28.9945	28.8592	29.0447	29.1046	29.2208	29.1237	28.6064	29.2816	29.3201	28.6204	29.3817	29.387	28.4528	29.0217	28.6724	28.814	28.8844	28.9711	28.877	28.7769	29.2581	28.5275	28.4819	28.8956	28.8515	28.7203	28.8294	28.9218	29.1475	28.6886	28.8259	28.8358	28.5469	28.2265	28.189	28.2188	28.6463	28.7064	28.7943	28.7892	28.6359
lcl|AE004092.2_prot_AAK34493.2_1345	SPy_1749	fabG	putative beta-ketoacyl-ACP reductase	AAK34493.2	complement(1450268..1451002)	24.8996	25.2	25.0426	24.7685	25.2146	24.8839	24.9888	24.7964	24.8477	25.5806	24.8486	24.9388	25.5578	25.1207	24.9226	25.3754	25.4324	25.8283	25.8204	24.5585	25.3091	24.389	24.8166	24.4845	24.8097	25.2424	24.904	24.8968	24.8278	24.9736	24.992	22.708	25.4583	25.5228	24.9631	25.1558	25.249	25.2387	25.4218	24.5923	25.1758	24.6145	25.089	24.8112
lcl|AE004092.2_prot_AAK34494.1_1346	SPy_1750	fabD	putative malonyl CoA-acyl carrier protein transacylase	AAK34494.1	complement(1450992..1451930)	24.6958	24.5459	24.5175	24.4545	24.956	23.9044	24.3312	24.3779	24.1217	24.748	24.5111	24.7631	25.1777	24.1181	24.4549	25.0368	24.5584	25.1212	24.7092	24.3625	24.0533	23.9056	24.7098	24.3977	24.5063	24.9653	24.5197	24.6432	24.51	24.171	24.6907	24.2052	24.7405	24.7056	24.3266	24.8016	24.953	24.7714	24.8725	24.1445	24.2593	24.088	24.4792	24.3552
lcl|AE004092.2_prot_AAK34495.1_1347	SPy_1751	fabK	putative trans-2-enoyl-ACP reductase II	AAK34495.1	complement(1451955..1452926)	23.2446	23.6466	23.3914	23.3396	23.9902	23.1212	24.0791	23.4805	23.0964	23.7963	22.9369	23.1115	23.8897	22.702	23.0108	23.2631	23.4118	23.775	23.7831	22.7386	23.1252	23.1779	23.4074	NaN	23.4175	24.207	23.2758	23.0503	23.4656	23.13	23.649	22.9046	23.5242	23.5379	23.6086	24.2304	24.2111	23.9422	24.2066	23.2874	23.5505	23.2617	23.4343	23.666
lcl|AE004092.2_prot_AAK34497.1_1349	SPy_1754	fabH	putative beta-ketoacyl-[ACP synthase III	AAK34497.1	complement(1453413..1454387)	22.0756	21.7063	21.6628	21.6486	22.5136	NaN	21.6522	21.8924	NaN	22.6014	NaN	NaN	22.6864	NaN	NaN	21.8327	22.0406	22.4706	22.2169	NaN	NaN	NaN	22.3361	21.6258	22.1552	23.1136	21.9882	21.7567	21.6545	21.5564	22.1601	21.7355	21.8605	22.1212	NaN	22.3004	22.9623	22.6949	22.7968	22.0717	22.2223	21.849	22.3033	22.3648
lcl|AE004092.2_prot_AAK34498.2_1350	SPy_1755		putative transcriptional regulator (MarR family)	AAK34498.2	complement(1454388..1454822)	23.6367	23.8538	23.6973	23.3367	NaN	NaN	NaN	23.7665	23.5296	NaN	NaN	23.9311	NaN	NaN	23.6532	NaN	23.805	24.0179	23.6893	23.8873	23.9318	NaN	23.9646	NaN	NaN	24.0459	23.5217	23.5092	23.5425	NaN	NaN	23.9006	23.7547	23.9973	23.4841	23.7324	23.7061	23.5553	23.8674	23.3209	23.7309	NaN	23.841	23.6406
lcl|AE004092.2_prot_AAK34499.1_1351	SPy_1758	phaB	putative enoyl CoA hydratase	AAK34499.1	complement(1454899..1455690)	23.3681	22.8633	23.3649	22.6696	23.6541	23.0979	22.5879	22.6746	22.6365	24.2576	22.7917	22.6315	24.4767	23.262	23.8263	23.601	22.8957	24.0861	23.0223	21.5695	22.1937	22.4135	23.1283	23.0293	23.5333	23.9099	22.2931	23.1599	23.0493	22.9394	22.5803	22.7051	23.0319	22.681	22.9088	23.7949	24.0981	24.2016	24.6791	22.9049	23.0454	23.6016	23.5968	23.4772
lcl|AE004092.2_prot_AAK34500.1_1352	SPy_1759	dnaJ	heat-shock (chaperone) protein	AAK34500.1	complement(1455910..1457046)	26.4289	26.2029	26.671	26.5298	26.2976	26.4154	26.1523	26.4293	26.1834	26.2647	26.2199	26.2834	25.9957	26.3323	26.4419	26.1941	26.7763	26.1817	26.2016	26.3594	26.6373	26.3861	26.6276	26.6491	26.3409	26.3689	26.462	26.3455	26.2557	26.5204	26.516	26.4404	26.2794	26.3035	26.4479	26.4357	26.2913	26.5465	26.2868	26.2552	26.4813	26.5636	26.2688	26.3362
lcl|AE004092.2_prot_AAK34501.1_1353	SPy_1760	dnaK	heat shock protein 70	AAK34501.1	complement(1457327..1459153)	32.2534	32.0526	32.2787	32.3114	31.714	32.3269	31.8951	32.1443	32.4769	32.0051	32.2516	32.0576	31.9249	32.1327	32.2188	32.0259	32.5315	32.1322	32.1417	32.3203	32.4953	32.1742	32.3798	32.259	32.3474	31.9535	32.4656	32.4686	32.4593	32.5332	32.3472	32.4638	32.2461	32.2727	32.3805	32.0537	31.9367	32.0777	31.8652	32.336	32.3443	32.1749	31.933	32.2221
lcl|AE004092.2_prot_AAK34502.1_1354	SPy_1761	grpE	putative Hsp-70 cofactor	AAK34502.1	complement(1459334..1459906)	28.7587	28.4824	28.8653	28.7052	27.7975	28.5257	27.9125	28.4723	28.6861	27.9728	28.348	27.8664	27.636	28.2519	28.4486	27.8807	28.9176	28.0954	28.2896	28.8469	28.9829	28.5409	28.7735	28.5638	28.6678	28.1441	28.9703	28.616	28.7744	28.8285	28.5509	28.9712	28.8219	28.5385	29.107	28.7288	28.4748	28.2369	28.1963	28.8456	28.9242	29.0996	29.0823	28.9053
lcl|AE004092.2_prot_AAK34503.1_1355	SPy_1763	hrcA	putative heat shock transcription repressor protein	AAK34503.1	complement(1459909..1460943)	22.5538	23.1497	22.9454	22.8213	22.7161	22.2332	22.3416	22.1438	22.0124	23.252	21.9183	NaN	23.4026	21.7811	22.1569	23.2862	22.5492	22.5237	22.8355	22.1224	22.2556	22.4648	22.6168	22.0901	22.9007	23.413	23.0155	22.0014	22.4081	22.2119	22.6175	22.1452	22.1215	22.33	21.7306	22.3102	23.2254	23.086	23.0862	22.0437	21.7208	21.5431	21.8327	21.8896
lcl|AE004092.2_prot_AAK34506.1_1358	SPy_1766		putative phosphoglycerate mutase	AAK34506.1	complement(1462377..1463084)	22.7088	22.9176	22.1853	NaN	22.2536	22.2675	NaN	21.848	NaN	22.5279	NaN	NaN	22.805	NaN	NaN	22.6251	21.8071	22.735	NaN	22.5894	NaN	NaN	22.5024	NaN	22.4427	22.5147	22.374	22.5915	22.4458	22.609	22.2981	NaN	22.54	22.4425	22.1053	NaN	NaN	21.7086	22.5954	22.1687	21.2827	21.7204	22.0867	22.3262
lcl|AE004092.2_prot_AAK34509.1_1361	SPy_1770	gatB	putative Glu-tRNAGln amidotransferase subunit B	AAK34509.1	complement(1464145..1465584)	25.4613	25.7947	25.765	25.5432	25.714	25.5624	25.2296	25.5089	25.7547	25.9972	25.6853	25.7509	26.0798	25.7566	25.6887	26.1777	25.8225	25.6205	26.0578	26.0416	25.7278	25.6171	25.9476	25.7267	26.0165	26.0897	25.8453	25.776	25.7722	25.975	25.8347	25.7728	25.5375	25.8444	25.4061	25.9336	25.9803	25.973	26.1083	25.669	25.5749	25.6013	25.9184	25.8739
lcl|AE004092.2_prot_AAK34510.1_1362	SPy_1771	gatA	putative Glutamyl-tRNA Gln amidotransferase subunit A	AAK34510.1	complement(1465584..1467050)	26.0297	25.9809	25.9995	25.8218	26.1343	25.9628	25.7217	25.8237	25.8955	26.0239	25.9172	25.8579	26.0099	25.6301	25.9005	26.088	26.1748	25.9872	26.1645	25.7727	26.0405	25.915	26.0805	26.1514	26.0633	26.1298	26.1028	25.9466	25.9207	25.9097	26.2127	25.9861	25.9408	25.7404	25.7679	26.0854	25.9597	26.0522	26.1692	25.8075	25.7387	25.8383	25.9238	25.8436
lcl|AE004092.2_prot_AAK34511.1_1363	SPy_1772	gatC	putative Glu-tRNA Gln amidotransferase subunit C	AAK34511.1	complement(1467050..1467352)	26.1821	25.0642	25.7914	25.5201	25.8994	26.7007	25.7844	26.0212	26.7455	25.8426	26.5201	25.7196	25.3434	25.9669	26.2832	25.8317	26.2634	25.5882	25.4071	25.3289	26.6934	26.3185	26.5428	26.3819	26.4771	25.5281	26.335	26.5777	26.6155	26.1111	25.9854	26.7806	25.9079	26.3271	26.2707	25.8468	26.0384	25.8762	25.8535	27.1003	26.4754	26.9182	26.41	26.3614
lcl|AE004092.2_prot_AAK34513.1_1365	SPy_1777	codY	putative transcriptional pleiotropic repressor	AAK34513.1	complement(1469048..1469830)	25.1462	25.1749	25.0175	24.8295	25.288	24.7903	24.5689	24.6977	24.5697	25.3362	24.9013	24.6019	25.5136	24.771	24.6477	25.4421	25.0983	25.2955	25.1325	25.1164	24.7037	24.7951	25.0977	24.9622	25.1645	25.5241	25.1859	25.0579	24.93	24.8243	25.1843	24.6778	25.1618	25.0304	24.731	25.2415	25.2136	25.5157	25.4744	24.9181	24.9771	24.9627	25.152	25.2028
lcl|AE004092.2_prot_AAK34514.1_1366	SPy_1779		putative aminotransferase	AAK34514.1	complement(1470048..1471262)	24.9255	25.3848	25.0426	25.007	26.2969	25.533	25.7461	25.5328	25.3992	26.3459	25.3564	25.2152	26.4066	25.2297	25.0112	26.2234	25.1006	25.3869	25.6403	25.0745	25.6977	25.5936	25.8198	25.75	26.2062	26.5076	25.9448	25.819	25.662	25.6596	26.1113	25.6176	25.2869	25.6551	25.2077	25.7638	26.1815	26.4186	26.4315	25.5059	25.1978	25.1187	25.7572	25.5142
lcl|AE004092.2_prot_AAK34515.1_1367	SPy_1780		conserved hypothetical protein	AAK34515.1	1471439..1471945	28.2352	28.0895	28.4847	28.1804	27.9995	28.1865	27.7283	28.1331	28.1349	28.398	28.1386	28.1929	28.3355	27.8886	28.0609	28.1444	28.4382	28.3412	28.192	28.3956	28.082	27.9509	28.4435	28.1973	28.2508	28.4184	28.4229	28.2013	28.3243	28.3135	28.3903	28.2425	28.2126	28.1881	28.0656	28.3336	28.2675	28.3729	28.2837	28.114	28.1209	28.0734	27.8249	28.3599
lcl|AE004092.2_prot_AAK34531.1_1383	SPy_1801	isp2	immunogenic secreted precursor-like protein	AAK34531.1	complement(1493338..1494849)	27.6026	27.095	27.8047	27.7842	27.2774	28.1373	27.334	28.0728	27.5466	26.8868	28.0077	28.2108	26.8168	27.53	27.5791	27.8472	23.8742	20.9451	26.2333	20.0419	25.1821	25.2951	22.0009	24.0512	24.0335	22.9452	22.9738	24.7875	23.2852	25.053	24.98	24.0009	20.2699	20.9087	20.6611	18.7226	20.0319	20.0528	21.4889	21.5217	23.0752	23.8336	21.4201	21.3064
lcl|AE004092.2_prot_AAK34532.1_1384	SPy_1802	alr	putative alanine racemase	AAK34532.1	complement(1494936..1496036)	NaN	NaN	NaN	NaN	24.4635	25.455	24.5826	24.8676	25.1616	24.3246	25.4129	24.628	24.4145	24.5714	24.7639	23.9306	23.7576	NaN	NaN	NaN	25.9848	NaN	25.4843	25.1266	24.6403	24.6796	25.4403	24.9031	24.8869	25.143	25.8767	25.329	NaN	NaN	25.7	26.2102	25.2492	25.1443	25.0793	25.2074	25.7906	25.6258	26.3765	25.4298
lcl|AE004092.2_prot_AAK34534.1_1386	SPy_1805	secA	putative preprotein translocase binding subunit (ATPase)	AAK34534.1	complement(1496505..1499024)	26.2843	26.8542	26.3673	26.2361	26.8046	26.3	26.2559	26.3057	26.3509	26.9401	26.1559	26.3771	27.0739	25.9725	26.0834	26.9496	26.3376	26.7334	26.8055	25.941	26.4783	26.3115	26.6253	26.5125	26.775	27.1747	26.6761	26.5231	26.4104	26.3495	26.6425	26.1395	26.3359	26.4236	26.1594	26.6216	27.0878	27.0182	27.1375	26.3113	26.3127	26.2158	26.709	26.5108
lcl|AE004092.2_prot_AAK34537.1_1389	SPy_1810	pmi	putative mannose-6-phosphate isomerase	AAK34537.1	complement(1500485..1501438)	24.1394	24.3161	24.5962	24.6266	24.6331	24.7927	24.2419	24.7498	24.9317	24.6467	24.5359	24.8279	24.5707	24.8753	24.8969	24.2583	24.7152	23.8937	24.5943	24.7401	24.8663	23.4526	24.7467	24.7669	24.6303	24.5958	24.8392	24.8878	24.6339	25.0159	24.8473	24.7934	24.7015	24.3693	24.7296	24.9878	25.0921	24.8018	24.8334	25.1964	25.5521	25.1066	25.2527	25.3239
lcl|AE004092.2_prot_AAK34540.2_1392	SPy_1815	scrA	putative sucrose-specific PTS permease, enzyme II	AAK34540.2	complement(1505899..1507782)	NaN	NaN	NaN	NaN	NaN	NaN	NaN	NaN	NaN	NaN	NaN	NaN	NaN	NaN	NaN	NaN	NaN	NaN	NaN	NaN	NaN	NaN	NaN	NaN	NaN	NaN	NaN	23.1279	NaN	NaN	NaN	NaN	NaN	NaN	NaN	NaN	NaN	NaN	NaN	NaN	NaN	NaN	NaN	NaN
lcl|AE004092.2_prot_AAK34543.2_1395	SPy_1818	nusB	putative transcriptional terminator	AAK34543.2	complement(1510574..1511026)	23.5507	23.4184	23.6395	23.4385	23.5334	23.3807	22.9509	23.2191	23.3798	23.575	23.4031	23.4674	23.2255	23.0178	23.4409	23.3202	24.0916	23.5708	23.6287	23.868	23.1797	22.919	23.6178	23.3296	23.5191	23.4699	23.4184	23.8794	23.6471	23.6909	24.0323	23.7468	24.1172	24.2869	23.9594	24.067	24.013	23.9815	24.0277	23.7507	23.9359	23.8607	23.95	23.9409
lcl|AE004092.2_prot_AAK34544.1_1396	SPy_1820		conserved hypothetical protein	AAK34544.1	complement(1511019..1511408)	26.4807	26.0713	25.9188	26.0915	26.0077	26.2426	26.0426	26.3147	26.2191	25.976	26.3201	26.4845	25.9673	25.9067	26.3292	26.5535	26.4817	26.4708	26.4644	26.4282	26.0424	26.0796	26.1998	26.2156	26.3266	26.0175	26.3074	26.0183	26.2425	26.6288	26.4097	26.3076	26.8212	26.6211	26.6893	26.3035	25.8573	25.9999	26.1535	26.3962	26.2432	26.199	25.7844	26.0665
lcl|AE004092.2_prot_AAK34545.1_1397	SPy_1821	efp	putative translation elongation factor EF-P	AAK34545.1	complement(1511454..1512011)	28.5211	28.5284	28.6836	28.5952	28.4088	29.1873	28.4763	28.8102	29.2431	28.4556	28.8145	28.4145	28.4438	29.0179	29.16	28.7702	28.6848	28.8587	28.6862	28.6911	29.3079	29.1993	29.2996	29.2449	29.3748	28.8892	29.4626	29.1171	29.5362	29.4104	29.1008	29.2415	29.0894	29.7052	29.997	29.4762	28.9142	29.0098	28.8824	29.597	29.7996	29.8082	29.78	29.5928
lcl|AE004092.2_prot_AAK34547.1_1399	SPy_1824	pepP	putative aminopeptidase P;XAA-pro aminopeptidase	AAK34547.1	complement(1512603..1513676)	NaN	NaN	NaN	NaN	NaN	NaN	NaN	NaN	NaN	NaN	NaN	NaN	NaN	NaN	NaN	NaN	NaN	NaN	NaN	NaN	NaN	NaN	NaN	NaN	NaN	NaN	NaN	NaN	NaN	NaN	NaN	NaN	NaN	NaN	NaN	NaN	22.4437	NaN	NaN	NaN	NaN	NaN	NaN	NaN
lcl|AE004092.2_prot_AAK34548.1_1400	SPy_1825	uvrA	putative excinuclease ABC (subunit A)	AAK34548.1	complement(1513791..1516619)	24.7208	24.7609	24.2888	24.2971	24.8401	22.0606	24.3173	22.5111	23.9205	24.8483	22.2783	23.1811	24.7842	22.9997	22.8661	24.86	23.9486	24.8085	24.8469	24.4748	23.1682	24.9481	24.2568	23.708	24.7071	25.2298	24.4718	24.1522	24.2631	23.7393	23.9835	24.0926	24.337	24.5677	24.3081	24.6136	25.1339	25.4746	25.7025	23.9382	24.1855	23.3327	24.5247	24.1092
lcl|AE004092.2_prot_AAK34549.1_1401	SPy_1827		putative divalent cation transport protein	AAK34549.1	1516822..1517766	NaN	23.1509	23.4324	22.9015	23.7978	23.3187	23.6405	23.5902	23.384	24.0199	22.7734	23.7192	24.2628	23.1972	23.6024	24.1401	23.2283	23.7269	23.7855	22.9753	23.3475	23.4129	23.5204	23.2384	23.9427	24.2037	23.3214	23.5394	23.3873	23.5881	23.5496	23.2379	23.3092	23.165	22.6638	23.462	23.6917	23.4718	24.0027	23.1351	23.1848	22.9522	23.2385	22.8585
lcl|AE004092.2_prot_AAK34550.1_1402	SPy_1828		hypothetical protein	AAK34550.1	1517899..1518555	23.4889	24.23	23.9957	24.1684	24.5009	24.1386	NaN	24.22	24.3727	24.5741	23.8266	24.2659	25.0452	24.1915	24.2619	24.9992	23.2745	23.6745	23.9731	NaN	24.9097	24.3076	24.6187	NaN	24.448	25.2184	24.7138	24.8562	24.3948	24.3942	24.9858	23.76	23.4244	23.6975	23.7606	24.0904	24.9514	24.5606	24.9082	24.0831	24.1826	24.2034	24.6644	24.2272
lcl|AE004092.2_prot_AAK34551.1_1403	SPy_1829	rpsR	30S ribosomal protein S18	AAK34551.1	complement(1518688..1518927)	27.945	27.9402	28.6197	28.4263	27.506	27.5994	27.5998	27.5957	27.7387	27.9256	27.8377	27.6074	27.6296	27.4329	27.5948	27.7114	28.4579	27.8835	28.2132	28.1964	27.5433	27.357	27.651	27.5508	27.5709	27.84	27.713	27.7045	27.5838	27.7062	27.6314	27.5535	28.2047	27.7331	28.3249	27.6719	27.7439	27.5861	27.6757	27.4917	27.8443	27.681	27.8859	27.817
lcl|AE004092.2_prot_AAK34552.1_1404	SPy_1830		putative single strand binding protein - phage associated	AAK34552.1	complement(1519092..1519583)	23.6689	23.7984	24.0977	23.9383	24.1656	24.4313	23.6863	24.0235	24.1277	24.5756	24.1272	23.9484	23.8975	24.6808	24.2929	24.2447	24.8412	24.5872	24.2564	23.8011	24.7729	23.9135	24.3731	24.507	24.5601	24.06	24.028	24.7298	24.3933	24.0461	23.8911	24.3437	24.3851	24.5051	24.7633	24.3966	23.8896	24.3018	24.2806	24.3623	24.7942	24.2686	24.1608	24.3743
lcl|AE004092.2_prot_AAK34553.1_1405	SPy_1831	rpsF	30S ribosomal protein S6	AAK34553.1	complement(1519605..1519895)	29.3746	28.7373	28.9755	28.8325	28.1307	28.7852	28.2449	28.3097	29.2321	28.3005	28.6628	28.2298	28.0719	28.5896	28.8375	28.2221	29.3133	29.1789	29.2768	29.808	28.7225	28.7313	29.2941	28.7477	28.932	28.3517	29.2838	28.7619	29.3568	29.27	28.8696	29.2364	29.5227	29.7115	29.6868	29.5923	29.1908	28.8973	28.9381	29.7852	29.9915	29.55	29.6505	29.7594
lcl|AE004092.2_prot_AAK34557.1_1409	SPy_1835	trx	putative thioredoxin	AAK34557.1	complement(1522398..1522712)	28.892	28.1515	28.666	28.6231	28.5588	29.1799	28.7566	28.874	29.4653	28.6488	29.3426	28.9684	28.5866	29.2032	29.2558	28.6948	28.9319	28.5735	28.9003	28.9285	29.9445	29.2637	29.4214	29.3669	29.4439	28.7113	29.8098	29.6426	29.6076	29.5465	29.1176	29.5502	29.2167	29.2105	29.4146	29.0328	28.9923	29.0535	28.8822	29.7267	29.9254	29.7679	29.769	29.5736
lcl|AE004092.2_prot_AAK34559.1_1411	SPy_1837	mutS2	putative DNA mismatch repair protein	AAK34559.1	complement(1523297..1525636)	NaN	NaN	NaN	NaN	NaN	NaN	NaN	NaN	NaN	NaN	NaN	NaN	NaN	NaN	NaN	NaN	NaN	NaN	NaN	NaN	NaN	NaN	NaN	NaN	NaN	NaN	NaN	NaN	21.8226	NaN	NaN	NaN	NaN	NaN	NaN	NaN	NaN	NaN	NaN	NaN	NaN	NaN	NaN	NaN
lcl|AE004092.2_prot_AAK34561.1_1413	SPy_1840		hypothetical protei	AAK34561.1	complement(1526333..1526641)	23.9117	24.135	24.1808	23.9849	NaN	NaN	24.5417	24.2337	NaN	24.0248	24.493	22.5353	NaN	24.1119	NaN	23.3162	24.4366	23.9865	24.0213	24.234	24.2729	24.4224	24.6734	23.6261	24.2169	23.6595	24.581	NaN	24.5588	24.4446	NaN	24.7736	24.7548	24.4725	24.9044	24.2232	23.8188	23.9614	23.8617	NaN	24.8961	24.2928	NaN	24.4865
lcl|AE004092.2_prot_AAK34563.1_1415	SPy_1842	spi	putative signal peptidase I	AAK34563.1	1527711..1528304	24.737	24.6757	24.9147	24.4799	24.6153	24.0317	24.2837	24.3116	24.288	24.7279	24.4744	24.8214	24.8196	24.36	24.7241	24.7396	24.4257	24.74	24.9505	25.1133	24.3108	24.1814	24.3632	24.3435	24.5051	24.8969	24.9283	24.387	24.5176	24.5634	24.7908	24.425	24.6986	25.1282	25.0775	24.8895	24.6298	24.8345	24.862	24.3326	24.3492	24.3978	24.9859	24.711
lcl|AE004092.2_prot_AAK34567.1_1419	SPy_1849	pfl	putative pyruvate formate-lyase	AAK34567.1	1532784..1535111	28.8027	28.7782	28.7537	28.6312	29.3021	29.358	29.1918	29.3141	29.3568	29.3104	29.7482	29.4075	29.4775	29.7242	29.4841	29.0079	29.191	28.6064	29.0066	28.7748	29.109	28.8745	29.1384	29.4239	29.0697	29.4224	29.136	29.2467	29.2989	29.3495	29.3438	29.266	29.9496	29.5995	30.0525	30.2138	30.3129	30.0979	30.1973	30.3482	30.7448	30.4948	30.5776	30.5131
lcl|AE004092.2_prot_AAK34569.1_1421	SPy_1851		putative C3-degrading proteinase	AAK34569.1	complement(1536224..1536976)	26.6647	26.5131	26.6603	26.7282	26.3419	26.7792	26.3368	26.5723	26.7071	26.8334	26.5407	26.3047	26.5747	26.6996	26.4984	26.6569	26.4913	27.0928	26.8976	26.7966	26.7802	26.4163	26.7876	26.5787	26.7728	26.5312	26.6599	26.7334	26.9364	26.8329	26.5896	26.6642	26.6427	27.0019	26.5673	26.6849	26.5446	26.5709	26.4912	26.7163	26.6988	26.6218	26.4252	26.7001
lcl|AE004092.2_prot_AAK34571.1_1423	SPy_1854	glpF.2	putative glycerol uptake facilitator protein	AAK34571.1	complement(1538506..1539453)	NaN	22.394	21.1889	21.6967	22.7895	22.1926	21.9882	22.006	21.8004	23.0669	22.3107	22.0375	23.4665	21.9061	22.2572	23.0725	21.0325	21.6068	NaN	21.6088	22.092	22.2751	22.5391	22.2412	22.6234	23.2332	22.2201	22.4564	22.2472	22.3212	22.5296	22.164	21.8241	NaN	NaN	22.1424	22.8085	22.8824	22.9212	22.078	22.0039	21.4323	21.8455	21.7827
lcl|AE004092.2_prot_AAK34574.1_1426	SPy_1858	pepXP	putative X-Pro dipeptidyl-peptidase IV	AAK34574.1	1541899..1544181	26.6899	25.9989	26.6084	26.6595	26.5397	26.9529	26.7098	27.1095	26.8706	26.4622	27.135	27.1078	26.3363	27.113	27.1768	26.1239	26.4618	26.3877	26.5929	26.7035	26.541	26.5051	26.577	27.1098	26.2074	26.2672	26.6061	26.512	26.5194	26.7882	26.8969	26.908	26.5261	25.9606	26.4597	26.3828	26.1637	26.1389	26.0687	26.7291	26.99	26.7869	26.8833	26.5494
lcl|AE004092.2_prot_AAK34575.1_1427	SPy_1861		putative repressor - phage associated	AAK34575.1	1544652..1545026	NaN	NaN	NaN	NaN	NaN	NaN	NaN	NaN	NaN	NaN	NaN	NaN	NaN	NaN	NaN	NaN	NaN	NaN	NaN	21.592	NaN	NaN	NaN	NaN	NaN	NaN	NaN	NaN	NaN	NaN	NaN	NaN	NaN	NaN	NaN	NaN	NaN	NaN	NaN	NaN	NaN	NaN	NaN	NaN
lcl|AE004092.2_prot_AAK34576.1_1428	SPy_1862		conserved hypothetical protein	AAK34576.1	1545219..1545518	26.1272	25.3857	26.0755	26.3896	25.7845	26.2395	26.1769	26.237	26.2774	25.463	25.8612	26.3227	25.2289	26.1221	26.1502	25.5546	26.4471	25.8722	25.6538	26.3813	26.6367	26.2698	26.645	26.6818	26.1251	25.8916	26.5369	26.2227	26.2334	26.3693	26.4115	26.487	26.4759	26.2019	26.629	26.4557	25.9531	25.8655	25.819	26.4071	26.2888	26.5631	26.8389	26.4552
lcl|AE004092.2_prot_AAK34579.1_1431	SPy_1865		conserved hypothetical protein	AAK34579.1	complement(1547097..1547678)	25.1654	24.633	25.198	25.0656	24.8939	25.5106	24.9913	25.17	25.3476	24.8292	25.3275	25.2765	24.6228	25.4413	25.6511	24.6742	25.2934	24.4651	25.0414	24.8726	25.1273	25.0778	25.4996	25.5142	25.1628	24.8539	25.3426	25.2691	25.2874	25.4896	25.6088	25.5733	25.3694	25.2796	25.5058	25.4156	24.9427	24.8488	24.7584	25.5501	25.5652	25.8033	25.8394	25.6836
lcl|AE004092.2_prot_AAK34581.1_1433	SPy_1867	deoC	putative deoxyribose-phosphate aldolase	AAK34581.1	complement(1549097..1549768)	24.4593	24.5349	24.4189	24.5337	24.7138	24.5524	24.6532	24.6128	24.9067	24.8859	24.5578	24.4804	24.9895	24.0691	24.812	24.7131	25.2595	24.9712	25.1713	24.9315	24.5312	24.5101	24.9648	24.5874	24.597	25.2604	24.7813	24.7693	24.7418	24.6626	25.0833	24.6412	24.8058	25.111	25.1757	25.3251	25.4445	25.2923	25.388	24.8445	25.1987	24.9825	25.5521	24.9576
lcl|AE004092.2_prot_AAK34582.1_1434	SPy_1868	nupC	putative nucleoside transporter	AAK34582.1	complement(1549798..1551000)	NaN	NaN	NaN	NaN	NaN	NaN	NaN	NaN	NaN	NaN	NaN	NaN	NaN	NaN	NaN	NaN	NaN	NaN	NaN	NaN	NaN	NaN	NaN	NaN	NaN	NaN	NaN	NaN	NaN	NaN	NaN	NaN	NaN	NaN	NaN	NaN	NaN	21.4014	21.4177	NaN	NaN	NaN	NaN	NaN
lcl|AE004092.2_prot_AAK34583.1_1435	SPy_1869	udp	putative uridine phosphorylase	AAK34583.1	complement(1551021..1551800)	26.5347	25.8816	26.5407	26.6542	26.6179	26.4792	26.3859	26.2181	26.2209	26.7387	26.1208	26.1913	26.7708	25.5744	26.1475	26.7976	26.8458	26.9616	26.9602	26.8578	26.3214	26.1391	27.0166	26.268	26.6529	27.1195	26.8324	26.4739	26.5486	26.555	26.7676	26.772	27.6229	27.5672	27.6516	27.5489	27.5928	27.4147	27.6463	26.6363	27.5774	26.8104	27.1472	27.4061
lcl|AE004092.2_prot_AAK34586.1_1438	SPy_1872		putative glycoprotein endopeptidase	AAK34586.1	complement(1553459..1554487)	20.6845	21.211	NaN	20.0927	21.2326	NaN	NaN	NaN	NaN	21.4199	NaN	NaN	22.2414	NaN	NaN	21.4162	21.0179	21.0891	20.7002	20.1664	NaN	NaN	NaN	NaN	NaN	21.5456	NaN	NaN	NaN	NaN	NaN	NaN	20.7756	21.0348	20.6653	20.8453	21.9699	22.1011	21.6813	NaN	NaN	NaN	NaN	NaN
lcl|AE004092.2_prot_AAK34588.1_1440	SPy_1874		putative glycoprotein endopeptidase	AAK34588.1	complement(1554904..1555602)	26.2192	26.0417	26.4178	26.6765	NaN	NaN	NaN	NaN	NaN	NaN	NaN	NaN	25.603	NaN	NaN	25.7667	26.3138	26.2403	26.2716	26.4239	NaN	NaN	NaN	NaN	NaN	25.5462	NaN	25.7633	NaN	NaN	NaN	NaN	26.1649	25.6821	26.1714	25.5773	NaN	NaN	NaN	NaN	NaN	NaN	NaN	25.9638
lcl|AE004092.2_prot_AAK34589.1_1441	SPy_1875		conserved hypothetical protein	AAK34589.1	1555887..1556117	26.9415	26.6532	27.3829	27.2407	27.1482	27.9027	26.9184	27.5029	27.9479	27.2523	27.6026	27.1573	26.7718	27.4685	27.7123	27.0935	27.1678	26.9533	27.1765	26.772	27.7584	27.6521	27.9676	27.7025	27.4254	26.9047	27.7313	27.6024	27.7497	27.9123	27.6726	27.7631	27.546	27.554	27.3521	27.4734	26.8186	27.0663	26.8717	27.958	27.8251	27.8255	27.6375	27.7829
lcl|AE004092.2_prot_AAK34590.1_1442	SPy_1876		conserved hypothetical protein	AAK34590.1	1556119..1557801	24.6366	24.9213	24.7484	24.5196	25.2741	24.8376	24.7699	24.9495	24.6348	25.3496	24.403	24.3997	25.4747	24.3889	24.8369	25.3151	24.8957	25.6157	25.2515	24.9012	24.7615	24.7409	25.2583	25.0058	25.0915	25.7593	25.1521	24.8971	24.9318	24.9593	25.3046	24.8693	25.1995	25.0569	24.7245	25.2118	25.7121	25.8433	25.9938	24.933	25.2293	24.7845	25.5827	25.1881
lcl|AE004092.2_prot_AAK34591.1_1443	SPy_1877	glnA	putative glutamine synthetase	AAK34591.1	complement(1558028..1559374)	26.1576	26.6713	26.1694	26.1199	26.9325	26.2402	26.3172	26.3754	25.8712	26.9602	26.3931	26.0938	26.9943	26.2769	26.2303	27.0982	26.3559	26.4968	26.7094	26.3735	26.4803	26.3618	26.5201	26.2911	26.7019	27.126	26.6262	26.507	26.3659	26.4521	26.41	26.2753	26.006	25.8451	25.7203	26.2223	26.6943	26.8196	26.9333	26.1053	26.1792	25.8126	26.1741	26.0492
lcl|AE004092.2_prot_AAK34592.1_1444	SPy_1878		putative transcriptional regulator	AAK34592.1	complement(1559412..1559783)	23.5823	NaN	22.7846	23.1625	22.9206	23.6849	23.6136	23.5736	23.7785	23.4184	NaN	23.4732	23.2098	23.6765	23.2066	NaN	NaN	NaN	NaN	NaN	23.508	23.5395	23.2603	23.7162	23.1637	22.4709	23.1665	23.3106	23.236	23.327	23.1853	22.6536	22.578	NaN	NaN	NaN	NaN	21.6293	NaN	22.1299	22.1279	22.5248	22.5432	22.6289
lcl|AE004092.2_prot_AAK34594.1_1446	SPy_1881	pgk	putative phosphoglycerate kinase	AAK34594.1	complement(1560664..1561860)	33.0145	32.1231	32.6194	32.7277	32.7491	33.2917	32.8676	33.2718	33.3062	32.7675	33.2467	33.0861	32.6553	33.4495	33.3048	32.4486	32.9248	32.6782	32.6651	32.8994	33.0174	32.7399	32.9878	33.1501	32.7474	32.5416	33.0048	33.0165	33.0017	33.2181	33.1386	33.1503	32.7814	32.7483	33.0446	32.6356	32.6514	32.5366	32.504	33.3023	33.2039	33.1378	33.0166	32.999
lcl|AE004092.2_prot_AAK34595.1_1447	SPy_1882	lppC	putative acid phosphatase	AAK34595.1	complement(1562053..1562907)	26.6503	26.5168	26.8188	26.798	27.016	26.7792	26.8099	26.7848	26.7335	26.714	27.2188	26.9025	26.8646	26.8251	26.7132	26.9472	25.8698	26.6564	26.363	25.8603	26.015	26.011	25.9083	26.2384	25.6475	26.1866	25.8387	26.4161	25.6951	26.254	26.1347	25.8914	25.79	26.073	25.8429	26.3094	26.2038	25.8229	26.492	26.1997	26.1183	26.3794	26.2843	25.9025
lcl|AE004092.2_prot_AAK34596.1_1448	SPy_1884		eukaryotic hypersensitive-induced response-like protein	AAK34596.1	complement(1563137..1564027)	26.6455	27.2563	26.8717	26.4356	27.3501	26.5141	26.7806	26.7045	26.5258	27.3347	26.5391	26.5671	27.577	26.1537	26.5746	27.5889	27.0373	27.3266	27.4107	26.6267	26.7261	26.743	27.1379	26.77	27.0848	27.7073	26.9231	26.7614	26.7882	26.8229	27.1893	26.5455	26.7884	26.8168	26.6391	27.2224	27.5197	27.6224	27.5063	26.5792	26.4168	26.5333	27.0764	26.6444
lcl|AE004092.2_prot_AAK34597.1_1449	SPy_1885		conserved hypothetical protein	AAK34597.1	complement(1564264..1565928)	26.888	26.767	26.2995	26.4065	26.6652	26.5042	26.3394	26.4452	26.5452	26.6866	26.5628	26.3544	26.5638	26.6544	26.5216	26.4966	27.0595	26.9885	26.7838	26.5555	27.0066	26.6615	26.958	26.6291	26.9576	26.9548	26.8893	26.9602	26.9095	26.7356	26.8656	26.8623	27.0992	27.2394	27.1115	27.2397	27.2585	27.0293	27.0331	26.9268	27.3021	27.007	27.2243	27.1899
lcl|AE004092.2_prot_AAK34598.1_1450	SPy_1886	asp	putative alkaline-shock protein	AAK34598.1	complement(1565928..1566293)	24.6196	24.356	23.8681	24.6303	24.1893	24.5226	24.4978	24.1458	24.5255	24.4565	24.4338	24.429	24.5492	24.4405	24.719	24.3922	24.2157	24.183	24.423	24.9796	24.0272	24.3034	24.622	24.5811	24.4809	23.9218	24.4911	24.5683	24.6551	24.7816	24.4118	24.4914	24.4382	24.6537	24.7165	24.9121	24.547	24.7004	24.6042	24.7881	24.7796	24.5666	24.3162	24.5577
lcl|AE004092.2_prot_AAK34599.1_1451	SPy_1888	rpmB	50S ribosomal protein L28	AAK34599.1	complement(1566445..1566633)	27.9899	27.6048	28.6096	28.7788	26.5577	26.289	26.4476	26.7772	26.6626	26.5013	26.5938	26.6686	26.4317	26.3054	26.4859	26.5245	28.8182	28.3249	27.8952	28.4895	26.3182	26.0131	26.011	25.9449	25.9594	26.6506	26.4216	26.5718	25.9547	26.2409	26.2606	26.2453	28.5725	26.6421	28.3196	27.0191	26.5209	26.4428	26.8802	26.2571	26.1666	26.7535	26.6281	26.4214
lcl|AE004092.2_prot_AAK34600.1_1452	SPy_1889	fba	putative fructose-bisphosphate aldolase	AAK34600.1	complement(1567015..1567896)	31.1032	30.5271	30.929	30.824	30.6504	31.297	30.7839	31.0928	31.279	30.8684	31.0389	30.9701	30.5344	30.842	30.9321	30.9029	31.3006	30.8885	30.9035	31.0596	31.269	31.1472	31.3137	31.0655	31.1434	30.865	31.2961	31.1168	31.352	31.4535	31.101	31.2609	30.9803	30.989	31.2413	30.8516	31.0066	30.8945	30.8619	31.3377	31.39	31.3422	31.3596	31.3031
lcl|AE004092.2_prot_AAK34601.1_1453	SPy_1892		conserved hypothetical protein	AAK34601.1	complement(1568242..1569168)	24.9953	24.1668	24.4592	24.4514	23.3875	24.7313	NaN	NaN	NaN	NaN	NaN	24.3745	24.432	23.8746	24.3551	24.4311	24.4444	24.9496	24.976	25.3765	23.9343	24.1986	24.5544	24.2799	24.8777	24.6812	24.7552	24.3581	24.6633	24.5076	24.9297	24.202	24.3264	NaN	24.3487	24.6462	24.0969	23.6871	24.1556	24.1766	24.1661	24.4115	24.3862	24.3418
lcl|AE004092.2_prot_AAK34602.1_1454	SPy_1894	pyrG	putative CTP synthetase	AAK34602.1	complement(1569336..1570940)	22.808	NaN	22.6704	22.6178	22.7293	22.1641	22.2856	NaN	NaN	NaN	21.7441	22.0016	23.275	22.2118	22.3424	22.9824	22.8086	23.2477	NaN	23.0889	22.4794	22.0797	22.4201	22.2342	22.3637	22.7959	22.2444	22.4998	22.0986	22.2532	22.3872	NaN	22.7748	NaN	22.632	23.591	23.0248	22.8398	23.3307	22.3848	22.4331	22.6488	23.2296	22.3686
lcl|AE004092.2_prot_AAK34603.1_1455	SPy_1895	rpoE	putative DNA-directed RNA polymerase (delta subunit)	AAK34603.1	complement(1571197..1571772)	26.791	26.2143	26.5139	26.4014	25.8522	26.5789	26.2407	25.962	26.6637	26.292	26.7132	26.5546	25.9773	26.5583	26.7586	26.2662	27.1023	26.2706	26.348	26.6786	26.8883	26.4223	26.7344	26.5538	26.5737	26.4098	27.0806	26.81	26.8019	26.6966	26.6663	27.1397	27.2904	27.3926	27.4053	27.2097	26.6498	26.8485	26.3419	27.2551	27.6054	27.5754	27.7026	27.5247
lcl|AE004092.2_prot_AAK34604.2_1456	SPy_1896	ropA	transcription regulator - (trigger factor (prolyl isomerase))	AAK34604.2	complement(1571989..1573272)	31.1301	30.7942	31.2429	31.3002	30.9738	31.5783	31.1056	31.344	31.5765	30.9121	31.3372	31.1904	30.8041	31.3512	31.4402	31.0833	31.2811	30.6653	30.7836	31.0852	31.3331	31.3239	31.4132	31.5516	31.2583	30.9164	31.4911	31.5376	31.5489	31.5551	31.5669	31.7168	31.2611	31.3309	31.3393	31.0589	30.9105	31.0799	30.9616	31.7503	31.4725	31.7805	31.4851	31.6224
lcl|AE004092.2_prot_AAK34612.1_1464	SPy_1904	hsdR	putative type I site-specific deoxyribonuclease	AAK34612.1	1584927..1587905	NaN	NaN	NaN	NaN	NaN	NaN	NaN	NaN	NaN	NaN	NaN	NaN	NaN	NaN	NaN	NaN	NaN	NaN	NaN	NaN	NaN	NaN	NaN	NaN	NaN	NaN	NaN	NaN	NaN	NaN	NaN	NaN	NaN	NaN	NaN	NaN	NaN	21.7416	NaN	NaN	NaN	NaN	NaN	NaN
lcl|AE004092.2_prot_AAK34613.1_1465	SPy_1905	hsdS	putative type I site-specific deoxyribonuclease	AAK34613.1	1587918..1589117	NaN	NaN	NaN	NaN	NaN	NaN	NaN	NaN	NaN	NaN	NaN	NaN	NaN	NaN	NaN	NaN	NaN	NaN	NaN	NaN	NaN	NaN	NaN	NaN	NaN	NaN	NaN	NaN	NaN	NaN	NaN	NaN	NaN	NaN	NaN	NaN	NaN	NaN	19.9372	NaN	NaN	NaN	NaN	NaN
lcl|AE004092.2_prot_AAK34614.1_1466	SPy_1906	hsdM	putative type I site-specific deoxyribonuclease	AAK34614.1	1589130..1590710	NaN	NaN	NaN	NaN	NaN	NaN	NaN	NaN	NaN	NaN	NaN	NaN	NaN	NaN	NaN	NaN	NaN	NaN	NaN	NaN	NaN	NaN	NaN	NaN	NaN	NaN	NaN	NaN	NaN	NaN	NaN	NaN	NaN	NaN	NaN	NaN	NaN	NaN	NaN	NaN	NaN	21.8023	NaN	NaN
lcl|AE004092.2_prot_AAK34620.1_1472	SPy_1916	lacG	putative phospho-beta-D-galactosidase	AAK34620.1	complement(1598994..1600400)	28.454	27.658	28.21	28.5452	28.5731	28.7583	28.659	29.0392	28.8314	28.4157	28.9851	28.8568	28.3649	29.2872	29.0998	28.1698	28.2779	28.0036	28.0206	28.2684	28.6652	28.369	28.5169	28.9005	28.1657	28.136	28.4217	28.4694	28.4166	28.681	28.6463	28.7617	28.5165	28.0169	28.5408	28.348	28.3036	28.1308	28.2235	28.9149	29.0366	28.9886	29.0558	28.6974
lcl|AE004092.2_prot_AAK34621.1_1473	SPy_1917	lacE	putative PTS system, lactose-specific component IIBC	AAK34621.1	complement(1600488..1602185)	25.4247	25.8681	25.2098	25.3151	25.9967	25.2528	25.3033	25.5244	25.1211	26.3381	24.9211	25.194	26.2079	25.181	25.2652	25.8743	25.4893	25.9077	25.8974	25.2662	25.0096	25.1382	25.6822	25.573	25.5816	26.2069	25.6128	25.3553	25.1914	25.637	25.7251	24.9572	25.3886	25.3974	25.0637	25.8475	26.0317	25.9743	26.0938	25.2962	24.9613	25.3513	25.3864	25.2876
lcl|AE004092.2_prot_AAK34622.1_1474	SPy_1918	lacF	putative PTS system, lactose-specific component IIA	AAK34622.1	complement(1602185..1602502)	25.7751	25.5202	25.8657	25.533	25.5787	25.5205	24.9074	25.3614	25.9014	25.2102	25.3479	24.8064	25.2669	25.3148	25.1937	25.6164	25.9204	25.1334	25.6542	26.0507	26.2361	25.7397	25.9489	25.4266	25.7029	25.617	26.0802	25.2468	25.8587	25.853	25.8552	26.0126	25.7384	24.8967	25.5982	26.437	26.4564	26.286	26.3047	26.1582	27.4615	26.9987	26.4971	26.4612
lcl|AE004092.2_prot_AAK34623.1_1475	SPy_1919	lacD.2	putative tagatose 1,6-diphosphate aldolase	AAK34623.1	complement(1602526..1603509)	29.2591	29.0892	29.0265	29.2864	29.4139	29.4016	29.213	29.4716	29.5024	29.2934	29.3046	29.4456	29.4595	29.3807	29.2769	29.312	29.3432	29.6157	29.5326	29.1266	29.4762	29.3989	29.645	29.4884	29.3529	29.4832	29.4335	29.1853	29.5201	29.7182	29.4256	29.4546	29.473	29.4121	29.2533	29.414	29.3734	29.3264	29.4937	29.5299	29.5068	29.3243	29.2844	29.3944
lcl|AE004092.2_prot_AAK34624.1_1476	SPy_1921	lacC.2	putative tagatose 6-phosphate kinase	AAK34624.1	complement(1603513..1604442)	23.2494	23.8312	23.0903	22.0594	22.9985	22.7124	23.0486	22.6648	NaN	23.1785	23.3882	NaN	23.2555	23.241	NaN	NaN	23.3269	23.12	23.2956	23.2745	23.5365	21.7975	23.5095	23.085	NaN	22.6221	22.9778	NaN	23.5055	23.5607	22.9125	NaN	23.3045	24.3459	23.8269	21.8976	23.1263	23.6301	23.4232	23.0791	23.4156	23.1257	23.3945	22.8393
lcl|AE004092.2_prot_AAK34625.1_1477	SPy_1922	lacB.2	putative galactose-6-phosphate isomerase (B subunit)	AAK34625.1	complement(1604490..1605005)	27.6287	26.6242	27.4	27.0571	26.5742	26.6674	26.1319	26.6051	26.7489	26.5459	26.4647	26.4942	26.4819	26.8038	26.6905	26.35	27.1889	26.9898	27.2752	27.7923	26.998	26.3376	27.1003	26.6823	26.9486	26.718	27.2064	27.2817	26.9578	27.0519	26.7753	27.2613	28.3258	28.1033	28.9829	28.2699	27.9529	27.401	27.5834	27.8792	28.7858	28.6228	28.9741	28.8428
lcl|AE004092.2_prot_AAK34626.1_1478	SPy_1923	lacA.2	galactosidase acetyltransferase	AAK34626.1	complement(1605040..1605468)	27.6132	27.2486	27.2832	27.4509	27.2302	27.5841	27.3629	27.6757	27.4045	27.58	27.4696	27.512	27.0917	27.5668	27.5433	27.2161	27.7912	27.1375	27.6009	27.9524	27.3648	27.3619	27.483	27.7015	27.4256	27.0992	27.5493	27.5701	27.3885	27.4849	27.4506	27.6117	28.2462	28.4188	28.8924	28.37	27.7974	27.6889	27.7984	28.2338	28.7603	28.5679	28.6543	28.6453
lcl|AE004092.2_prot_AAK34627.1_1479	SPy_1924	lacR.2	putative lactose phosphotransferase system repressor protein	AAK34627.1	1605914..1606687	26.1277	24.2337	24.7668	25.2853	23.9335	23.9414	23.794	24.151	23.79	23.9464	23.9523	24.0024	23.6374	24.177	24.225	24.0217	24.7209	24.7982	24.5482	23.0221	24.1134	24.068	24.1003	23.9245	23.8651	23.9959	23.9939	24.1016	23.9445	23.6422	23.8469	23.9242	24.5112	24.4359	24.5287	24.3651	24.0485	24.2025	24.4588	23.9958	24.1218	23.734	24.3328	24.0388
lcl|AE004092.2_prot_AAK34629.1_1481	SPy_1927		hypothetical protein	AAK34629.1	1607620..1607955	NaN	NaN	NaN	NaN	NaN	NaN	NaN	NaN	NaN	NaN	NaN	NaN	NaN	NaN	NaN	NaN	NaN	NaN	NaN	NaN	NaN	NaN	NaN	NaN	NaN	NaN	NaN	NaN	NaN	NaN	NaN	NaN	NaN	NaN	NaN	NaN	NaN	NaN	NaN	NaN	NaN	NaN	NaN	NaN
lcl|AE004092.2_prot_AAK34630.1_1482	SPy_1931	rpsI	ribosomal protein S9	AAK34630.1	complement(1609180..1609572)	26.924	26.8926	26.8882	26.9271	26.8199	27.0666	26.5532	26.5644	26.7535	27.3249	26.5614	26.6098	27.1863	26.9252	26.5346	27.058	27.1956	27.1579	27.0797	26.5846	26.9917	26.4522	26.8017	26.8048	26.9842	27.1504	26.5282	26.8622	26.8917	26.7438	26.8833	26.4931	26.8747	26.7238	27.1348	26.773	27.2833	26.9764	27.1129	26.5052	26.4914	26.5625	26.8551	26.8017
lcl|AE004092.2_prot_AAK34631.1_1483	SPy_1932	rplM	50S ribosomal protein L13	AAK34631.1	complement(1609593..1610039)	28.4742	28.3305	29.2222	29.1668	27.2904	27.1247	27.4691	27.7453	27.3875	27.9551	27.6982	27.5357	27.6086	27.6642	27.2738	27.5413	29.208	28.733	28.5831	28.7527	28.0861	27.4902	27.8186	27.5893	27.3376	28.0822	27.6744	27.5451	27.5651	27.4269	27.2366	27.4385	29.1938	27.2842	28.9382	27.4365	27.7674	27.6224	27.6845	27.2274	27.3694	27.0621	27.4825	27.6065
lcl|AE004092.2_prot_AAK34634.1_1486	SPy_1936		conserved hypothetical protein	AAK34634.1	complement(1611102..1611962)	23.6103	22.8551	23.6754	NaN	23.8629	NaN	23.1123	NaN	23.5299	23.9613	NaN	24.1411	24.2808	23.3881	NaN	23.6858	23.2538	24.2756	24.1479	23.9545	23.679	23.6827	23.8314	NaN	23.8245	23.8554	NaN	23.8295	23.6614	23.2388	23.8384	NaN	23.6893	23.8494	23.7611	23.7989	23.717	23.6982	23.8027	24.3678	23.6904	24.4538	23.9213	23.6231
lcl|AE004092.2_prot_AAK34636.1_1488	SPy_1938		putative tRNA/rRNA methyltransferase	AAK34636.1	complement(1612581..1613327)	23.6594	23.6405	23.7999	23.4568	23.7191	23.4615	23.1527	23.1685	23.2004	24.3104	23.3024	23.0378	23.8703	23.1165	23.448	23.8203	24.1564	23.9962	23.9386	23.8328	22.9711	23.0964	23.7367	23.4157	23.6685	24.1065	23.6217	23.6472	23.5585	23.4475	23.6913	23.4641	24.1435	24.0225	23.8974	23.9852	24.3749	24.2708	24.403	23.463	23.8259	23.6784	24.1391	24.0996
lcl|AE004092.2_prot_AAK34637.1_1489	SPy_1939		hypothetical protein	AAK34637.1	complement(1613374..1614171)	NaN	NaN	NaN	NaN	21.1038	21.2905	21.4904	21.5833	NaN	21.0746	NaN	22.0803	21.3988	22.2239	21.3476	21.4482	NaN	NaN	NaN	NaN	21.5265	NaN	NaN	21.3619	NaN	20.8153	21.7218	20.9834	21.0969	NaN	21.3417	20.8778	NaN	NaN	NaN	NaN	NaN	NaN	NaN	NaN	21.3658	NaN	NaN	21.5163
lcl|AE004092.2_prot_AAK34639.1_1491	SPy_1941	cysS	putative cysteinyl-tRNA synthetase	AAK34639.1	complement(1614773..1616116)	NaN	23.2406	NaN	NaN	NaN	NaN	NaN	NaN	NaN	23.8464	NaN	NaN	NaN	NaN	NaN	NaN	22.9965	23.338	23.9718	NaN	NaN	NaN	NaN	NaN	NaN	24.4742	NaN	NaN	NaN	NaN	NaN	NaN	22.9245	23.1451	23.6339	23.5475	23.7461	23.5649	24.4213	NaN	NaN	NaN	NaN	23.3442
lcl|AE004092.2_prot_AAK34642.1_1494	SPy_1945		hypothetical protein	AAK34642.1	complement(1617443..1618195)	23.0593	23.5444	23.6857	23.7679	NaN	22.8368	NaN	24.2708	23.969	23.7806	23.5472	23.7602	23.2683	23.6768	23.2864	23.7652	23.935	24.1467	23.6102	23.8992	NaN	NaN	23.9907	23.2753	24.0255	23.9205	23.5635	23.6726	24.2055	24.0495	NaN	23.4519	23.8779	23.9947	24.1103	23.9567	23.9357	23.9791	23.9604	23.7207	24.6285	24.2155	24.4678	24.5401
lcl|AE004092.2_prot_AAK34643.1_1495	SPy_1946	pnpA	putative polynucleotide phosphorylase, alpha chain	AAK34643.1	complement(1618188..1620320)	23.9962	24.9025	24.1116	23.9958	24.8738	23.672	24.4827	24.2276	24.4671	24.8185	23.8435	24.3968	25.1171	24.1356	24.8962	25.0276	24.3966	24.6989	24.5333	23.7325	24.9519	24.0914	25.0054	24.5379	24.9188	25.3536	24.6292	24.8435	24.7562	24.6403	24.6493	24.5305	24.4504	25.3149	24.6891	24.8674	25.9576	25.9308	25.8215	24.9358	25.2561	25.2407	25.5271	25.1786
lcl|AE004092.2_prot_AAK34648.1_1500	SPy_1955	rpsO	30S ribosomal protein S15	AAK34648.1	complement(1625436..1625705)	29.0829	28.1049	28.9321	28.749	27.8394	28.3406	28.2985	28.1671	28.3537	28.0291	28.7415	28.0697	27.7586	28.3052	28.0939	27.8635	28.6973	28.7182	28.335	28.9051	27.9945	27.9154	27.7565	28.1053	27.9552	28.068	28.1847	28.2849	27.8262	28.2171	28.1544	28.02	28.8907	28.047	28.4712	28.2763	27.8866	27.8624	28.0832	28.2022	28.4769	28.501	28.7651	28.523
lcl|AE004092.2_prot_AAK34651.1_1503	SPy_1958	def	putative polypeptide deformylase	AAK34651.1	1626514..1627128	26.6547	26.6033	26.543	26.3825	26.4369	26.509	25.8901	26.1874	26.3559	26.3863	25.8349	25.8792	26.234	26.3968	26.3344	26.3437	26.9717	26.2628	26.7091	26.727	26.6345	26.3304	26.6335	26.2668	26.6996	26.6787	26.72	26.6353	26.7261	26.6299	26.6618	26.5004	26.4836	26.6549	26.6736	26.6865	26.6317	26.6891	26.7187	26.5746	26.9814	26.5455	26.9039	26.8305
lcl|AE004092.2_prot_AAK34652.1_1504	SPy_1959		conserved hypothetical protein	AAK34652.1	complement(1627162..1627704)	25.7201	26.0427	25.5133	25.9128	26.0558	25.5438	25.3038	25.5237	24.8535	25.9216	25.3163	25.4855	26.0445	25.9775	25.9294	25.5619	25.4981	25.7524	25.3218	25.643	25.6495	25.4923	25.4358	25.9196	26.1474	26.2163	25.7684	26.129	26.1245	25.8466	25.6777	25.9493	25.4592	24.8779	25.226	25.6769	25.7522	25.7626	25.6908	25.4622	25.4543	25.1252	24.9533	25.255
lcl|AE004092.2_prot_AAK34653.1_1505	SPy_1960		putative transcriptional regulator (MarR family)	AAK34653.1	complement(1627835..1628263)	NaN	NaN	NaN	NaN	NaN	NaN	NaN	NaN	NaN	NaN	NaN	NaN	NaN	NaN	NaN	NaN	NaN	NaN	NaN	NaN	NaN	NaN	NaN	NaN	NaN	NaN	NaN	NaN	NaN	NaN	NaN	NaN	NaN	NaN	NaN	NaN	20.5883	NaN	20.4994	NaN	NaN	NaN	NaN	NaN
lcl|AE004092.2_prot_AAK34655.1_1507	SPy_1962	proS	putative prolyl-tRNA synthetase	AAK34655.1	complement(1633025..1634881)	25.755	26.253	25.7706	25.6471	26.2569	25.7181	25.7251	25.777	25.3836	26.3224	25.3391	25.9344	26.6716	25.8007	25.777	26.4482	25.8304	26.0799	26.189	25.6873	25.8273	25.6082	25.9494	25.8637	26.1507	26.6407	26.0133	25.9877	25.7547	25.8276	26.089	25.4727	25.8421	25.9784	25.6098	26.3559	26.6795	26.6937	26.6675	25.7072	25.7884	25.6352	26.229	25.8814
lcl|AE004092.2_prot_AAK34656.1_1508	SPy_1963		may be involved in production of a peptide sex pheromone	AAK34656.1	complement(1635079..1636338)	NaN	22.8835	NaN	NaN	22.8465	22.8317	22.6184	22.5173	22.9842	22.7982	22.7615	22.4858	23.1931	22.887	22.7984	22.9534	NaN	NaN	22.5483	22.0304	22.6872	22.7352	22.7343	22.9444	22.6197	23.275	22.5198	22.6612	22.6615	22.517	22.491	22.7619	NaN	22.6334	22.1656	22.8262	23.1663	23.0734	23.4945	22.2905	22.4094	22.5833	22.7556	22.5613
lcl|AE004092.2_prot_AAK34657.1_1509	SPy_1964	cdsA	putative phosphatidate cytidylyltransferase (CDP-diglyceride synthase)	AAK34657.1	complement(1636411..1637205)	NaN	NaN	NaN	NaN	NaN	NaN	NaN	NaN	NaN	NaN	NaN	NaN	21.0781	NaN	NaN	NaN	NaN	NaN	NaN	NaN	NaN	NaN	NaN	NaN	NaN	NaN	NaN	NaN	NaN	NaN	NaN	NaN	NaN	NaN	NaN	NaN	NaN	NaN	21.9171	NaN	NaN	NaN	NaN	NaN
lcl|AE004092.2_prot_AAK34658.1_1510	SPy_1965	uppS	putative undecaprenyl pyrophosphate synthetase	AAK34658.1	complement(1637218..1637967)	22.5836	23.4102	22.1859	NaN	NaN	22.6795	22.7643	23.2093	22.4676	23.0631	NaN	22.8169	23.2684	22.8663	22.6899	23.3329	NaN	NaN	NaN	22.3999	22.7458	NaN	22.7951	NaN	22.7891	23.0037	NaN	NaN	22.6361	NaN	NaN	22.8811	22.4585	NaN	NaN	NaN	23.1794	22.6042	22.909	NaN	22.6521	NaN	23.7471	22.8054
lcl|AE004092.2_prot_AAK34659.2_1511	SPy_1968		hypothetical protein	AAK34659.2	complement(1638186..1638551)	NaN	23.9366	24.2828	NaN	24.2204	NaN	NaN	NaN	23.7122	24.4531	NaN	NaN	24.2802	NaN	24.2811	24.5085	23.9305	24.0187	NaN	NaN	NaN	NaN	NaN	NaN	NaN	NaN	NaN	NaN	NaN	NaN	23.5881	NaN	23.986	23.9888	23.6745	24.1291	23.7208	23.7849	23.6905	NaN	23.6232	NaN	23.7713	NaN
lcl|AE004092.2_prot_AAK34660.1_1512	SPy_1971		conserved hypothetical protein	AAK34660.1	complement(1638667..1639041)	25.5753	25.3575	25.676	25.6107	25.1871	25.5971	24.5515	25.1876	25.4103	25.1982	24.5594	25.3087	24.768	25.4546	25.5961	25.5005	25.2019	25.7042	25.6288	25.2054	25.6592	25.0426	25.4781	25.3005	25.6259	24.9858	25.6972	25.5571	25.9644	25.6155	25.3648	25.9114	26.2082	25.7968	26.0566	25.6057	25.808	25.5936	25.4877	25.9374	26.1176	25.8503	25.8348	25.7917
lcl|AE004092.2_prot_AAK34661.1_1513	SPy_1972	pulA	putative pullulanase	AAK34661.1	complement(1639156..1642653)	NaN	22.4417	NaN	NaN	21.8683	22.306	21.7294	21.9549	22.2801	22.287	22.2902	NaN	22.0649	NaN	NaN	22.1511	NaN	NaN	21.8061	NaN	22.267	NaN	22.0973	22.3183	22.2059	22.6383	22.393	22.0936	22.1896	22.1416	22.5788	NaN	22.4941	22.3248	22.4265	22.3919	22.4535	22.2271	22.2688	22.1153	22.194	22.5987	22.9792	22.5569
lcl|AE004092.2_prot_AAK34662.2_1514	SPy_1973	dexB	dextran glucosidase	AAK34662.2	complement(1642851..1644464)	NaN	22.0126	NaN	NaN	NaN	NaN	NaN	NaN	NaN	NaN	NaN	NaN	NaN	NaN	NaN	NaN	NaN	21.2868	NaN	NaN	NaN	NaN	NaN	NaN	NaN	NaN	NaN	NaN	NaN	NaN	NaN	NaN	21.9486	22.0063	NaN	22.391	NaN	NaN	NaN	NaN	NaN	NaN	NaN	21.8339
lcl|AE004092.2_prot_AAK34663.1_1515	SPy_1976	msmK	multiple sugar-binding ABC transport system (ATP-binding protein)	AAK34663.1	complement(1644593..1645726)	24.4106	24.2903	25.1666	23.641	24.8908	24.5772	24.4492	24.7407	24.446	25.1778	24.1668	24.3207	24.8173	24.5157	24.5862	24.7444	24.5961	24.7541	24.6013	24.7741	24.7072	24.7057	25.0985	24.7505	24.9078	25.1455	25.0338	24.7953	25.0517	24.7511	25.275	24.665	24.7944	24.4316	24.5606	25.2943	25.1349	25.3665	25.2685	25.0098	25.1334	25.1317	25.6777	25.172
lcl|AE004092.2_prot_AAK34666.1_1518	SPy_1980		conserved hypothetical protein	AAK34666.1	complement(1648652..1649095)	NaN	NaN	NaN	NaN	NaN	NaN	NaN	NaN	NaN	NaN	NaN	NaN	21.9741	NaN	NaN	NaN	NaN	NaN	NaN	NaN	21.8685	NaN	21.5706	NaN	21.3443	20.7683	NaN	NaN	NaN	21.3279	21.3214	NaN	NaN	NaN	NaN	NaN	NaN	NaN	NaN	NaN	21.7154	NaN	NaN	20.9936
lcl|AE004092.2_prot_AAK34667.2_1519	SPy_1981	relA	(p)ppGpp synthetase	AAK34667.2	complement(1649110..1651341)	NaN	NaN	NaN	24.2657	NaN	NaN	NaN	NaN	NaN	24.1377	NaN	NaN	23.8108	NaN	NaN	NaN	NaN	NaN	NaN	24.3056	NaN	NaN	23.6052	NaN	24.2723	23.9742	24.1417	NaN	NaN	NaN	NaN	NaN	NaN	NaN	NaN	24.1453	24.0227	23.5058	23.7971	NaN	24.0042	24.0626	24.0004	24.005
lcl|AE004092.2_prot_AAK34673.1_1525	SPy_1988		putative methyltransferase	AAK34673.1	complement(1658079..1659032)	NaN	23.149	23.9287	NaN	23.8928	23.2369	NaN	23.6828	23.3477	23.278	NaN	NaN	23.1675	23.2474	NaN	23.8735	23.3557	NaN	23.2344	22.8545	23.494	23.2617	23.3648	NaN	23.5637	23.1852	23.4887	23.5797	23.3347	23.4902	23.2694	22.9996	23.4252	NaN	23.1033	23.9288	23.7412	23.8617	24.1061	23.7308	24.2723	24.0008	23.7575	23.5347
lcl|AE004092.2_prot_AAK34674.1_1526	SPy_1989		hypothetical protein	AAK34674.1	complement(1659103..1659534)	NaN	NaN	23.6266	23.5195	NaN	NaN	NaN	NaN	NaN	NaN	NaN	NaN	NaN	NaN	23.7415	NaN	NaN	NaN	NaN	NaN	24.0279	NaN	23.9003	24.1726	24.0331	23.4201	23.9623	NaN	24.096	24.6595	NaN	24.5054	24.1699	24.3089	NaN	NaN	22.9353	24.2087	24.4801	24.938	24.8267	24.8824	24.8188	24.8122
lcl|AE004092.2_prot_AAK34677.1_1529	SPy_1992		conserved hypothetical protein	AAK34677.1	1662162..1663430	NaN	NaN	NaN	NaN	NaN	NaN	NaN	NaN	NaN	NaN	NaN	NaN	NaN	NaN	NaN	NaN	NaN	NaN	NaN	NaN	NaN	NaN	NaN	NaN	NaN	NaN	NaN	NaN	NaN	NaN	NaN	NaN	NaN	NaN	NaN	NaN	NaN	NaN	NaN	NaN	NaN	NaN	20.5218	NaN
lcl|AE004092.2_prot_AAK34687.1_1539	SPy_2005		hypothetical protein	AAK34687.1	complement(1671649..1671849)	29.9912	29.149	30.0305	30.1841	29.5761	30.4522	29.4643	29.7889	30.4923	29.6297	29.8506	29.4212	29.2773	29.9643	30.1577	29.587	30.3643	29.8161	29.909	29.7952	30.5466	30.0856	30.4302	30.0683	30.2064	29.5502	30.089	30.5833	30.3209	30.3223	29.9418	30.4653	30.0528	29.9589	30.4996	30.1939	30.6002	30.2037	30.1858	30.8073	30.5466	30.9293	30.5727	30.4015
lcl|AE004092.2_prot_AAK34688.1_1540	SPy_2006		hypothetical protein	AAK34688.1	complement(1672018..1674495)	NaN	21.7765	21.6449	21.8781	NaN	22.1714	22.3997	21.9065	22.2038	22.2801	NaN	21.7156	22.2133	NaN	NaN	21.9244	NaN	NaN	NaN	NaN	22.234	22.0781	21.9854	22.0942	21.6516	22.0218	21.3534	21.4201	21.735	21.7375	21.9019	NaN	NaN	NaN	21.1619	NaN	21.1432	21.4235	20.8454	21.9252	21.5098	NaN	22.5468	22.2866
lcl|AE004092.2_prot_AAK34689.1_1541	SPy_2007	lmb	putative laminin adhesion	AAK34689.1	complement(1674508..1675428)	NaN	NaN	NaN	NaN	NaN	NaN	NaN	NaN	NaN	NaN	NaN	NaN	NaN	NaN	NaN	NaN	NaN	NaN	NaN	NaN	NaN	NaN	NaN	NaN	NaN	NaN	NaN	NaN	NaN	NaN	NaN	20.2093	NaN	NaN	NaN	NaN	NaN	NaN	NaN	NaN	NaN	NaN	NaN	NaN
lcl|AE004092.2_prot_AAK34691.1_1543	SPy_2010	scpA	C5A peptidase precursor	AAK34691.1	complement(1676900..1680445)	26.3482	26.8667	26.5024	26.2008	26.4075	26.1048	25.9669	26.114	26.1803	27.6785	25.8242	26.033	27.0518	25.6733	26.2568	28.1358	NaN	25.1823	25.417	24.2716	24.7232	24.8449	24.6612	24.9565	24.5763	24.2192	24.7612	24.5906	24.5472	24.7137	24.6664	24.8017	23.8521	24.3011	NaN	NaN	22.9691	23.3507	25.1155	NaN	25.1719	23.7189	24.9449	NaN
lcl|AE004092.2_prot_AAK34693.1_1545	SPy_2016	sic	inhibitor of complement-mediated lysis	AAK34693.1	complement(1682663..1683589)	NaN	NaN	NaN	20.9112	21.7578	21.9	NaN	22.0035	22.0586	21.7431	22.1704	22.0854	21.4825	23.2028	22.0616	21.822	NaN	NaN	NaN	NaN	21.6229	NaN	21.4358	21.8102	21.2151	NaN	NaN	NaN	21.4202	NaN	21.4804	21.6112	NaN	NaN	NaN	NaN	NaN	20.5483	20.1881	NaN	NaN	NaN	NaN	NaN
lcl|AE004092.2_prot_AAK34694.1_1546	SPy_2018	emm1	M protein type 1	AAK34694.1	complement(1683778..1685232)	29.4671	29.3509	29.6619	30.0201	31.8318	30.271	29.2119	29.5042	30.0794	29.3531	29.3373	29.2782	29.3559	31.5159	30.8388	30.0695	28.0505	27.871	28.6677	28.8999	28.5403	28.8453	27.9544	28.6764	29.4726	28.2132	29.7987	30.5652	28.1113	28.4919	28.6472	29.0148	26.8803	26.986	26.8069	26.9858	27.8442	27.938	27.5759	27.4947	28.7022	28.0877	27.9374	27.5442
lcl|AE004092.2_prot_AAK34695.1_1547	SPy_2019	mga	M protein trans-acting positive regulator	AAK34695.1	complement(1685417..1687006)	NaN	NaN	NaN	NaN	NaN	NaN	NaN	NaN	NaN	NaN	NaN	NaN	NaN	NaN	NaN	NaN	NaN	NaN	NaN	NaN	NaN	NaN	NaN	NaN	NaN	NaN	NaN	NaN	NaN	NaN	NaN	NaN	NaN	NaN	NaN	23.3556	NaN	23.8525	23.8243	NaN	NaN	NaN	NaN	NaN
lcl|AE004092.2_prot_AAK34697.1_1549	SPy_2025	isp	immunogenic secreted protein precursor	AAK34697.1	complement(1688012..1689637)	23.7124	24.1449	23.8564	24.2043	23.8299	24.4564	24.4862	24.0434	22.3411	24.7906	22.9496	24.6393	22.6816	25.3841	24.3907	22.521	19.8275	NaN	21.9108	NaN	20.0354	NaN	19.594	19.4479	NaN	18.5898	18.7911	NaN	20.2698	19.2843	19.2812	NaN	NaN	NaN	NaN	NaN	NaN	19.3929	19.2892	19.2422	19.3381	19.9334	NaN	18.7661
lcl|AE004092.2_prot_AAK34701.1_1553	SPy_2031		putative ABC transporter (ATP-binding protein)	AAK34701.1	complement(1693101..1693775)	NaN	NaN	NaN	NaN	NaN	NaN	NaN	NaN	NaN	21.5851	NaN	NaN	NaN	NaN	NaN	NaN	NaN	NaN	NaN	NaN	NaN	NaN	NaN	NaN	NaN	NaN	NaN	NaN	21.7582	NaN	NaN	NaN	NaN	NaN	NaN	NaN	22.0868	22.1515	NaN	NaN	21.6747	NaN	NaN	22.0734
lcl|AE004092.2_prot_AAK34702.1_1554	SPy_2032		putative ATP-binding cassette transporter-like protein	AAK34702.1	complement(1693762..1695030)	22.2788	23.3457	23.0371	23.726	23.8158	23.2116	23.8276	NaN	23.6971	23.6569	22.2579	22.3866	23.6644	24.0852	24.1626	23.3519	23.4886	22.6802	21.1724	23.7073	22.8355	22.6126	23.4701	23.2139	23.4817	23.3369	24.0947	24.0938	23.3273	23.0311	23.6944	23.8583	25.0383	25.2304	24.9338	25.247	24.6634	24.8033	24.2528	24.5095	24.7824	24.0336	24.4601	24.401
lcl|AE004092.2_prot_AAK34703.1_1555	SPy_2033		hypothetical protein	AAK34703.1	complement(1695453..1695857)	NaN	22.3673	23.1709	23.1471	22.0571	22.1708	22.1587	NaN	22.4944	22.2076	22.6819	22.7772	22.3458	22.7613	22.9694	22.3252	NaN	NaN	23.1895	NaN	NaN	NaN	NaN	22.3854	21.9703	22.7371	22.5187	22.1895	22.7849	22.8957	23.2758	NaN	24.1081	24.1376	24.4925	23.6371	23.8247	23.482	23.4685	23.0665	22.5732	24.0185	24.4118	23.7959
lcl|AE004092.2_prot_AAK34704.1_1556	SPy_2034		conversed hypothetical protein	AAK34704.1	complement(1695884..1696180)	24.6966	24.6797	24.6732	24.5488	23.6152	24.6529	23.9641	24.1918	24.7015	24.0502	24.6499	24.453	24.2927	24.71	24.53	24.4578	24.5654	24.9177	24.9901	25.2875	25.2381	24.6252	25.0951	24.8512	25.0593	24.6351	25.2994	24.74	25.2633	24.8886	24.0842	25.0475	25.2474	25.5057	25.3855	25.1345	24.6775	24.3783	24.6323	24.8617	25.6745	25.0601	25.0943	25.4701
lcl|AE004092.2_prot_AAK34705.1_1557	SPy_2037		conserved hypothetical	AAK34705.1	complement(1696936..1697865)	30.1055	30.533	30.0003	30.1197	30.6459	30.1352	30.0079	30.2624	29.9985	30.5978	29.9728	30.0821	30.8116	29.7687	29.9735	30.777	30.4129	30.8131	30.6497	29.9841	30.2875	30.276	30.5019	30.3184	30.6659	31.0471	30.4714	30.3944	30.2803	30.2172	30.3826	30.0657	30.1056	30.224	29.9327	30.4101	31.039	30.9427	31.0428	29.9187	29.9836	30.1463	30.4546	30.1965
lcl|AE004092.2_prot_AAK34706.1_1558	SPy_2039	speB	pyrogenic exotoxin B	AAK34706.1	complement(1698652..1699848)	30.4986	30.1487	30.3454	30.4147	30.2828	30.3164	30.0689	30.5436	30.2036	29.8315	30.103	29.9896	29.6256	30.1296	30.1097	30.3363	29.4004	29.2331	29.8519	29.0647	29.712	29.5295	29.3124	29.7314	28.9998	28.9232	28.9954	29.2129	29.0238	29.3091	29.29	29.2257	28.5331	28.6027	28.5305	28.3986	28.2834	28.3784	28.3937	28.6064	28.6178	28.9541	28.6649	28.6354
lcl|AE004092.2_prot_AAK34709.1_1561	SPy_2042	ropB	putative transcription regulator	AAK34709.1	1700789..1701631	NaN	NaN	NaN	NaN	NaN	NaN	NaN	NaN	NaN	NaN	NaN	NaN	NaN	NaN	NaN	NaN	NaN	NaN	NaN	NaN	NaN	NaN	NaN	NaN	NaN	NaN	NaN	NaN	NaN	NaN	NaN	NaN	NaN	NaN	NaN	NaN	NaN	20.4663	20.8633	NaN	NaN	NaN	NaN	NaN
lcl|AE004092.2_prot_AAK34710.1_1562	SPy_2043	mf	mitogenic factor	AAK34710.1	complement(1701872..1702687)	25.6148	24.7668	25.5468	25.4836	24.8165	25.4644	24.6538	25.6416	25.2277	24.7639	25.1301	24.0875	24.6782	25.1045	25.077	24.7625	24.137	23.5925	24.7861	23.4541	24.3095	23.4866	23.9888	23.6966	23.486	23.5012	23.5124	23.7382	23.0709	24.1704	23.5796	23.8544	23.317	22.8899	23.3917	23.3931	22.4191	22.6088	22.7166	22.7326	23.3681	23.8881	23.5894	23.5439
lcl|AE004092.2_prot_AAK34711.1_1563	SPy_2045		protein low temperature requirement C	AAK34711.1	1703051..1703560	22.8773	22.6786	22.5217	22.8796	NaN	NaN	NaN	NaN	NaN	NaN	NaN	NaN	NaN	NaN	NaN	NaN	23.1124	23.1298	23.1857	23.3911	NaN	NaN	23.5231	NaN	NaN	23.2166	NaN	NaN	NaN	NaN	NaN	NaN	23.0997	23.1218	23.0195	23.2471	23.3185	23.1903	23.6032	NaN	NaN	NaN	24.1193	NaN
lcl|AE004092.2_prot_AAK34712.1_1564	SPy_2047	gldA	putative glycerol dehydrogenase	AAK34712.1	complement(1703642..1704730)	NaN	NaN	NaN	NaN	NaN	NaN	NaN	NaN	NaN	NaN	NaN	NaN	NaN	NaN	NaN	NaN	NaN	NaN	NaN	NaN	NaN	NaN	NaN	NaN	NaN	NaN	NaN	NaN	NaN	NaN	NaN	NaN	NaN	NaN	NaN	NaN	21.9511	21.5213	21.6984	21.6455	22.0815	21.6336	21.5892	NaN
lcl|AE004092.2_prot_AAK34713.1_1565	SPy_2048	mipB	putative transaldolase-like protein	AAK34713.1	complement(1704787..1705455)	26.1217	25.4166	25.9572	26.1511	25.5293	26.0745	26.2123	26.2838	26.0646	25.5292	26.5264	26.2293	25.3703	25.8305	26.1121	25.4415	25.8282	25.6968	25.8673	25.8522	26.1618	25.9043	25.7032	26.2248	25.36	25.4272	25.866	25.8585	25.7707	25.9887	25.8901	26.2266	25.9536	25.4417	25.8045	25.2835	25.0327	25.0343	24.8964	25.7941	25.313	25.8557	25.3003	25.3316
lcl|AE004092.2_prot_AAK34714.1_1566	SPy_2049	pflD	putative pyruvate formate-lyase 2	AAK34714.1	complement(1705468..1707885)	NaN	NaN	NaN	NaN	22.003	NaN	NaN	NaN	NaN	NaN	NaN	NaN	NaN	NaN	NaN	NaN	NaN	NaN	NaN	NaN	NaN	NaN	NaN	NaN	NaN	NaN	NaN	NaN	NaN	NaN	NaN	NaN	NaN	NaN	NaN	NaN	NaN	NaN	NaN	NaN	NaN	NaN	NaN	NaN
lcl|AE004092.2_prot_AAK34722.1_1574	SPy_2059	pbp2A	penicillin-binding protein 2a	AAK34722.1	complement(1713622..1715958)	23.8793	23.9934	23.6404	23.7993	23.7175	23.0747	24.2902	23.6248	22.4983	23.9848	23.2323	23.9271	24.3207	23.6006	23.6352	23.872	NaN	23.6422	24.1108	24.0416	23.4453	23.9983	23.4471	22.701	23.8497	24.2954	23.4575	23.9389	23.6994	23.1447	23.4544	23.7153	23.5968	23.3955	23.5457	23.8347	24.1338	23.9502	24.2215	23.2295	23.1916	23.6175	24.1295	23.1283
lcl|AE004092.2_prot_AAK34725.1_1577	SPy_2065		hypothetical protein	AAK34725.1	complement(1718043..1719767)	NaN	NaN	NaN	NaN	23.0407	NaN	NaN	NaN	NaN	NaN	NaN	NaN	NaN	NaN	NaN	NaN	NaN	NaN	NaN	NaN	NaN	NaN	NaN	NaN	NaN	NaN	NaN	NaN	NaN	NaN	NaN	NaN	NaN	NaN	NaN	NaN	NaN	NaN	22.4405	NaN	NaN	NaN	22.0623	NaN
lcl|AE004092.2_prot_AAK34727.1_1579	SPy_2070	groEL	heat shock protein (chaperonin)	AAK34727.1	complement(1722629..1724260)	31.511	31.2993	31.5097	31.4453	30.9202	31.1281	30.9536	31.0247	31.2114	31.2815	31.0482	31.1542	31.2055	31.0525	31.0967	31.2658	31.7053	31.5346	31.3518	31.5915	31.3266	31.1006	31.3026	31.1731	31.4634	31.3137	31.4912	31.4543	31.4621	31.4088	31.4379	31.2499	31.3547	31.4793	31.474	31.321	31.2495	31.19	31.1368	31.0919	31.0792	31.0601	30.9187	31.2254
lcl|AE004092.2_prot_AAK34728.1_1580	SPy_2072	groES	heat shock protein - cochaperonin	AAK34728.1	complement(1724296..1724586)	30.207	29.8292	30.5486	30.6258	29.6344	30.7615	29.8478	30.0113	30.9454	29.8397	30.3997	29.7204	29.538	30.3693	30.0795	29.9399	30.2263	29.981	29.8634	30.1188	30.4094	30.0341	30.2906	30.3079	30.298	29.9319	30.4789	30.6501	30.4797	30.7652	30.554	30.5964	30.2285	30.3847	30.3731	30.5359	29.8314	30.2276	29.8061	30.7679	30.498	30.491	30.1804	30.3673
lcl|AE004092.2_prot_AAK34729.1_1581	SPy_2073	clpC	putative endopeptidase Clp ATP-binding chain C	AAK34729.1	complement(1724764..1727208)	NaN	NaN	NaN	NaN	22.2534	NaN	NaN	NaN	NaN	22.0884	NaN	NaN	22.0883	NaN	NaN	NaN	NaN	NaN	NaN	NaN	NaN	NaN	NaN	NaN	22.1079	22.2522	22.1343	NaN	NaN	NaN	22.0625	NaN	NaN	NaN	NaN	NaN	22.3842	21.9878	NaN	NaN	NaN	NaN	21.9734	21.568
lcl|AE004092.2_prot_AAK34731.1_1583	SPy_2077	csp	putative cold shock protein	AAK34731.1	complement(1727865..1728068)	25.8007	26.1446	26.8207	27.1797	26.6873	27.7564	26.7563	26.6934	27.7479	27.3601	27.7077	27.4147	27.5107	28.1911	28.5054	27.8303	26.3968	24.7272	25.5136	25.3369	26.9826	26.31	26.898	26.7585	27.3361	26.8021	27.1941	27.8778	28.3431	28.3036	28.0064	28.3611	31.067	30.8713	31.7881	31.1476	31.1736	30.6719	30.6175	31.701	31.5831	32.0538	31.8319	31.3006
lcl|AE004092.2_prot_AAK34732.1_1584	SPy_2079	ahpC	putative alkyl hydroperoxidase	AAK34732.1	1729064..1729624	31.2171	31.3369	31.4506	31.5729	30.786	31.5336	30.8149	31.219	31.6727	31.0044	31.1286	30.9734	30.7753	31.3691	31.449	31.1161	31.9035	31.057	31.4754	31.5562	31.7684	31.5559	31.8724	31.3367	31.8025	31.2525	32.0716	31.9905	32.2419	31.7626	31.4018	31.8401	31.735	31.8256	31.8878	31.8865	31.8277	31.863	31.3581	32.0901	32.2348	31.7847	31.378	31.7965
lcl|AE004092.2_prot_AAK34733.1_1585	SPy_2080	nox1	putative NADH oxidase/alkyl hydroperoxidase reductase	AAK34733.1	1729645..1731177	27.6402	28.214	27.6314	27.5922	28.1157	27.446	27.4791	27.397	27.2624	27.9495	27.4213	27.3626	28.2469	27.3577	27.4539	28.1067	28.1296	28.1902	28.0987	28.1225	27.7009	27.4507	27.9118	27.7608	28.1239	28.4991	28.2812	27.7879	28.0414	27.6621	27.9413	27.6974	27.8292	28.0782	27.8462	28.1428	28.3675	28.4858	28.379	27.3775	27.5938	27.2354	27.6898	27.6551
lcl|AE004092.2_prot_AAK34742.1_1594	SPy_2090	hutG	putative formiminoglutamate hydrolase	AAK34742.1	1742057..1743043	22.4108	NaN	21.6194	21.7728	21.7481	21.5475	NaN	NaN	21.9939	21.6588	NaN	NaN	NaN	NaN	NaN	21.473	22.1671	21.9823	21.7983	22.0795	NaN	NaN	22.0778	NaN	21.6298	21.9857	NaN	21.704	21.6643	21.7112	NaN	21.6057	NaN	21.0972	21.7175	21.4567	NaN	21.8056	NaN	21.8493	22.4412	21.7802	22.1163	22.0277
lcl|AE004092.2_prot_AAK34744.1_1596	SPy_2092	rpsB	30S ribosomal protein S2	AAK34744.1	1746452..1747219	29.514	29.3822	29.3621	29.4439	29.1375	29.2915	29.1954	29.3215	29.2432	29.4385	29.1693	29.1692	29.4834	29.5001	29.2602	29.4443	29.351	29.3785	29.5494	29.1202	29.4826	29.1674	29.308	29.2404	29.2928	29.2954	29.201	29.4569	29.2122	29.3495	29.3842	29.2649	29.2295	29.4613	29.2398	29.6073	29.5278	29.5787	29.5715	29.2876	29.2727	29.3366	29.4785	29.6198
lcl|AE004092.2_prot_AAK34745.1_1597	SPy_2093	tsf	putative elongation factor TS	AAK34745.1	1747353..1748393	30.3304	29.9167	30.3744	30.3198	29.8821	30.5391	30.1007	30.2304	30.6264	30.0318	30.3307	30.1957	29.8305	30.3898	30.4107	30.0883	30.5595	29.9256	30.0603	30.3396	30.7056	30.3266	30.5996	30.4275	30.3081	29.9893	30.6466	30.5281	30.5066	30.6358	30.4964	30.6839	30.2584	30.2336	30.4439	30.2824	30.1314	30.0245	29.934	30.5947	30.708	30.5936	30.455	30.5348
lcl|AE004092.2_prot_AAK34746.1_1598	SPy_2095	pepO	putative endopeptidase O	AAK34746.1	complement(1748559..1750454)	26.9761	27.1514	26.6937	26.881	27.2338	26.7339	26.863	26.9606	26.7971	27.2186	26.8949	26.8729	27.0949	26.813	27.0199	27.2096	27.0479	27.165	27.2281	27.1597	26.8153	26.7145	27.1538	27.0021	27.2758	27.4428	27.2731	27.0967	27.0262	26.9172	26.9203	26.9937	27.2298	27.5953	27.2455	27.8407	27.8336	27.5651	27.4822	27.1263	27.7171	27.1925	27.7246	27.6498
lcl|AE004092.2_prot_AAK34747.1_1599	SPy_2096	dexS	putative dextran glucosidase	AAK34747.1	complement(1750662..1752290)	22.1665	22.4834	22.1146	22.008	22.124	23.0101	NaN	NaN	21.9494	22.6104	NaN	23.477	23.0331	NaN	NaN	22.6531	NaN	23.3485	NaN	21.6219	21.8397	NaN	NaN	21.7159	22.2489	23.3514	21.4657	21.6949	21.6504	NaN	21.7245	NaN	22.2889	22.5806	21.8164	23.0152	22.8946	22.632	22.9724	21.5842	22.074	21.6241	21.5236	22.3581
lcl|AE004092.2_prot_AAK34748.1_1600	SPy_2097		putative PTS system enzyme II	AAK34748.1	complement(1752357..1754381)	22.9317	23.4385	22.9631	22.9504	23.6234	22.7938	23.2663	23.4833	22.7555	23.5399	22.5003	23.2087	23.0817	22.837	23.1041	23.4532	21.8822	23.3721	23.1476	23.1308	23.1703	23.4928	22.9522	23.6467	23.2486	24.1408	23.2949	23.1891	23.189	23.1848	22.9233	23.1092	22.7446	23.4564	NaN	23.7452	23.9798	23.4578	23.5283	22.8293	22.8872	22.7159	23.1293	22.9941
lcl|AE004092.2_prot_AAK34754.1_1606	SPy_2107		putative oxidoreductase	AAK34754.1	complement(1759045..1759980)	NaN	21.6761	21.4461	21.9341	21.4923	NaN	NaN	NaN	NaN	21.4054	NaN	NaN	21.6588	NaN	NaN	21.7558	NaN	21.7008	21.7428	NaN	NaN	NaN	NaN	NaN	21.6934	21.7446	21.5211	21.5776	NaN	21.6766	NaN	NaN	21.8321	21.5672	NaN	21.8702	21.9845	21.9421	22.2603	NaN	21.7528	21.3008	21.2755	21.8181
lcl|AE004092.2_prot_AAK34755.1_1607	SPy_2110	nrdD	putative anaerobic ribonucleoside-triphosphate reductase	AAK34755.1	complement(1760337..1762535)	NaN	21.9339	NaN	NaN	22.2949	NaN	21.911	NaN	22.1401	22.5451	NaN	NaN	22.5646	NaN	NaN	22.6691	NaN	NaN	NaN	NaN	22.1843	NaN	21.1592	22.3152	NaN	22.6049	NaN	21.9411	22.0619	22.061	22.102	21.5037	NaN	NaN	NaN	22.4171	23.4747	23.4501	23.7805	22.5607	21.5587	22.2983	23.0551	22.443
lcl|AE004092.2_prot_AAK34756.1_1608	SPy_2111		hypothetical protein	AAK34756.1	complement(1762632..1764191)	NaN	NaN	NaN	NaN	21.6793	NaN	NaN	NaN	NaN	NaN	NaN	NaN	21.4471	NaN	NaN	NaN	NaN	NaN	NaN	NaN	NaN	NaN	NaN	NaN	20.7899	20.9101	NaN	NaN	NaN	NaN	NaN	NaN	NaN	NaN	NaN	NaN	NaN	NaN	NaN	NaN	NaN	NaN	NaN	20.8667
lcl|AE004092.2_prot_AAK34758.1_1610	SPy_2113		conserved hypothetical protein	AAK34758.1	complement(1764921..1765340)	NaN	22.2278	NaN	NaN	NaN	NaN	NaN	NaN	NaN	NaN	NaN	NaN	NaN	NaN	NaN	NaN	NaN	NaN	NaN	NaN	22.8529	NaN	22.7416	NaN	22.3947	22.2625	NaN	22.6931	22.4858	NaN	NaN	22.9086	NaN	22.8927	22.9652	NaN	22.6226	22.4689	22.0572	22.8084	23.2464	22.7583	22.8511	22.9832
lcl|AE004092.2_prot_AAK34759.1_1611	SPy_2114		hypothetical protein	AAK34759.1	complement(1765337..1765606)	27.4738	27.0853	27.5731	27.2177	26.5254	27.4014	26.9575	26.9623	27.4555	26.6252	26.983	27.1426	26.5625	27.0657	27.316	26.8686	27.4998	27.2985	27.3763	27.616	27.4605	27.1465	27.6424	27.1968	27.5793	26.8631	27.9944	27.6242	27.9207	27.6521	27.3629	27.8764	28.1406	27.9809	28.187	27.8124	27.7065	27.4882	27.3254	28.0136	28.542	27.9729	27.8775	27.9945
lcl|AE004092.2_prot_AAK34761.1_1613	SPy_2116	recA	recombination protein	AAK34761.1	complement(1766408..1767544)	25.457	25.5302	25.4363	25.3077	25.7377	25.0641	25.198	24.932	25.3208	25.5628	25.3517	25.59	25.7423	25.1686	25.2635	25.6929	25.3132	25.5308	25.5894	25.3048	24.7633	24.992	25.0792	25.2848	25.2961	25.4523	25.5759	25.4418	25.3591	25.2935	25.413	25.5053	25.7456	26.1261	25.3498	25.9015	26.1015	26.1077	26.0765	25.5685	25.6999	25.4514	25.7263	25.5979
lcl|AE004092.2_prot_AAK34764.1_1616	SPy_2119	ruvA	putative Holiday junction DNA helicase	AAK34764.1	complement(1769543..1770139)	NaN	NaN	22.5612	NaN	NaN	NaN	NaN	NaN	NaN	21.8503	NaN	NaN	NaN	NaN	NaN	22.0558	21.909	NaN	22.1517	21.9765	NaN	NaN	NaN	NaN	NaN	21.9238	NaN	NaN	NaN	NaN	NaN	NaN	21.9527	NaN	21.8159	22.3289	22.2051	22.0409	21.9223	NaN	21.6172	NaN	NaN	NaN
lcl|AE004092.2_prot_AAK34766.1_1618	SPy_2121	mutL	putative DNA mismatch repair protein	AAK34766.1	complement(1771372..1773354)	NaN	NaN	NaN	NaN	21.8264	NaN	NaN	NaN	NaN	21.714	NaN	NaN	21.897	NaN	NaN	21.8896	NaN	NaN	NaN	NaN	NaN	NaN	NaN	NaN	NaN	21.9913	21.9147	NaN	NaN	NaN	22.0989	NaN	NaN	NaN	NaN	NaN	21.643	22.0389	21.9941	NaN	NaN	NaN	22.2646	NaN
lcl|AE004092.2_prot_AAK34785.1_1637	SPy_2148	mutS	putative DNA mismatch repair protein	AAK34785.1	complement(1787012..1789567)	NaN	NaN	NaN	NaN	NaN	NaN	NaN	NaN	NaN	NaN	NaN	NaN	NaN	NaN	NaN	NaN	NaN	NaN	NaN	NaN	NaN	NaN	NaN	NaN	NaN	NaN	NaN	NaN	NaN	NaN	NaN	NaN	NaN	NaN	NaN	NaN	19.7722	NaN	NaN	NaN	NaN	NaN	NaN	NaN
lcl|AE004092.2_prot_AAK34787.1_1639	SPy_2150	ahrC	putative arginine repressor	AAK34787.1	complement(1789903..1790340)	NaN	NaN	NaN	NaN	NaN	NaN	NaN	NaN	NaN	NaN	NaN	NaN	NaN	NaN	NaN	NaN	NaN	NaN	NaN	NaN	NaN	NaN	NaN	NaN	NaN	NaN	NaN	NaN	NaN	NaN	NaN	NaN	NaN	NaN	NaN	NaN	NaN	NaN	NaN	NaN	NaN	NaN	NaN	21.5858
lcl|AE004092.2_prot_AAK34788.1_1640	SPy_2151	argS	putative arginyl-tRNA synthetase	AAK34788.1	1790631..1792322	27.6705	27.8172	27.4648	27.0777	27.9197	27.3135	27.444	27.5104	27.2597	28.0613	27.4154	27.572	28.1727	27.1841	27.3661	28.0511	27.4415	27.9142	27.9963	27.1616	27.6865	27.5556	27.7721	27.5098	27.853	28.2007	27.6868	27.6792	27.6019	27.6005	27.6558	27.418	27.4289	27.6211	27.0833	27.6869	28.0887	28.134	28.3855	27.3321	27.3631	27.2041	27.5365	27.6203
lcl|AE004092.2_prot_AAK34789.1_1641	SPy_2152		conserved hypothetical protein	AAK34789.1	1792410..1792718	NaN	NaN	NaN	NaN	NaN	NaN	NaN	NaN	NaN	NaN	NaN	NaN	NaN	NaN	NaN	NaN	NaN	NaN	NaN	NaN	NaN	NaN	NaN	NaN	NaN	NaN	NaN	NaN	NaN	NaN	NaN	NaN	NaN	NaN	NaN	NaN	NaN	NaN	NaN	20.7481	20.9206	20.7445	21.2518	20.9078
lcl|AE004092.2_prot_AAK34793.1_1645	SPy_2156	aspS	putative aspartyl-tRNA synthetase	AAK34793.1	complement(1795492..1797240)	24.1783	24.9971	23.5879	23.6836	25.1964	23.9958	24.7481	24.242	24.1117	25.2914	23.6346	24.2197	25.2158	23.5371	23.8649	25.1101	23.8467	24.3504	24.5254	23.9027	24.1444	24.2819	24.7716	23.5652	24.8826	25.4339	24.5754	24.4484	24.5207	24.1333	24.6355	23.1432	23.8301	24.4585	23.625	24.3431	25.2048	25.2954	25.5033	24.2694	23.9216	23.935	24.7392	24.481
lcl|AE004092.2_prot_AAK34794.1_1646	SPy_2157	hisS	putative histidine-tRNA ligase	AAK34794.1	complement(1797578..1798858)	24.9906	25.1635	24.8336	24.5859	25.1958	24.7765	24.8362	24.7484	24.7119	25.2224	25.0261	24.9197	25.4547	24.6811	24.7387	25.3805	25.1694	25.3736	25.3315	25.0141	24.7998	24.8452	25.1541	25.0652	25.1234	25.7578	25.1718	25.0828	24.8231	24.8966	24.901	24.8388	24.8956	25.1375	24.6483	25.1619	25.033	25.3009	25.2636	24.4927	24.5078	24.3922	24.9354	24.7965
lcl|AE004092.2_prot_AAK34796.1_1648	SPy_2160	rpmG	50S ribosomal protein L33	AAK34796.1	1799276..1799425	26.9749	26.948	27.7191	28.0081	26.1141	26.2727	26.3522	26.3165	26.313	26.5329	26.4833	26.2482	26.0044	26.1795	26.2298	26.4561	27.7244	27.4649	26.9383	27.1645	26.4097	25.9157	25.8393	26.1749	25.7843	26.1381	26.2919	26.2468	26.4108	26.4129	26.0974	26.3215	27.3804	25.1869	26.6357	25.9597	26.0802	26.3134	25.8738	26.0472	25.7662	26.2843	26.4022	26.0085
lcl|AE004092.2_prot_AAK34809.1_1661	SPy_2178	rpsD	30S ribosomal protein S4	AAK34809.1	complement(1811210..1811821)	29.8108	29.746	30.2938	30.2194	29.4881	29.2025	29.4697	29.3262	29.1735	29.8017	29.432	29.5471	29.7765	29.1804	29.5019	29.879	30.3268	30.3515	29.9679	30.3761	29.3929	29.1361	29.3996	29.2335	29.3874	29.8383	29.2866	29.427	29.4023	29.3421	29.4195	29.2251	30.2801	29.4506	30.0697	29.5159	29.7642	29.765	29.8286	29.1269	28.9986	29.2132	29.3881	29.3249
lcl|AE004092.2_prot_AAK34811.1_1663	SPy_2181		hypothetical protein	AAK34811.1	complement(1813877..1814149)	24.9722	24.8121	25.6337	NaN	24.3389	25.512	NaN	NaN	NaN	NaN	NaN	NaN	24.7697	NaN	25.7244	NaN	25.4106	25.1768	25.239	25.2074	NaN	NaN	25.2613	NaN	25.2526	NaN	25.3101	25.5129	25.4225	25.2982	25.3426	NaN	25.5157	25.6378	24.4351	26.034	26.007	25.0008	25.2026	25.3644	24.4854	26.0233	25.6873	25.798
lcl|AE004092.2_prot_AAK34812.1_1664	SPy_2182	holB	DNA polymerase III delta prime subunit	AAK34812.1	complement(1814166..1815533)	NaN	NaN	NaN	NaN	NaN	NaN	NaN	NaN	NaN	NaN	NaN	NaN	NaN	NaN	NaN	NaN	NaN	NaN	NaN	NaN	NaN	NaN	NaN	NaN	NaN	NaN	NaN	20.8032	NaN	NaN	NaN	NaN	NaN	NaN	NaN	NaN	NaN	NaN	NaN	NaN	NaN	NaN	NaN	NaN
lcl|AE004092.2_prot_AAK34813.1_1665	SPy_2183	rplI	50S ribosomal protein L9	AAK34813.1	complement(1815563..1816015)	26.7761	26.5321	26.8837	26.8644	26.599	26.7951	26.6926	26.7281	26.7491	26.6306	26.7617	26.8424	26.2883	26.7448	26.6882	26.6738	26.9077	26.7667	26.6292	26.6668	26.6065	26.6346	26.8192	26.8158	26.7864	26.9069	26.9303	26.9021	26.7676	26.6502	26.8616	26.6352	26.7273	26.6331	26.6183	26.628	26.6029	26.7297	26.8928	26.9407	26.559	26.6262	26.4466	26.7127
lcl|AE004092.2_prot_AAK34814.1_1666	SPy_2184		conserved hypothetical protein	AAK34814.1	complement(1816012..1817988)	21.8457	21.8144	22.1876	NaN	23.1189	21.3187	22.7478	22.7744	21.1469	22.2521	22.5742	22.5811	23.2931	21.4728	21.42	23.2036	21.256	21.8648	22.502	NaN	NaN	21.5623	21.9319	22.6936	22.5409	23.4568	21.9495	21.8751	22.0877	22.3806	21.8454	NaN	22.219	22.115	22.1396	22.1921	23.3232	23.8519	23.8347	21.7089	21.7907	21.467	22.8562	21.9429
lcl|AE004092.2_prot_AAK34815.1_1667	SPy_2185	gidA	glucose inhibited division protein	AAK34815.1	complement(1818079..1819977)	NaN	22.4293	22.4418	22.2556	22.3876	NaN	NaN	22.0915	NaN	22.6245	NaN	22.1583	22.6084	22.145	21.7516	22.3633	22.2753	22.4027	22.3563	22.1111	22.6049	22.2403	22.4057	22.4382	22.1382	22.6998	22.1068	22.44	22.1521	NaN	22.4854	22.0603	22.1608	NaN	NaN	NaN	22.2873	22.6404	22.8234	22.4299	NaN	22.2676	22.1538	NaN
lcl|AE004092.2_prot_AAK34817.1_1669	SPy_2188		putative tRNA-(5-methylaminomethyl-2-thiouridylate)	AAK34817.1	complement(1821195..1822316)	24.003	24.1068	24.5342	24.6359	24.6241	24.4774	24.2648	24.4401	24.3028	24.3152	24.5076	24.8186	24.4009	24.3142	24.3473	24.3471	24.0406	23.7623	24.2341	24.1395	24.1895	23.8115	24.1997	24.1661	24.3406	24.7743	24.5572	24.3951	24.2566	24.1978	24.3197	24.5062	23.7102	23.5127	23.4833	23.9992	24.2686	24.2383	24.309	24.1984	23.963	23.5962	23.6825	23.8524
lcl|AE004092.2_prot_AAK34818.1_1670	SPy_2189	sdhB	putative L-serine dehydratase beta subunit	AAK34818.1	1822614..1823285	NaN	NaN	NaN	NaN	NaN	NaN	21.3341	NaN	NaN	21.2657	NaN	NaN	21.5225	NaN	NaN	21.4069	NaN	NaN	NaN	NaN	NaN	NaN	NaN	20.9682	NaN	21.0174	NaN	NaN	NaN	NaN	NaN	NaN	NaN	NaN	NaN	NaN	NaN	NaN	NaN	NaN	NaN	NaN	NaN	NaN
lcl|AE004092.2_prot_AAK34819.1_1671	SPy_2190	sdhA	putative L-serine dehydratase alpha subunit	AAK34819.1	1823297..1824169	NaN	22.0074	NaN	NaN	NaN	NaN	NaN	NaN	NaN	NaN	NaN	NaN	NaN	NaN	NaN	NaN	NaN	NaN	NaN	NaN	NaN	NaN	NaN	NaN	NaN	21.875	NaN	NaN	NaN	NaN	NaN	NaN	21.6892	21.1686	NaN	21.4872	NaN	NaN	21.9475	21.1472	20.7399	NaN	21.1055	NaN
lcl|AE004092.2_prot_AAK34823.1_1675	SPy_2195		ABC transporter (ATP-binding protein)	AAK34823.1	complement(1827179..1828069)	NaN	NaN	NaN	NaN	NaN	NaN	NaN	NaN	NaN	NaN	NaN	NaN	NaN	NaN	NaN	NaN	NaN	NaN	NaN	NaN	19.7357	NaN	NaN	NaN	NaN	NaN	NaN	NaN	NaN	NaN	NaN	NaN	NaN	NaN	NaN	NaN	NaN	NaN	NaN	NaN	NaN	NaN	NaN	NaN
lcl|AE004092.2_prot_AAK34825.1_1677	SPy_2197		conserved hypothetical protein	AAK34825.1	complement(1828576..1829601)	24.4852	23.8405	24.6622	24.3003	24.2409	24.6339	24.3981	24.2771	24.4174	24.3667	24.9635	24.7926	24.3229	24.6004	24.7271	24.7822	24.7128	24.6225	24.2947	23.9504	24.1374	23.9419	24.0694	23.9814	24.2196	24.092	24.0781	24.5066	24.3071	24.4078	24.2746	24.1681	24.5012	23.8805	24.7146	24.047	24.395	23.794	24.1665	23.3974	24.7769	24.5845	23.6187	24.4882
lcl|AE004092.2_prot_AAK34832.1_1684	SPy_2204	recF	RecF protein	AAK34832.1	1836939..1838045	NaN	NaN	NaN	NaN	NaN	NaN	NaN	NaN	NaN	NaN	NaN	NaN	NaN	NaN	NaN	NaN	NaN	NaN	NaN	NaN	NaN	NaN	NaN	NaN	NaN	NaN	NaN	NaN	NaN	NaN	21.0705	NaN	NaN	NaN	NaN	NaN	NaN	NaN	NaN	NaN	NaN	NaN	NaN	NaN
lcl|AE004092.2_prot_AAK34834.1_1686	SPy_2206	guaB	inosine monophosphate dehydrogenase	AAK34834.1	complement(1839165..1840646)	27.1986	27.3734	27.1674	26.997	27.4744	26.8935	26.8567	26.9402	26.8583	27.3985	26.9991	26.8997	27.484	26.642	26.9597	27.3852	27.3841	27.4906	27.4865	27.4359	27.2208	26.7681	27.2192	27.0958	27.3576	27.7039	27.3044	27.2067	27.1594	27.0452	27.2815	26.9483	27.3669	27.7176	27.3583	27.5017	27.5883	27.46	27.6314	26.7501	27.0386	26.8862	27.4023	27.2288
lcl|AE004092.2_prot_AAK34835.1_1687	SPy_2207	trsA	putative tryptophanyl-tRNA synthetase	AAK34835.1	complement(1840954..1841976)	22.5656	22.7439	22.6319	21.9339	NaN	NaN	NaN	NaN	NaN	22.3837	NaN	NaN	22.5716	NaN	NaN	NaN	23.0527	NaN	NaN	NaN	22.8887	NaN	22.5276	NaN	22.466	22.9021	22.3654	22.5059	NaN	NaN	NaN	NaN	22.982	22.3684	22.6313	22.8232	23.2671	22.9313	23.0451	22.1265	22.3461	22.2418	22.5366	22.7901
lcl|AE004092.2_prot_AAK34837.1_1689	SPy_2210		ABC transporter, ATP-binding protein	AAK34837.1	1843346..1844965	26.2783	26.5349	26.2821	26.0416	26.4102	26.0178	26.0777	26.1784	26.0149	26.5759	25.8915	25.8829	26.5372	25.9301	25.8153	26.4977	26.1153	26.4561	26.3324	26.1005	26.0519	25.9131	26.4105	26.1263	26.4328	26.7029	26.5673	26.3244	26.2796	26.1489	26.4155	26.1979	26.2864	26.3607	26.201	26.4933	26.6331	26.5055	26.7029	25.9982	25.9755	26.014	26.2847	26.4032
lcl|AE004092.2_prot_AAK34840.1_1692	SPy_2216	htrA	putative serine protease	AAK34840.1	1850344..1851567	28.6367	28.6614	28.6559	28.5094	28.8709	28.3681	28.0753	28.401	28.4029	28.8904	28.1972	28.3698	28.9263	28.2258	28.4644	28.7901	28.537	28.8887	28.893	28.4502	28.1415	28.4662	28.8457	28.5513	28.9269	29.1668	28.9732	28.7523	28.5251	28.6337	28.8532	28.5047	28.508	28.5262	28.2121	28.5114	28.8203	28.8988	28.8017	28.2425	28.3211	28.3181	28.3669	28.5085
lcl|AE004092.2_prot_AAK34841.1_1693	SPy_2217	spoJ	putative chromosome segregation protein	AAK34841.1	1851626..1852432	24.4131	24.1185	24.1117	23.885	24.0838	24.0162	23.7699	24.2271	23.4089	24.042	23.7028	23.507	24.1602	23.3357	23.3926	23.9433	24.0663	23.8192	23.859	23.5798	23.638	24.1304	23.9966	23.6281	24.0571	24.3981	23.9626	24.3011	24.0829	23.88	24.0814	23.6608	23.7084	23.9488	23.9049	23.9121	24.2648	23.8013	23.7384	23.4995	23.2334	23.1843	23.497	23.4608
[truncated: 10 more columns]

## Sheet: Table S4
Table S4. Proteome analyses of GAS 8003 single colonies post neutrophil infections						8003 colonies isolated from PMN infections				8003 colonies post THY incubation				Statistics
Majority protein IDs	locus tag	gene	protein	protein id	location	PMN_D_01	PMN_D_02	PMN_D_03	PMN_D_04	THY_01	THY_02	THY_03	THY_04	-Log (q-value) PMN_vs_THY	log2 (fold change) PMN_vs_THY
						log2 (LFQ values)
lcl|AE014074.1_prot_AAM78608.1_1	SpyM3_0001	dnaA	chromosomal initiator protein	AAM78608.1	232..1587	26.7091	26.1165	26.3639	26.2246	26.2911	26.1815	26.381	25.9987	0.165392	0.140455
lcl|AE014074.1_prot_AAM78609.1_2	SpyM3_0002	dnaN	beta subunit of DNA polymerase III	AAM78609.1	1742..2878	28.1723	27.2119	27.3969	27.0316	27.8371	27.4702	28.3345	27.7094	0.265334	-0.384604
lcl|AE014074.1_prot_AAM78611.1_4	SpyM3_0004		putative GTP-binding protein	AAM78611.1	3480..4595	26.2332	26.8572	26.7462	26.7907	27.1552	27.5544	26.342	27.2313	0.294292	-0.413879
lcl|AE014074.1_prot_AAM78614.1_7	SpyM3_0007		conserved hypothetical protein	AAM78614.1	8902..9174	NaN	24.7928	24.8347	24.8164	24.6375	24.506	24.6693	24.7784	0.561042	0.166847
lcl|AE014074.1_prot_AAM78618.1_11	SpyM3_0011	hpt	putative hypoxanthine-guanine phosphoribosyltransferase	AAM78618.1	12241..12783	26.0254	25.5356	25.4328	NaN	26.0364	25.8583	26.1451	25.6458	0.268986	-0.256783
lcl|AE014074.1_prot_AAM78619.1_12	SpyM3_0012	ftsH	putative cell division protein	AAM78619.1	12805..14784	28.9989	28.3153	28.2028	28.2958	28.0233	28.1407	28.8435	28.06	0.108277	0.186344
lcl|AE014074.1_prot_AAM78621.1_14	SpyM3_0014		putative secreted protein	AAM78621.1	31195..32391	27.1169	27.4994	27.7743	26.9407	27.2072	26.6652	26.8196	27.0544	0.40246	0.396225
lcl|AE014074.1_prot_AAM78622.1_15	SpyM3_0015	prsA	putative ribose-phosphate pyrophosphokinase	AAM78622.1	32644..33606	27.6962	26.8448	27.0049	26.5192	27.0517	26.7305	27.5431	26.4005	0.0275707	0.0848145
lcl|AE014074.1_prot_AAM78624.1_17	SpyM3_0017	plsX	putative fatty acid/phospholipid synthesis protein	AAM78624.1	34650..35657	31.5657	31.1438	30.9705	31.388	30.8587	30.7886	31.4265	31.0228	0.268935	0.242835
lcl|AE014074.1_prot_AAM78625.1_18	SpyM3_0018	acpP.1	putative acyl carrier protein	AAM78625.1	35650..35892	27.1263	27.174	NaN	NaN	27.0581	27.4367	NaN	26.8281	NaN	0
lcl|AE014074.1_prot_AAM78637.1_30	SpyM3_0030	purB	adenylosuccinate lyase	AAM78637.1	52051..53343	26.9284	25.7283	26.151	25.7782	25.7714	25.6681	26.4471	25.6439	0.12866	0.263849
lcl|AE014074.1_prot_AAM78643.1_36	SpyM3_0036	adh2	putative alcohol dehydrogenase II	AAM78643.1	58683..61325	28.6195	28.7863	29.2733	27.995	30.7595	30.4683	30.3688	30.4058	1.47241	-1.83209
lcl|AE014074.1_prot_AAM78644.1_37	SpyM3_0037	adh1	putative alcohol dehydrogenase I	AAM78644.1	61578..62594	28.6034	28.8245	29.0727	28.536	29.6888	29.1118	29.357	29.4025	0.936044	-0.630854
lcl|AE014074.1_prot_AAM78646.1_39	SpyM3_0039	rpsJ	30S ribosomal protein S10	AAM78646.1	64470..64778	30.6462	30.5016	30.4098	30.4189	30.4435	30.3529	30.3891	30.3499	0.436869	0.110273
lcl|AE014074.1_prot_AAM78647.1_40	SpyM3_0040	rplC	50S ribosomal protein L3	AAM78647.1	65026..65652	30.0812	30.1943	30.187	30.3145	29.4854	29.4489	29.6043	29.589	2.09757	0.662326
lcl|AE014074.1_prot_AAM78648.1_41	SpyM3_0041	rplD	50S ribosomal protein L4	AAM78648.1	65676..66299	30.9854	30.899	30.8584	31.1606	30.4896	30.3416	30.7596	30.5565	1.01199	0.439041
lcl|AE014074.1_prot_AAM78649.1_42	SpyM3_0042	rplW	50S ribosomal protein L23	AAM78649.1	66299..66595	31.0657	31.309	31.1911	31.5048	30.9056	31.0926	30.4821	30.939	0.619243	0.412825
lcl|AE014074.1_prot_AAM78650.1_43	SpyM3_0043	rplB	50S ribosomal protein L2	AAM78650.1	66613..67446	32.0514	32.3136	32.2077	32.3533	31.716	31.7838	31.9346	31.7785	1.31479	0.428231
lcl|AE014074.1_prot_AAM78651.1_44	SpyM3_0044	rpsS	30S ribosomal protein S19	AAM78651.1	67585..67863	29.8336	28.2235	29.1608	29.4482	29.501	28.9924	29.2059	29.3446	0.0306214	-0.0944352
lcl|AE014074.1_prot_AAM78652.1_45	SpyM3_0045	rplV	50S ribosomal protein L22	AAM78652.1	67879..68223	30.7459	30.4331	30.3139	30.7637	30.3601	30.4013	30.4852	30.2383	0.331551	0.192898
lcl|AE014074.1_prot_AAM78653.1_46	SpyM3_0046	rpsC	30S ribosomal protein S3	AAM78653.1	68263..68889	30.7745	29.9627	29.9973	29.8542	29.8981	29.9639	30.6604	29.7778	0.0275707	0.0721116
lcl|AE014074.1_prot_AAM78654.1_47	SpyM3_0047	rplP	50S ribosomal protein L16	AAM78654.1	68893..69306	28.1694	27.6213	27.412	27.7463	27.2488	27.3346	28.0039	27.2088	0.245081	0.28824
lcl|AE014074.1_prot_AAM78655.1_48	SpyM3_0048	rpmC	50S ribosomal protein L29	AAM78655.1	69316..69522	30.5061	31.1221	30.9222	31.1903	30.8167	31.1591	30.534	31.0364	0.0272479	0.0486336
lcl|AE014074.1_prot_AAM78656.1_49	SpyM3_0049	rpsQ	30S ribosomal protein S17	AAM78656.1	69548..69808	29.798	30.1414	30.2751	30.4168	30.0904	29.7018	29.5166	29.9043	0.456217	0.354545
lcl|AE014074.1_prot_AAM78657.1_50	SpyM3_0050	rplN	50S ribosomal protein L14	AAM78657.1	69833..70201	30.001	29.8582	29.9035	30.1677	29.4889	29.4368	29.6257	29.6302	1.31479	0.437218
lcl|AE014074.1_prot_AAM78658.1_51	SpyM3_0051	rplX	50S ribosomal protein L24	AAM78658.1	70280..70585	29.8242	30.2955	30.1618	30.266	29.546	29.853	29.3015	29.819	0.746165	0.506986
lcl|AE014074.1_prot_AAM78659.1_52	SpyM3_0052	rplE	50S ribosomal protein L5	AAM78659.1	70609..71151	34.255	34.2228	34.0013	34.0788	33.959	33.765	33.933	33.7316	0.883908	0.292343
lcl|AE014074.1_prot_AAM78660.1_53	SpyM3_0053	rpsN.1	30S ribosomal protein S14	AAM78660.1	71167..71352	28.3078	24.9144	NaN	28.8655	27.1542	27.5973	28.0272	27.6328	0.0254604	-0.240333
lcl|AE014074.1_prot_AAM78661.1_54	SpyM3_0054	rpsH	30S ribosomal protein S8	AAM78661.1	71503..71901	30.6385	30.382	30.3192	30.5556	30.099	30.149	30.2715	30.1854	0.913221	0.297566
lcl|AE014074.1_prot_AAM78662.1_55	SpyM3_0055	rplF	50S ribosomal protein L6	AAM78662.1	72104..72640	31.0866	31.6499	31.6296	31.9242	30.8085	31.0227	30.7	31.1388	0.818274	0.655107
lcl|AE014074.1_prot_AAM78663.1_56	SpyM3_0056	rplR	50S ribosomal protein L18	AAM78663.1	72745..73101	31.0391	31.3897	31.2396	31.2868	31.2203	31.1425	31.2937	30.9796	0.130417	0.0797286
lcl|AE014074.1_prot_AAM78664.1_57	SpyM3_0057	rpsE	30S ribosomal protein S5	AAM78664.1	73120..73614	31.3152	31.1963	31.0343	31.0167	31.2735	30.9826	31.0739	30.8868	0.130339	0.0864201
lcl|AE014074.1_prot_AAM78665.1_58	SpyM3_0058	rpmD	50S ribosomal protein L30	AAM78665.1	73629..73811	27.4888	28.1061	27.7883	28.0043	27.3692	27.4696	27.5284	27.6505	0.546195	0.342472
lcl|AE014074.1_prot_AAM78666.1_59	SpyM3_0059	rplO	50S ribosomal protein L15	AAM78666.1	74027..74467	31.2956	31.9534	31.6644	32.1168	31.437	31.2675	31.1775	31.3748	0.552277	0.44332
lcl|AE014074.1_prot_AAM78667.1_60	SpyM3_0060	secY	putative preprotein translocase	AAM78667.1	74484..75788	25.713	NaN	NaN	24.3263	NaN	NaN	25.5492	NaN	NaN	0
lcl|AE014074.1_prot_AAM78668.1_61	SpyM3_0061	adk	adenylate kinase	AAM78668.1	75938..76576	30.5347	31.1613	31.1346	31.0439	31.0655	30.9682	30.6459	31.1137	0.0126986	0.0203133
lcl|AE014074.1_prot_AAM78669.1_62	SpyM3_0062	infA	putative translation initiation factor IF-1	AAM78669.1	76694..76912	25.914	26.0116	26.1203	26.2443	25.8306	NaN	25.8989	25.8754	0.53772	0.204233
lcl|AE014074.1_prot_AAM78670.1_63	SpyM3_0063	rpmJ	50S ribosomal protein B	AAM78670.1	76938..77054	27.4336	27.968	27.6845	28.1316	27.3992	27.5582	27.2212	27.4317	0.561042	0.401834
lcl|AE014074.1_prot_AAM78671.1_64	SpyM3_0064	rpsM	30S ribosomal protein S13	AAM78671.1	77072..77437	30.5193	30.7673	30.5072	30.5688	30.9684	30.6841	30.6912	30.6291	0.332223	-0.152561
lcl|AE014074.1_prot_AAM78672.1_65	SpyM3_0065	rpsK	30S ribosomal protein S11	AAM78672.1	77482..77838	29.0348	28.8564	28.5892	28.7457	28.7081	28.6825	28.7045	28.5656	0.29774	0.141329
lcl|AE014074.1_prot_AAM78673.1_66	SpyM3_0066	rpoA	DNA-directed RNA polymerase alpha subunit	AAM78673.1	77884..78822	30.1695	30.1506	30.03	30.0095	30.5707	30.3638	30.1872	30.1488	0.520437	-0.227739
lcl|AE014074.1_prot_AAM78674.1_67	SpyM3_0067	rplQ	50S ribosomal protein L17	AAM78674.1	78837..79223	31.4838	31.8831	31.7707	31.9456	31.5431	31.6385	31.051	31.5712	0.443747	0.31988
lcl|AE014074.1_prot_AAM78676.1_69	SpyM3_0069	adcR	putative repressor protein	AAM78676.1	87975..88418	25.5336	25.6818	25.6879	25.8277	25.6712	25.9076	25.6816	25.9485	0.268986	-0.119464
lcl|AE014074.1_prot_AAM78680.1_73	SpyM3_0073	tyrS	putative tyrosine-tRNA ligase	AAM78680.1	complement(90428..91684)	25.6856	26.1345	25.8054	25.6249	26.0926	26.0661	25.9127	25.9941	0.373588	-0.20376
lcl|AE014074.1_prot_AAM78681.1_74	SpyM3_0074	pbp1B	putative penicillin-binding protein 1b	AAM78681.1	91788..94088	24.7217	24.6957	NaN	NaN	24.2406	24.7763	24.0965	24.5101	NaN	0
lcl|AE014074.1_prot_AAM78682.1_75	SpyM3_0075	rpoB	putative DNA-dependent RNA polymerase subunit beta	AAM78682.1	94352..97918	29.2655	28.5464	28.662	28.6585	29.0472	28.8254	29.3802	28.6427	0.139565	-0.190774
lcl|AE014074.1_prot_AAM78683.1_76	SpyM3_0076	rpoC	putative DNA-dependent RNA polymerase beta prime subunit	AAM78683.1	98009..101632	29.3596	28.3572	28.4579	28.2646	29.0204	28.6122	29.5303	28.4438	0.139197	-0.291855
lcl|AE014074.1_prot_AAM78684.1_77	SpyM3_0077		putative DNA binding protein	AAM78684.1	101802..102149	NaN	NaN	NaN	NaN	NaN	24.1317	NaN	NaN	NaN	0
lcl|AE014074.1_prot_AAM78693.1_86	SpyM3_0086	ackA	acetate kinase	AAM78693.1	106969..108165	30.1622	29.9848	30.0532	30.1678	30.2312	29.9677	30.241	30.1691	0.127417	-0.0602751
lcl|AE014074.1_prot_AAM78696.1_89	SpyM3_0089	pepA	putative glutamyl-aminopeptidase	AAM78696.1	complement(109560..110627)	25.7418	NaN	25.2949	NaN	24.8101	NaN	NaN	NaN	NaN	0
lcl|AE014074.1_prot_AAM78699.1_92	SpyM3_0092		conserved hypothetical protein	AAM78699.1	111708..112334	27.8904	28.1269	27.9957	28.0743	28.4114	28.2954	27.8661	28.3073	0.32537	-0.198236
lcl|AE014074.1_prot_AAM78701.1_94	SpyM3_0094		putative deoxyguanosine kinase/deoxyadenosine kinase(I)subunit	AAM78701.1	complement(113141..113782)	24.1	23.6999	23.6791	23.6136	23.8669	23.8142	24.0663	23.6905	0.101541	-0.0863662
lcl|AE014074.1_prot_AAM78702.1_95	SpyM3_0095		putative transcriptional regulator	AAM78702.1	complement(113802..114779)	24.1887	23.3041	22.9461	NaN	NaN	23.1853	24.3203	23.1746	0.0161485	-0.0804125
lcl|AE014074.1_prot_AAM78703.1_96	SpyM3_0096		putative heat shock protein	AAM78703.1	complement(114766..115638)	27.4175	28.1543	28.1071	28.0869	28.4311	28.4341	27.9271	28.4265	0.373588	-0.363248
lcl|AE014074.1_prot_AAM78711.1_104	SpyM3_0104		protein F2 like fibronectin-binding protein	AAM78711.1	124970..126940	26.2579	26.4811	26.2146	26.1749	25.7671	26.4027	26.0547	25.9939	0.32667	0.227507
lcl|AE014074.1_prot_AAM78712.1_105	SpyM3_0105		hypothetical protein	AAM78712.1	complement(127206..127823)	NaN	25.032	24.7762	24.6991	24.5798	NaN	25.1816	24.3154	0.075938	0.143474
lcl|AE014074.1_prot_AAM78718.1_111	SpyM3_0111		conserved hypothetical protein	AAM78718.1	complement(133359..134039)	25.4571	NaN	24.5695	24.8239	24.2594	24.7691	25.775	25.0423	0.00392163	-0.0112762
lcl|AE014074.1_prot_AAM78719.1_112	SpyM3_0112		conserved hypothetical protein	AAM78719.1	134213..134578	27.3119	28.0729	26.8516	27.6675	26.6188	27.2357	26.3892	27.3998	0.336465	0.565115
lcl|AE014074.1_prot_AAM78730.1_123	SpyM3_0123		putative toxic anion resistance protein	AAM78730.1	complement(145046..146308)	29.2517	29.5875	29.4327	29.2231	29.9893	29.7676	29.357	29.5183	0.392898	-0.284272
lcl|AE014074.1_prot_AAM78731.1_124	SpyM3_0124		hypothetical protein	AAM78731.1	complement(146321..147199)	24.8512	25.0683	NaN	NaN	24.5007	24.7066	24.8953	NaN	NaN	0
lcl|AE014074.1_prot_AAM78732.1_125	SpyM3_0125	purA	putative adenylosuccinate synthetase	AAM78732.1	147637..148929	29.8001	29.0279	29.1374	29.0234	29.4652	29.5004	30.0652	29.4443	0.331551	-0.371594
lcl|AE014074.1_prot_AAM78733.1_126	SpyM3_0126		putative ABC transporter	AAM78733.1	149256..150299	28.6939	28.7782	28.4756	28.4943	28.9922	28.7377	28.7617	28.5915	0.303588	-0.160288
lcl|AE014074.1_prot_AAM78734.1_127	SpyM3_0127	nusG	putative transcription antitermination factor	AAM78734.1	150472..151011	29.5873	30.1935	30.1147	30.1309	29.9214	29.9316	29.3306	30.158	0.121512	0.171229
lcl|AE014074.1_prot_AAM78735.1_128	SpyM3_0128	nga	nicotine adenine dinucleotide glycohydrolase precursor	AAM78735.1	151382..152737	27.3598	27.5566	27.3852	27.7285	26.8027	26.5631	26.1936	26.7192	1.47241	0.937868
lcl|AE014074.1_prot_AAM78736.1_129	SpyM3_0129		hypothetical protein	AAM78736.1	152742..153227	29.1069	29.2676	29.3306	29.1457	29.1793	29.2352	28.7629	29.3414	0.0955962	0.0829816
lcl|AE014074.1_prot_AAM78737.1_130	SpyM3_0130	slo	streptolysin O	AAM78737.1	153251..154966	29.4012	29.2229	29.1068	29.1661	28.6303	28.6311	28.5557	28.7695	1.64919	0.57759
lcl|AE014074.1_prot_AAM78741.1_134	SpyM3_0134	leuS	putative putative leucyl-tRNA synthetase	AAM78741.1	158248..160749	28.274	27.4277	27.5932	27.7323	27.6359	27.5973	28.0975	27.3013	0.0551149	0.0987935
lcl|AE014074.1_prot_AAM78750.1_143	SpyM3_0143	opuAA	putative glycine betaine/proline ABC transporter	AAM78750.1	169576..170772	28.3137	28.1171	27.9196	27.7063	28.4026	28.4988	28.3388	28.1323	0.520437	-0.328937
lcl|AE014074.1_prot_AAM78751.1_144	SpyM3_0144	opuABC	putative glycine-betaine binding permease protein	AAM78751.1	170830..172515	26.9883	26.3618	26.2534	26.2277	26.2308	26.2691	27.0617	25.9294	0.0329564	0.0850196
lcl|AE014074.1_prot_AAM78752.1_145	SpyM3_0145	polA.1	DNA-directed DNA polymerase I	AAM78752.1	172646..175288	26.4168	NaN	25.335	NaN	25.1973	25.5397	26.8662	25.4442	NaN	0
lcl|AE014074.1_prot_AAM78754.1_147	SpyM3_0147	spf	putative ferric uptake regulator	AAM78754.1	175982..176449	NaN	NaN	NaN	NaN	25.9881	26.112	NaN	NaN	NaN	0
lcl|AE014074.1_prot_AAM78756.1_149	SpyM3_0149	tgt	putative tRNA-guanine transglycosylase	AAM78756.1	177634..178776	27.8572	28.3229	28.4007	28.4138	28.3279	27.9935	27.9755	28.344	0.0784071	0.0884805
lcl|AE014074.1_prot_AAM78759.1_152	SpyM3_0152		conserved hypothetical protein	AAM78759.1	179988..180767	26.1512	26.9349	26.8383	26.6972	26.5006	26.767	25.8942	26.603	0.139197	0.214242
lcl|AE014074.1_prot_AAM78763.1_156	SpyM3_0156	pgi	glucose-6-phosphate isomerase	AAM78763.1	184694..186043	30.5759	29.6165	30.0246	29.7497	30.0173	29.5845	30.6822	29.5737	0.0121577	0.0272417
lcl|AE014074.1_prot_AAM78767.1_160	SpyM3_0160	hasC.2	putative UDP-glucose pyrophosphorylase	AAM78767.1	complement(189357..190256)	28.2489	28.1964	28.0705	27.9626	28.5116	28.2205	28.4649	28.309	0.676296	-0.256928
lcl|AE014074.1_prot_AAM78768.1_161	SpyM3_0161	gpdA	putative NAD(P)H-dependent glycerol-3-phosphate dehydrogenase	AAM78768.1	complement(190289..191305)	29.8738	29.2551	29.2776	28.9692	29.608	29.589	30.1125	29.3544	0.268986	-0.322074
lcl|AE014074.1_prot_AAM78773.1_166	SpyM3_0166	dut	putative dUTPase, phage-associated	AAM78773.1	196533..196979	26.0552	27.2459	26.9915	27.1287	27.1957	27.434	26.4804	27.3564	0.121512	-0.261302
lcl|AE014074.1_prot_AAM78776.1_169	SpyM3_0169		conserved hypothetical protein	AAM78776.1	199238..199948	26.5402	26.4925	26.7378	26.1883	26.8066	26.6748	27.0883	26.6878	0.520437	-0.324683
lcl|AE014074.1_prot_AAM78777.1_170	SpyM3_0170	gluS	putative glutamyl-tRNA synthetase	AAM78777.1	200131..201576	30.2821	30.0938	29.9736	30.0418	30.5483	30.2572	30.3958	30.2774	0.70515	-0.271852
lcl|AE014074.1_prot_AAM78782.1_175	SpyM3_0175	rnpA	putative ribonuclease P protein component	AAM78782.1	205877..206236	23.5291	23.748	23.6767	23.8588	24.1395	23.8463	23.389	23.6637	0.0446798	-0.0564961
lcl|AE014074.1_prot_AAM78784.1_177	SpyM3_0177		conserved hypothetical protein	AAM78784.1	207041..207955	29.1226	29.2651	29.2354	29.28	29.4859	29.3131	29.2543	29.2058	0.268986	-0.0890059
lcl|AE014074.1_prot_AAM78795.1_188	SpyM3_0188		conserved hypothetical protein	AAM78795.1	216419..217306	26.1804	26.6569	26.6659	26.4729	27.201	27.0787	26.6231	27.0104	0.704104	-0.48427
lcl|AE014074.1_prot_AAM78796.1_189	SpyM3_0189		conserved hypothetical protein	AAM78796.1	217278..217868	NaN	NaN	NaN	NaN	NaN	NaN	NaN	23.0301	NaN	0
lcl|AE014074.1_prot_AAM78797.1_190	SpyM3_0190	ksgA	putative dimethyladenosine transferase	AAM78797.1	217982..218854	23.0631	NaN	NaN	NaN	NaN	NaN	23.666	NaN	NaN	0
lcl|AE014074.1_prot_AAM78799.1_192	SpyM3_0192	rpe	putative ribulose-phosphate 3-epimerase	AAM78799.1	220161..220823	28.1209	28.6192	29.9379	29.5705	28.9499	29.4175	28.5437	29.0964	0.0145576	0.0602684
lcl|AE014074.1_prot_AAM78801.1_194	SpyM3_0194		conserved hypothetical protein	AAM78801.1	221450..222721	25.6057	24.4133	24.4078	NaN	24.7677	24.3181	25.5912	24.3372	0.0126986	0.0553732
lcl|AE014074.1_prot_AAM78802.1_195	SpyM3_0195	cbf	putative CMP-binding factor	AAM78802.1	222711..223649	27.8881	28.2598	28.139	27.8886	29.0259	28.5005	28.5704	28.7309	1.09325	-0.663009
lcl|AE014074.1_prot_AAM78803.1_196	SpyM3_0196	purR	putative purine operon repressor	AAM78803.1	223916..224755	26.8757	26.1637	26.3498	26.2157	26.2758	26.313	27.1084	26.1638	0.0272479	-0.0640383
lcl|AE014074.1_prot_AAM78804.1_197	SpyM3_0197	prgA	putative surface exclusion protein	AAM78804.1	224746..227367	29.1077	29.8316	29.7802	29.9929	29.6151	29.7883	28.999	29.7235	0.0830332	0.146617
lcl|AE014074.1_prot_AAM78805.1_198	SpyM3_0198	rpsL	30S ribosomal protein S12	AAM78805.1	227575..227988	30.2711	30.1494	30.3741	30.3074	29.5319	30.0545	30.0407	29.6114	0.797265	0.465862
lcl|AE014074.1_prot_AAM78806.1_199	SpyM3_0199	rpsG	30S ribosomal protein S7	AAM78806.1	228009..228479	30.6697	30.8916	30.9714	30.7954	31.3377	30.8823	30.9585	30.9188	0.330472	-0.192268
lcl|AE014074.1_prot_AAM78807.1_200	SpyM3_0200	fusA	elongation factor G	AAM78807.1	228964..231042	33.0364	32.0221	32.1156	32.2341	32.1884	32.1466	33.0505	32.018	0.0011909	0.00118446
lcl|AE014074.1_prot_AAM78808.1_201	SpyM3_0201	plr	glyceraldehyde-3-phosphate dehydrogenase, plasmin receptor	AAM78808.1	231383..232393	36.0609	36.703	36.6032	37.0629	35.8657	36.3191	35.3345	36.2617	0.516998	0.662219
lcl|AE014074.1_prot_AAM78809.1_202	SpyM3_0202		putative amino acid ABC transporter (ATP-binding protein)	AAM78809.1	complement(232877..233617)	26.1553	26.4342	25.9021	26.2758	26.356	26.247	25.9994	26.2302	0.0130332	-0.0162749
lcl|AE014074.1_prot_AAM78810.1_203	SpyM3_0203		putative glutamine-binding periplasmic protein	AAM78810.1	complement(233610..235178)	22.8538	NaN	NaN	NaN	NaN	NaN	22.8549	NaN	NaN	0
lcl|AE014074.1_prot_AAM78811.1_204	SpyM3_0204		conserved hypothetical protein	AAM78811.1	235376..237301	NaN	NaN	NaN	NaN	NaN	NaN	NaN	22.1722	NaN	0
lcl|AE014074.1_prot_AAM78813.1_206	SpyM3_0206	mecA	putative negative regulator of genetic competence	AAM78813.1	238424..239113	25.391	25.8278	25.6977	25.8814	26.1028	26.1629	25.0497	26.0182	0.0699674	-0.1339
lcl|AE014074.1_prot_AAM78814.1_207	SpyM3_0207	rgpG	putative polysacharide biosynthesis protein	AAM78814.1	239171..240289	22.9852	NaN	NaN	NaN	NaN	21.9277	22.6432	NaN	NaN	0
lcl|AE014074.1_prot_AAM78815.1_208	SpyM3_0208		putative ABC transporter, ATP-binding protein	AAM78815.1	240411..241181	28.5413	28.484	28.09	28.2377	28.8391	28.6024	28.2394	28.6316	0.311934	-0.239872
lcl|AE014074.1_prot_AAM78816.1_209	SpyM3_0209		conserved hypothetical protein	AAM78816.1	241276..242538	27.365	27.1234	27.0317	26.9685	27.6637	27.3305	27.2592	27.2358	0.443747	-0.250136
lcl|AE014074.1_prot_AAM78817.1_210	SpyM3_0210		putative aminotransferase	AAM78817.1	242569..243795	24.2914	24.7441	24.5926	24.4273	24.8493	25.1539	24.5696	24.6514	0.40977	-0.292189
lcl|AE014074.1_prot_AAM78819.1_212	SpyM3_0212		conserved hypothetical protein	AAM78819.1	244254..245672	26.2419	25.5792	25.6892	25.7663	25.8248	25.7533	26.0847	25.6856	0.0122863	-0.0179591
lcl|AE014074.1_prot_AAM78822.1_215	SpyM3_0215	oppA	oligopeptide permease	AAM78822.1	248736..250706	29.7552	29.9185	29.7173	29.7327	30.0162	29.7196	29.8444	29.5013	0.0121577	0.0105515
lcl|AE014074.1_prot_AAM78823.1_216	SpyM3_0216	oppB	putative oligopeptide permease	AAM78823.1	250771..252273	24.8935	24.4485	24.0746	24.4697	24.1122	NaN	24.9949	23.5588	0.0975607	0.249614
lcl|AE014074.1_prot_AAM78825.1_218	SpyM3_0218	oppD	putative oligopeptide ABC transporter, ATP-binding protein	AAM78825.1	253208..254278	25.4008	25.3114	25.2505	25.2976	25.116	25.129	25.3595	25.142	0.456217	0.12845
lcl|AE014074.1_prot_AAM78826.1_219	SpyM3_0219	oppF	putative oligopeptide ABC transporter, ATP-binding protein	AAM78826.1	254271..255194	24.551	24.5038	24.0544	NaN	24.2643	24.2194	24.3717	NaN	0.075938	0.0846125
lcl|AE014074.1_prot_AAM78830.1_223	SpyM3_0223		conserved hypothetical protein	AAM78830.1	263921..264505	NaN	NaN	NaN	NaN	24.2471	NaN	25.116	NaN	NaN	0
lcl|AE014074.1_prot_AAM78831.1_224	SpyM3_0224		putative GTP-binding protein	AAM78831.1	264505..265623	25.9535	26.062	27.159	NaN	26.4527	26.5032	26.4463	26.4245	0.0250253	-0.0651377
lcl|AE014074.1_prot_AAM78832.1_225	SpyM3_0225		conserved hypothetical protein	AAM78832.1	265648..265956	NaN	NaN	NaN	NaN	24.4282	25.0773	25.1618	23.7268	NaN	0
lcl|AE014074.1_prot_AAM78833.1_226	SpyM3_0226		conserved hypothetical protein	AAM78833.1	266025..266657	24.9678	24.2564	24.0637	24.4724	25.1919	24.8979	24.786	24.5898	0.426571	-0.426308
lcl|AE014074.1_prot_AAM78834.1_227	SpyM3_0227		conserved hypothetical protein	AAM78834.1	266654..267247	25.0979	25.7044	25.0725	24.9401	26.1935	26.118	25.8632	25.7775	1.00694	-0.784315
lcl|AE014074.1_prot_AAM78835.1_228	SpyM3_0228		conserved hypothetical protein	AAM78835.1	267247..267624	27.0951	28.0962	27.8702	28.2895	28.579	28.5637	28.0804	28.8025	0.524501	-0.668658
lcl|AE014074.1_prot_AAM78836.1_229	SpyM3_0229		conserved hypothetical protein	AAM78836.1	267672..268415	22.4806	NaN	22.3914	22.4188	23.0317	NaN	23.4387	22.7349	0.653475	-0.638175
lcl|AE014074.1_prot_AAM78838.1_231	SpyM3_0231		conserved hypothetical protein	AAM78838.1	270225..270941	31.3863	31.9638	31.954	32.0127	31.5804	31.8494	31.0539	31.6303	0.277717	0.300712
lcl|AE014074.1_prot_AAM78839.1_232	SpyM3_0232	atmA	putative amino acid ABC transport substrate-binding protein	AAM78839.1	271144..271986	30.007	29.8286	29.6728	29.5779	29.6735	29.5039	29.8361	29.3981	0.268986	0.168699
lcl|AE014074.1_prot_AAM78840.1_233	SpyM3_0233	atmB	putative lipoprotein	AAM78840.1	272310..273155	26.1403	26.2073	26.3055	26.1679	26.114	25.6154	25.9898	25.9034	0.651079	0.299644
lcl|AE014074.1_prot_AAM78841.1_234	SpyM3_0234	atmD	putative ABC transporter (ATP-binding protein)	AAM78841.1	273405..274469	26.0714	25.5468	26.3024	26.176	25.8871	25.7805	26.1377	25.4139	0.186683	0.219384
lcl|AE014074.1_prot_AAM78845.1_238	SpyM3_0238		conserved hypothetical protein	AAM78845.1	complement(278089..278763)	26.5786	26.002	25.9309	25.9807	26.3778	26.3209	26.5786	25.8248	0.107363	-0.152501
lcl|AE014074.1_prot_AAM78847.1_240	SpyM3_0240	gidB	putative glucose inhibited division protein B	AAM78847.1	complement(280233..280946)	22.4731	22.3082	NaN	NaN	NaN	NaN	22.9054	NaN	NaN	0
lcl|AE014074.1_prot_AAM78848.1_241	SpyM3_0241	lemA	putative cytoplasmic membrane protein	AAM78848.1	281096..281653	28.3493	28.2469	28.0826	28.237	27.8446	28.381	28.0333	27.9172	0.297381	0.18492
lcl|AE014074.1_prot_AAM78849.1_242	SpyM3_0242	htpX	putative heat shock protein	AAM78849.1	281700..282596	26.5384	26.1645	25.5787	25.8958	24.7211	25.865	26.0233	25.6213	0.283659	0.486624
lcl|AE014074.1_prot_AAM78850.1_243	SpyM3_0243		conserved hypothetical protein	AAM78850.1	282830..283363	27.8038	28.6249	28.3432	28.7531	28.4903	28.5637	27.7922	28.4661	0.0235252	0.0531511
lcl|AE014074.1_prot_AAM78851.1_244	SpyM3_0244	csrR	two-component response regulator	AAM78851.1	283631..284317	29.7708	29.6813	29.7031	29.5508	29.6346	29.7241	29.4975	29.8301	0.00814008	0.00489187
lcl|AE014074.1_prot_AAM78855.1_248	SpyM3_0248	dnaI	putative primosome component	AAM78855.1	287694..288596	NaN	24.3336	NaN	NaN	NaN	24.5717	24.0676	NaN	NaN	0
lcl|AE014074.1_prot_AAM78856.1_249	SpyM3_0249	pgdA	putative phosphoglycerate dehydrogenase	AAM78856.1	288659..289969	25.9986	25.5309	25.6119	25.8296	25.4764	25.602	26.1913	25.653	0.00893346	0.0120859
lcl|AE014074.1_prot_AAM78858.1_251	SpyM3_0251		conserved hypothetical protein	AAM78858.1	293518..294120	25.7054	26.4808	26.5929	26.5653	26.0994	26.2151	25.5431	26.4447	0.163726	0.260517
lcl|AE014074.1_prot_AAM78859.1_252	SpyM3_0252	murC.1	putative UDP-N-acetyl muramate-alanine ligase	AAM78859.1	294160..295488	26.0561	25.0189	25.013	24.7197	25.2488	25.1634	26.4584	25.2421	0.121574	-0.326229
lcl|AE014074.1_prot_AAM78861.1_254	SpyM3_0254		putative aminodeoxychorismate lyase	AAM78861.1	296134..297702	27.0256	26.1439	26.4321	26.3318	26.1451	26.3173	26.9101	26.1751	0.0536456	0.0964384
lcl|AE014074.1_prot_AAM78862.1_255	SpyM3_0255	greA	putative transcription elongation factor	AAM78862.1	297775..298257	30.9782	31.7247	31.6718	32.0217	31.4229	31.8776	30.7445	31.7072	0.0734706	0.161062
lcl|AE014074.1_prot_AAM78863.1_256	SpyM3_0256		putative SpoIIIJ family protein	AAM78863.1	complement(298881..299804)	NaN	NaN	NaN	NaN	22.5368	22.6219	23.772	NaN	NaN	0
lcl|AE014074.1_prot_AAM78864.1_257	SpyM3_0257		putative acylphosphate phosphohydrolase	AAM78864.1	complement(299886..300164)	27.5216	27.8443	27.3093	27.3204	27.9905	27.8615	27.3796	27.5931	0.230718	-0.207273
lcl|AE014074.1_prot_AAM78868.1_261	SpyM3_0261		conserved hypothetical protein	AAM78868.1	302582..302824	26.2799	25.8148	25.7767	25.251	NaN	25.9616	25.5437	25.1407	0.115662	0.23199
lcl|AE014074.1_prot_AAM78869.1_262	SpyM3_0262	glr	putative glutamate racemase	AAM78869.1	303002..303796	24.4413	NaN	24.1032	NaN	NaN	NaN	24.0242	NaN	NaN	0
lcl|AE014074.1_prot_AAM78872.1_265	SpyM3_0265		conserved hypothetical protein	AAM78872.1	305276..305737	25.5948	NaN	24.8918	24.8998	25.3313	25.205	25.7049	25.3148	0.224602	-0.26016
lcl|AE014074.1_prot_AAM78875.1_268	SpyM3_0268		conserved hypothetical protein	AAM78875.1	307181..307732	NaN	23.9255	23.7256	NaN	24.8428	24.908	24.3304	23.8501	NaN	0
lcl|AE014074.1_prot_AAM78876.1_269	SpyM3_0269		putative ribosomal large subunit pseudouridine synthase	AAM78876.1	307852..308574	26.0387	25.9365	25.9082	25.6696	26.2531	26	26.1993	25.9872	0.511492	-0.221649
lcl|AE014074.1_prot_AAM78884.1_277	SpyM3_0277	pflC	putative pyruvate formate-lyase activating enzyme	AAM78884.1	314439..315230	24.3117	NaN	NaN	NaN	25.2042	25.0518	24.9259	NaN	NaN	0
lcl|AE014074.1_prot_AAM78885.1_278	SpyM3_0278		putative manganese-dependent inorganic pyrophosphatase	AAM78885.1	315355..316296	31.3861	31.9369	31.8819	31.8701	31.7581	31.6993	31.3874	31.8486	0.0915111	0.0954127
lcl|AE014074.1_prot_AAM78891.1_284	SpyM3_0284	murE	putative UDP-N-acetylmuramoylalanyl-D-glutamate--2, 6-diaminopimelate ligase	AAM78891.1	complement(321096..322541)	24.0341	NaN	NaN	NaN	NaN	NaN	24.6199	23.7535	NaN	0
lcl|AE014074.1_prot_AAM78893.1_286	SpyM3_0286	upp	putative uracil phosphoribosyltransferase	AAM78893.1	324431..325060	28.8625	28.8868	28.5818	28.4765	29.2417	28.9064	28.8563	28.8868	0.456217	-0.27087
lcl|AE014074.1_prot_AAM78894.1_287	SpyM3_0287	clpP.1	putative ATP-dependent Clp protease proteolytic subunit	AAM78894.1	325283..325873	27.6954	27.2131	27.6077	27.0328	28.1196	27.7197	28.0701	27.3228	0.387417	-0.420786
lcl|AE014074.1_prot_AAM78895.1_288	SpyM3_0288		conserved hypothetical protein	AAM78895.1	326365..326640	23.2847	NaN	22.6964	NaN	22.6853	22.7134	23.4839	22.6211	NaN	0
lcl|AE014074.1_prot_AAM78896.1_289	SpyM3_0289	tmk	putative thymidylate kinase	AAM78896.1	326889..327524	25.9594	25.6875	25.6264	25.2413	25.4525	25.6394	26.3016	25.3703	0.0275707	-0.0623002
lcl|AE014074.1_prot_AAM78899.1_292	SpyM3_0292		putative tetrapyrrole methylase family protein	AAM78899.1	329409..330272	NaN	NaN	NaN	NaN	NaN	NaN	26.134	NaN	NaN	0
lcl|AE014074.1_prot_AAM78901.1_294	SpyM3_0294		putative copper homeostasis protein	AAM78901.1	complement(330738..331367)	28.0759	28.6378	28.1701	28.2648	28.96	28.5685	28.3159	28.6909	0.445092	-0.346663
lcl|AE014074.1_prot_AAM78902.1_295	SpyM3_0295		putative arsenate reductase	AAM78902.1	331665..332021	26.0549	26.489	26.3876	26.1279	26.8459	26.7881	26.1799	26.4654	0.356555	-0.30496
lcl|AE014074.1_prot_AAM78903.1_296	SpyM3_0296	exoA	putative 3'-exo-deoxyribonuclease	AAM78903.1	complement(332095..332922)	28.1793	28.754	28.4479	28.6762	28.7883	28.839	28.4674	28.9104	0.310322	-0.23694
lcl|AE014074.1_prot_AAM78905.1_298	SpyM3_0298	prtS	putative cell envelope proteinase	AAM78905.1	334685..339553	28.5386	26.988	27.2417	26.7372	26.8242	27.0739	28.3083	26.9303	0.0209243	0.0922074
lcl|AE014074.1_prot_AAM78907.1_300	SpyM3_0300	metS	putative methionyl-tRNA synthetase	AAM78907.1	341275..343272	26.5303	25.2874	25.1693	25.1453	24.7362	24.9631	26.3431	24.7988	0.101541	0.322766
lcl|AE014074.1_prot_AAM78912.1_305	SpyM3_0305		hypothetical protein	AAM78912.1	348790..349215	NaN	NaN	NaN	NaN	NaN	NaN	NaN	21.9327	NaN	0
lcl|AE014074.1_prot_AAM78915.1_308	SpyM3_0308		conserved hypothetical protein	AAM78915.1	350711..350947	26.7603	26.7923	28.7225	28.0665	28.6433	27.6889	28.4405	28.2486	0.268986	-0.669968
lcl|AE014074.1_prot_AAM78917.1_310	SpyM3_0310		conserved hypothetical protein	AAM78917.1	351714..352673	25.4487	25.044	24.8121	25.1006	25.4558	25.5278	26.3829	25.2789	0.45769	-0.559999
lcl|AE014074.1_prot_AAM78919.1_312	SpyM3_0312	glmU	putative UDP-N-acetylglucosamine pyrophosphorylase	AAM78919.1	354516..355898	26.7163	26.7033	26.549	26.7874	26.837	26.8	26.9477	26.8246	0.670189	-0.16329
lcl|AE014074.1_prot_AAM78920.1_313	SpyM3_0313		conserved hypothetical protein	AAM78920.1	355929..356483	27.3592	27.3704	27.4262	26.9029	26.8956	26.9276	27.2721	27.2178	0.254939	0.186388
lcl|AE014074.1_prot_AAM78922.1_315	SpyM3_0315	pfs	putative 5'-methylthioadenosine / S-adenosylhomocysteine nucleosidase	AAM78922.1	356754..357449	24.3056	23.3884	NaN	NaN	23.8646	23.7814	24.4769	23.6884	NaN	0
lcl|AE014074.1_prot_AAM78924.1_317	SpyM3_0317		putative metal-dependent transcriptional regulator	AAM78924.1	complement(358040..358687)	25.8149	25.9261	26.1913	NaN	26.8021	26.6127	26.7385	25.9777	0.520437	-0.555343
lcl|AE014074.1_prot_AAM78925.1_318	SpyM3_0318	mtsA	putative metal binding protein of ABC transporter	AAM78925.1	358857..359765	31.2672	31.0735	31.4346	31.2605	31.4004	31.5164	31.4677	31.2463	0.333466	-0.148756
lcl|AE014074.1_prot_AAM78926.1_319	SpyM3_0319	mtsB	ATP-binding protein MtsB, ABC transporter (ATP-binding protein)	AAM78926.1	359829..360554	26.2038	25.1015	25.2634	25.9477	25.3153	25.1703	26.1434	25.7202	0.0130332	0.0417995
lcl|AE014074.1_prot_AAM78928.1_321	SpyM3_0321	cypB	putative peptidyl-prolyl cis-trans isomerase	AAM78928.1	complement(361557..362363)	27.449	27.5427	27.3412	27.4409	27.7968	27.7374	27.7665	27.4686	0.70515	-0.248902
lcl|AE014074.1_prot_AAM78931.1_324	SpyM3_0324	rplK	50S ribosomal protein L11	AAM78931.1	365653..366078	30.9638	31.6436	31.4415	31.827	30.5017	30.7679	30.1892	31.1109	0.753672	0.826517
lcl|AE014074.1_prot_AAM78932.1_325	SpyM3_0325	rplA	50S ribosomal protein L1	AAM78932.1	366184..366873	30.5335	29.9502	29.9146	29.648	29.8987	29.7565	30.1046	29.6589	0.121512	0.156918
lcl|AE014074.1_prot_AAM78933.1_326	SpyM3_0326	pyrH	putative uridylate kinase	AAM78933.1	367196..367924	25.7987	25.8386	25.7829	25.6602	26.1681	26.0034	26.1911	26.2542	1.47241	-0.384101
lcl|AE014074.1_prot_AAM78934.1_327	SpyM3_0327	rrf	putative ribosome recycling factor	AAM78934.1	367954..368511	32.3358	32.9598	33.0997	33.0405	32.6253	32.9502	32.0476	32.9741	0.121512	0.209626
lcl|AE014074.1_prot_AAM78935.1_328	SpyM3_0328		conserved hypothetical protein	AAM78935.1	368749..369477	26.9567	27.4371	27.5475	27.3926	27.7021	27.6958	27.0689	27.6527	0.185527	-0.196432
lcl|AE014074.1_prot_AAM78936.1_329	SpyM3_0329	msrA.2	putative peptide methionine sulfoxide reductase	AAM78936.1	369550..370059	NaN	24.8074	24.3606	24.5424	26.0773	26.1684	25.2648	25.7841	1.08767	-1.2535
lcl|AE014074.1_prot_AAM78938.1_331	SpyM3_0331		conserved hypothetical protein	AAM78938.1	370427..371596	25.2002	25.3049	25.6554	25.9868	25.2123	25.4923	25.4411	25.5199	0.101266	0.120449
lcl|AE014074.1_prot_AAM78939.1_332	SpyM3_0332		67 kDa Myosin-crossreactive streptococcal antigen	AAM78939.1	371911..373683	30.8829	30.287	30.5455	30.0517	30.4885	29.9073	31.1697	30.3987	0.0174213	-0.0492616
lcl|AE014074.1_prot_AAM78940.1_333	SpyM3_0333	phoH	putative phosphate starvation-induced protein	AAM78940.1	373980..374894	28.2448	28.0804	28.0689	28.8196	27.8152	28.3733	27.5223	28.6434	0.107363	0.214887
lcl|AE014074.1_prot_AAM78941.1_334	SpyM3_0334		conserved hypothetical protein	AAM78941.1	374940..375515	25.1379	24.964	24.8106	25.1124	25.0158	24.6652	25.105	24.7215	0.186683	0.129341
lcl|AE014074.1_prot_AAM78942.1_335	SpyM3_0335		conserved hypothetical protein	AAM78942.1	375644..376171	26.4938	26.6092	26.9847	26.7792	26.7418	26.8077	26.2238	26.894	0.0306214	0.0499206
lcl|AE014074.1_prot_AAM78944.1_337	SpyM3_0337	era	putative GTP-binding protein	AAM78944.1	376679..377575	27.6663	27.0656	27.0378	27.0943	27.2342	27.2575	27.5292	27.3405	0.121512	-0.124372
lcl|AE014074.1_prot_AAM78956.1_349	SpyM3_0349		conserved hypothetical protein	AAM78956.1	387580..389082	26.8862	25.7237	25.9832	25.1469	25.4955	25.1364	26.5087	25.1893	0.116656	0.352547
lcl|AE014074.1_prot_AAM78958.1_351	SpyM3_0351		putative preprotein translocase, SecG subunit	AAM78958.1	390586..390822	25.6495	25.9563	25.7714	25.5497	25.4314	25.4235	25.4943	25.3265	0.84898	0.312805
lcl|AE014074.1_prot_AAM78959.1_352	SpyM3_0352	vacB	putative exoribonuclease R	AAM78959.1	390994..393249	23.5206	NaN	23.2154	NaN	NaN	23.6278	24.371	NaN	NaN	0
lcl|AE014074.1_prot_AAM78960.1_353	SpyM3_0353	smpB	putative tmRNA-binding protein	AAM78960.1	393252..393719	22.766	23.3086	23.1251	23.2339	23.5292	23.3362	23.3173	23.5253	0.561042	-0.318589
lcl|AE014074.1_prot_AAM78962.1_355	SpyM3_0355	pcp	putative pyrrolidone-carboxylate peptidase	AAM78962.1	complement(394561..395208)	30.8562	31.3845	31.2002	31.0866	31.765	31.5795	31.3209	31.6795	0.762113	-0.454311
lcl|AE014074.1_prot_AAM78966.1_359	SpyM3_0359	gloA	putative lactoylglutathione lyase	AAM78966.1	complement(398149..398526)	31.9151	32.4292	32.4954	32.4629	31.941	31.9308	31.5349	32.1471	0.549456	0.437199
lcl|AE014074.1_prot_AAM78967.1_360	SpyM3_0360		putative NAD(P)H-flavin oxidoreductase	AAM78967.1	complement(398537..399202)	28.2803	28.7201	28.788	28.6933	28.9108	28.6224	28.4919	28.9205	0.119243	-0.115977
lcl|AE014074.1_prot_AAM78968.1_361	SpyM3_0361	pepQ	putative Xaa-Pro dipeptidase	AAM78968.1	complement(399251..400336)	29.1458	28.342	28.7717	28.3074	28.9586	28.7048	29.4887	28.5505	0.188958	-0.283918
lcl|AE014074.1_prot_AAM78969.1_362	SpyM3_0362	ccpA	putative catabolite control protein	AAM78969.1	400510..401511	27.7108	27.1613	27.4071	27.1318	27.5107	27.3767	27.6808	27.1047	0.0513857	-0.0654531
lcl|AE014074.1_prot_AAM78970.1_363	SpyM3_0363		putative sugar transferase	AAM78970.1	401642..402640	NaN	NaN	NaN	NaN	NaN	NaN	NaN	21.0595	NaN	0
lcl|AE014074.1_prot_AAM78972.1_365	SpyM3_0365	thrS	putative threonyl-tRNA synthetase	AAM78972.1	404398..406341	28.1485	26.7381	26.9872	27.1814	26.828	26.6169	27.6959	26.5479	0.139565	0.341632
lcl|AE014074.1_prot_AAM78979.1_372	SpyM3_0372	vicR	two-component response regulator	AAM78979.1	413432..414142	27.4612	28.2144	27.8118	27.9482	28.0107	28.1139	27.9014	28.0559	0.188958	-0.161631
lcl|AE014074.1_prot_AAM78982.1_375	SpyM3_0375	acpA	putative ribonuclease III	AAM78982.1	416743..417435	25.0179	24.0716	23.926	NaN	24.6489	24.2496	24.3513	24.0902	0.00213258	0.00346915
lcl|AE014074.1_prot_AAM78983.1_376	SpyM3_0376	smc	putative chromosome condensation and segregation SMC protein	AAM78983.1	417436..420963	26.393	NaN	26.5885	NaN	26.5705	NaN	26.0461	NaN	NaN	0
lcl|AE014074.1_prot_AAM79006.1_399	SpyM3_0399		conserved hypothetical protein	AAM79006.1	439079..439876	27.1234	26.6901	26.5194	26.3941	27.2712	26.9872	27.4622	26.9014	0.546221	-0.473744
lcl|AE014074.1_prot_AAM79007.1_400	SpyM3_0400		conserved hypothetical protein	AAM79007.1	439880..440704	26.7496	27.0437	26.6694	26.5926	27.2731	27.046	26.9625	27.0054	0.614621	-0.307912
lcl|AE014074.1_prot_AAM79008.1_401	SpyM3_0401	ftsY	putative signal recognition particle-docking protein FtsY	AAM79008.1	440704..442254	28.399	28.3424	28.2683	28.2127	28.2263	28.3179	28.4072	28.1486	0.064244	0.0306349
lcl|AE014074.1_prot_AAM79016.1_409	SpyM3_0409		putative transcriptional regulator	AAM79016.1	450505..452637	24.1416	NaN	NaN	NaN	NaN	NaN	24.0252	NaN	NaN	0
lcl|AE014074.1_prot_AAM79018.1_411	SpyM3_0411		conserved hypothetical protein	AAM79018.1	453125..453397	24.5372	24.5404	24.7462	24.715	24.3983	23.8929	24.5475	24.3501	0.525889	0.337523
lcl|AE014074.1_prot_AAM79019.1_412	SpyM3_0412	ptsK	putative HPr (serine) kinase/phosphatase	AAM79019.1	453762..454694	26.5554	25.8159	26.1454	25.6827	26.1757	26.2732	26.6991	25.7964	0.107363	-0.186255
lcl|AE014074.1_prot_AAM79021.1_414	SpyM3_0414		conserved hypothetical protein	AAM79021.1	455492..455899	27.8863	26.9739	28.2121	26.4287	27.76	27.8861	27.6469	26.8516	0.0482222	-0.160897
lcl|AE014074.1_prot_AAM79022.1_415	SpyM3_0415		conserved hypothetical protein	AAM79022.1	455892..456320	29.8885	30.2773	30.4095	30.1268	29.6762	30.0044	29.3907	29.9485	0.551853	0.420584
lcl|AE014074.1_prot_AAM79026.1_419	SpyM3_0419		conserved hypothetical protein	AAM79026.1	459487..459699	28.8408	29.5083	29.6388	29.6207	30.1801	29.6438	29.2832	29.8422	0.268986	-0.33517
lcl|AE014074.1_prot_AAM79027.1_420	SpyM3_0420	lysS	putative lysyl-tRNA synthetase	AAM79027.1	complement(460078..461571)	29.2379	28.7282	28.6395	28.5712	29.0844	28.8544	29.2652	28.8031	0.230718	-0.207565
lcl|AE014074.1_prot_AAM79028.1_421	SpyM3_0421		conserved hypothetical protein	AAM79028.1	461745..462647	23.4302	NaN	NaN	NaN	23.2555	NaN	23.5609	NaN	NaN	0
lcl|AE014074.1_prot_AAM79034.1_427	SpyM3_0427		conserved hypothetical protein	AAM79034.1	466780..467163	24.3566	24.5681	24.6214	24.814	25.127	25.7776	25.0121	25.1097	0.84898	-0.66661
lcl|AE014074.1_prot_AAM79035.1_428	SpyM3_0428		putative glutathione peroxidase	AAM79035.1	complement(467209..467688)	NaN	NaN	NaN	24.9893	NaN	NaN	24.5972	25.12	NaN	0
lcl|AE014074.1_prot_AAM79036.1_429	SpyM3_0429	pepF	putative oligoendopeptidase F	AAM79036.1	complement(467681..469480)	28.9531	28.0404	28.1137	28.2843	28.309	28.3989	28.7621	28.2703	0.0536456	-0.0871863
lcl|AE014074.1_prot_AAM79037.1_430	SpyM3_0430	ppc	putative phosphoenolpyruvate carboxylase	AAM79037.1	469640..472438	26.2833	24.3757	24.8355	23.6209	25.1272	25.4724	26.9182	25.1628	0.268986	-0.891338
lcl|AE014074.1_prot_AAM79039.1_432	SpyM3_0432	tufA	putative translation elongation factor EF-Tu	AAM79039.1	474237..475433	35.1297	35.4641	35.3642	35.5022	35.5485	35.3744	35.1514	35.4843	0.0254604	-0.0246077
lcl|AE014074.1_prot_AAM79040.1_433	SpyM3_0433	tpi	putative triosephosphate isomerase	AAM79040.1	475674..476432	34.4844	35.1656	35.2503	35.2818	34.7296	34.9209	34.1718	34.9687	0.270434	0.347774
lcl|AE014074.1_prot_AAM79041.1_434	SpyM3_0434	murN	putative peptidoglycan branched peptide synthesis protein, alanine adding enzyme	AAM79041.1	complement(476531..477766)	25.3111	23.6695	24.1272	24.0068	23.7036	23.9413	25.4286	23.7526	0.0145576	0.0721154
lcl|AE014074.1_prot_AAM79042.1_435	SpyM3_0435	murM.1	putative peptidoglycan branched peptide synthesis protein, serine/alanine adding enzyme	AAM79042.1	complement(477753..478979)	24.7689	NaN	NaN	NaN	NaN	NaN	25.0075	NaN	NaN	0
lcl|AE014074.1_prot_AAM79043.1_436	SpyM3_0436		conserved hypothetical protein	AAM79043.1	complement(478979..479788)	27.7211	27.7129	27.543	27.5287	27.741	27.4126	27.7591	27.453	0.0446798	0.0349703
lcl|AE014074.1_prot_AAM79045.1_438	SpyM3_0438		conserved hypothetical protein	AAM79045.1	complement(480243..481544)	23.9455	NaN	NaN	NaN	23.2565	NaN	24.8948	23.2511	NaN	0
lcl|AE014074.1_prot_AAM79047.1_440	SpyM3_0440	pacL	putative calcium transporter	AAM79047.1	482242..484923	27.3943	26.5316	26.7562	26.5425	26.4185	26.3981	27.4443	26.0078	0.101541	0.23896
lcl|AE014074.1_prot_AAM79048.1_441	SpyM3_0441	regR	putative transcriptional regulator (LacI family)	AAM79048.1	complement(485007..486002)	23.7303	23.7136	NaN	NaN	NaN	NaN	24.0964	NaN	NaN	0
lcl|AE014074.1_prot_AAM79059.1_452	SpyM3_0452		conserved hypothetical protein	AAM79059.1	495591..496241	NaN	NaN	NaN	NaN	NaN	22.6071	NaN	NaN	NaN	0
lcl|AE014074.1_prot_AAM79061.1_454	SpyM3_0454	prfB	putative peptide chain release factor 2	AAM79061.1	498248..499228	28.1358	28.2185	27.83	27.7408	28.5462	28.1891	27.9731	27.9803	0.219913	-0.190915
lcl|AE014074.1_prot_AAM79062.1_455	SpyM3_0455	ftsE	putative cell-division ATP-binding protein	AAM79062.1	499247..499939	29.909	29.4775	29.6805	29.5514	29.3712	29.3817	29.9869	28.9814	0.186683	0.2243
lcl|AE014074.1_prot_AAM79064.1_457	SpyM3_0457		putative metallo-beta-lactamase superfamily protein	AAM79064.1	complement(501170..501868)	26.6568	26.5712	26.7372	26.4121	27.0331	26.8311	27.0544	26.9889	1.09325	-0.382552
lcl|AE014074.1_prot_AAM79065.1_458	SpyM3_0458		putative acetoin reductase	AAM79065.1	502036..502800	32.1409	32.6206	32.4479	32.3869	32.8235	32.5606	32.4179	32.7098	0.385809	-0.228851
lcl|AE014074.1_prot_AAM79067.1_460	SpyM3_0460	aspC	putative aspartate aminotransferase	AAM79067.1	505755..506948	25.6238	26.0809	25.4663	25.8751	26.0509	26.3866	25.4394	26.1864	0.204734	-0.254288
lcl|AE014074.1_prot_AAM79068.1_461	SpyM3_0461	asnS	putative asparaginyl-tRNA synthetase	AAM79068.1	506969..508315	27.729	27.1667	27.3009	27.2136	27.1278	27.0162	27.6513	26.9626	0.130417	0.163111
lcl|AE014074.1_prot_AAM79069.1_462	SpyM3_0462		conserved hypothetical protein	AAM79069.1	508729..509619	25.8686	24.8516	25.0493	24.8086	25.2227	24.9963	26.3985	25.01	0.101541	-0.262377
lcl|AE014074.1_prot_AAM79071.1_464	SpyM3_0464		conserved hypothetical protein - phage-associated	AAM79071.1	510590..511501	22.9973	NaN	NaN	NaN	NaN	NaN	23.4189	NaN	NaN	0
lcl|AE014074.1_prot_AAM79072.1_465	SpyM3_0465	pepD	putative dipeptidase	AAM79072.1	511634..513031	30.7099	31.5133	31.4392	31.7084	30.5846	30.8608	30.1168	30.8615	0.640006	0.736778
lcl|AE014074.1_prot_AAM79073.1_466	SpyM3_0466	adcA	putative adhesion protein	AAM79073.1	513183..514730	26.8484	27.2115	27.4426	27.2631	27.0617	27.1298	26.7674	27.0714	0.264037	0.183848
lcl|AE014074.1_prot_AAM79076.1_469	SpyM3_0469	rpmE	50S ribosomal protein L31	AAM79076.1	complement(516916..517176)	30.3962	31.0181	30.7042	31.2356	30.8224	30.9438	30.1732	30.9105	0.0738221	0.126034
lcl|AE014074.1_prot_AAM79077.1_470	SpyM3_0470		conserved hypothetical protein	AAM79077.1	complement(517291..518232)	26.2499	26.2135	26.1012	25.8484	26.5495	26.3357	26.4607	26.2538	0.641624	-0.296696
lcl|AE014074.1_prot_AAM79078.1_471	SpyM3_0471	flaV	putative flavodoxin	AAM79078.1	518626..519075	27.7461	28.535	28.6144	28.8705	28.1295	28.5111	27.712	28.5981	0.101541	0.203837
lcl|AE014074.1_prot_AAM79081.1_474	SpyM3_0474	rplS	50S ribosomal protein L19	AAM79081.1	520904..521251	30.1627	29.8641	29.9143	30.2265	29.3856	29.6325	29.9786	29.557	0.640006	0.403485
lcl|AE014074.1_prot_AAM79083.1_476	SpyM3_0476	gyrB	putative DNA gyrase, subunit B	AAM79083.1	522927..524789	25.8253	25.0145	25.0306	25.4461	25.3453	25.8112	26.1915	25.2788	0.234519	-0.327556
lcl|AE014074.1_prot_AAM79084.1_477	SpyM3_0477		putative cell division regulator	AAM79084.1	525157..526881	28.0267	27.3133	27.2771	27.2426	27.1675	27.3223	27.8055	27.2046	0.0536456	0.0899448
lcl|AE014074.1_prot_AAM79085.1_478	SpyM3_0478		conserved hypothetical protein	AAM79085.1	complement(527013..527471)	NaN	NaN	NaN	NaN	NaN	23.953	NaN	NaN	NaN	0
lcl|AE014074.1_prot_AAM79086.1_479	SpyM3_0479	eno	putative enolase	AAM79086.1	527704..529011	37.8918	38.4386	38.4565	38.9216	37.5303	37.7813	37.0258	38.0057	0.695006	0.841314
lcl|AE014074.1_prot_AAM79096.1_489	SpyM3_0489		conserved hypothetical protein	AAM79096.1	538433..541165	23.049	23.3041	23.2584	NaN	23.4951	23.8559	23.3347	NaN	0.443747	-0.358035
lcl|AE014074.1_prot_AAM79098.1_491	SpyM3_0491	lig	putative DNA ligase	AAM79098.1	542138..544096	26.0441	25.1142	25.167	NaN	25.1964	25.4464	26.0287	24.5637	0.0375788	0.132961
lcl|AE014074.1_prot_AAM79099.1_492	SpyM3_0492		putative transcriptional regulator	AAM79099.1	544167..545132	27.2028	25.4821	26.1995	26.0434	26.0522	26.0196	27.1471	25.8057	0.00783258	-0.0242047
lcl|AE014074.1_prot_AAM79102.1_495	SpyM3_0495		putative putative proton-translocating ATPase subunit b	AAM79102.1	546490..546984	30.6746	30.6931	30.5577	30.6589	30.4658	30.2971	30.3932	30.2752	1.34369	0.288283
lcl|AE014074.1_prot_AAM79103.1_496	SpyM3_0496		putative proton-translocating ATPase delta subunit	AAM79103.1	546984..547520	27.0288	26.8299	26.9327	26.8226	27.3939	27.085	26.952	27.0666	0.492689	-0.220901
lcl|AE014074.1_prot_AAM79104.1_497	SpyM3_0497		putative putative proton-translocating ATPase alpha subunit	AAM79104.1	547536..549044	31.5616	31.4876	31.2744	31.2578	31.6703	31.204	31.5187	31.3442	0.0391893	-0.0389595
lcl|AE014074.1_prot_AAM79105.1_498	SpyM3_0498		putative proton-translocating ATPase gamma subunit	AAM79105.1	549060..549935	29.5404	29.5656	29.3267	29.444	29.7154	29.4201	29.522	29.4051	0.0761864	-0.0464883
lcl|AE014074.1_prot_AAM79106.1_499	SpyM3_0499		putative proton-translocating ATPase beta subunit	AAM79106.1	550097..551503	32.3419	32.6917	32.5081	32.3963	32.9861	32.6567	32.5518	32.6474	0.427136	-0.226032
lcl|AE014074.1_prot_AAM79107.1_500	SpyM3_0500		putative proton-translocating ATPase epsilon subunit	AAM79107.1	551516..551932	27.9576	28.65	28.5291	28.6398	28.7365	28.2955	27.8456	28.4831	0.0585153	0.103962
lcl|AE014074.1_prot_AAM79109.1_502	SpyM3_0502	murA	putative UDP-N-acetylglucosamine 1-carboxyvinyltransferase	AAM79109.1	552520..553791	27.0811	26.5362	26.6005	26.1948	27.2371	25.5415	27.494	26.5613	0.0254604	-0.105315
lcl|AE014074.1_prot_AAM79113.1_506	SpyM3_0506	pheS	putative phenylalanyl-tRNA synthetase alpha subunit	AAM79113.1	555166..556209	25.5095	24.9408	24.9368	25.1281	25.2278	24.8593	25.3308	25.0383	0.0121577	0.0147443
lcl|AE014074.1_prot_AAM79114.1_507	SpyM3_0507	pheT	putative phenylalanyl-tRNA synthetase beta subunit	AAM79114.1	556464..558824	27.5478	25.9056	26.2941	26.3743	26.3839	26.4284	27.2542	26.361	0.0222293	-0.0764461
lcl|AE014074.1_prot_AAM79123.1_516	SpyM3_0516	rpsU	30S ribosomal protein S21	AAM79123.1	570626..570802	28.1826	28.1224	28.1908	28.4231	27.7642	27.9318	27.7776	28.0389	0.937907	0.351575
lcl|AE014074.1_prot_AAM79124.1_517	SpyM3_0517	mscL	putative large conductance mechanosensitive channel	AAM79124.1	complement(570930..571292)	29.0815	29.2077	28.8612	28.77	28.7527	28.6435	28.9415	28.5312	0.456217	0.262891
lcl|AE014074.1_prot_AAM79126.1_519	SpyM3_0519	rpoD	putative RNA polymerase sigma 42 protein RpoD	AAM79126.1	573245..574354	29.8932	30.0606	29.8486	29.5923	30.0737	29.9603	29.961	29.804	0.162396	-0.101079
lcl|AE014074.1_prot_AAM79128.1_521	SpyM3_0521	rmlD	putative dTDP-4-keto-L-rhamnose reductase	AAM79128.1	575066..575920	28.1615	27.7563	27.8278	27.6911	28.3016	28.0745	28.6063	27.9615	0.511401	-0.376827
lcl|AE014074.1_prot_AAM79132.1_525	SpyM3_0525	rgpDc	putative ABC-transporter (ATP-binding protein)	AAM79132.1	578921..580126	25.5295	24.9362	24.5232	24.3299	24.6446	24.8137	25.7327	24.6949	0.0536884	-0.141757
lcl|AE014074.1_prot_AAM79133.1_526	SpyM3_0526	rgpEc	putative glycosyltransferase	AAM79133.1	580151..581158	NaN	NaN	NaN	NaN	NaN	NaN	23.8559	NaN	NaN	0
lcl|AE014074.1_prot_AAM79134.1_527	SpyM3_0527	rgpFc	putative protein	AAM79134.1	581155..582900	24.0576	NaN	NaN	NaN	NaN	NaN	24.7399	NaN	NaN	0
lcl|AE014074.1_prot_AAM79140.1_533	SpyM3_0533	pepT	putative tripeptidase	AAM79140.1	589438..590661	27.2069	27.9218	27.6511	27.5363	28.1531	27.6596	27.8482	28.0957	0.446499	-0.360132
lcl|AE014074.1_prot_AAM79143.1_536	SpyM3_0536		conserved hypothetical protein	AAM79143.1	591424..591900	27.0514	NaN	26.5113	26.5648	26.3234	26.2688	26.9036	26.4352	0.189397	0.226423
lcl|AE014074.1_prot_AAM79144.1_537	SpyM3_0537	cmk	putative cytidylate kinase	AAM79144.1	591915..592595	25.4786	26.6002	26.3865	26.212	26.6664	26.9897	26.1103	26.4796	0.268986	-0.392149
lcl|AE014074.1_prot_AAM79145.1_538	SpyM3_0538	infC	putative translation initiation factor 3	AAM79145.1	592757..593287	27.2802	26.9483	27.0467	27.0175	26.7552	26.5812	26.7432	26.8496	0.937907	0.340887
lcl|AE014074.1_prot_AAM79146.1_539	SpyM3_0539	rpmI	50S ribosomal protein L35	AAM79146.1	593329..593526	26.7496	26.8173	26.5808	27.061	25.587	26.2875	26.2033	26.1991	0.966562	0.732913
lcl|AE014074.1_prot_AAM79147.1_540	SpyM3_0540	rplT	50S ribosomal protein L20	AAM79147.1	593585..593944	29.0619	29.6352	29.1479	29.8272	29.6413	29.1023	29.9669	29.189	0.0254604	-0.05686
lcl|AE014074.1_prot_AAM79148.1_541	SpyM3_0541		conserved hypothetical protein	AAM79148.1	complement(594235..596445)	25.2549	NaN	23.9969	NaN	24.4094	24.6312	25.7052	24.1044	NaN	0
lcl|AE014074.1_prot_AAM79150.1_543	SpyM3_0543	aroD	putative 3-dehydroquinate dehydratase	AAM79150.1	597713..598399	25.9771	25.7458	26.0179	26.0306	26.5635	26.4549	26.2042	27.2752	0.704104	-0.681622
lcl|AE014074.1_prot_AAM79152.1_545	SpyM3_0545		conserved hypothetical protein	AAM79152.1	599720..600061	30.489	31.1755	31.0328	31.2443	30.8022	31.0326	30.2033	31.1054	0.121512	0.199521
lcl|AE014074.1_prot_AAM79153.1_546	SpyM3_0546	gor	putative glutathione reductase	AAM79153.1	600282..601634	30.5544	31.2384	31.2467	31.297	30.7912	30.7723	30.3379	31.0046	0.336465	0.357625
lcl|AE014074.1_prot_AAM79156.1_549	SpyM3_0549	nifS	putative iron-sulfur cofactor synthesis protein	AAM79156.1	603696..604838	NaN	NaN	22.766	NaN	NaN	NaN	23.6415	NaN	NaN	0
lcl|AE014074.1_prot_AAM79157.1_550	SpyM3_0550	thiI	putative thiamine biosynthesis protein	AAM79157.1	604910..606064	NaN	NaN	NaN	NaN	22.5502	NaN	NaN	NaN	NaN	0
lcl|AE014074.1_prot_AAM79158.1_551	SpyM3_0551		conserved hypothetical protein	AAM79158.1	606213..607394	23.8134	NaN	NaN	23.9593	23.6953	23.6093	24.049	23.7344	NaN	0
lcl|AE014074.1_prot_AAM79159.1_552	SpyM3_0552	rplU	50S ribosomal protein L21	AAM79159.1	607608..607922	31.3588	31.9463	31.6103	31.9475	31.6556	31.7971	31.1894	31.5056	0.165392	0.178818
lcl|AE014074.1_prot_AAM79161.1_554	SpyM3_0554	rpmA	50S ribosomal protein L27	AAM79161.1	608288..608581	30.5001	30.6558	30.7747	30.7412	29.8463	30.0462	29.7734	30.4469	0.992996	0.639737
lcl|AE014074.1_prot_AAM79165.1_558	SpyM3_0558	pyrR	putative pyrimidine operon regulator	AAM79165.1	611583..612104	26.2351	26.4825	26.2267	26.2318	26.5722	26.5632	26.3361	26.2411	0.268986	-0.134157
lcl|AE014074.1_prot_AAM79170.1_563	SpyM3_0563		conserved hypothetical protein	AAM79170.1	619129..620400	28.4986	28.4729	28.5758	28.6172	28.3384	28.5018	28.5518	28.1523	0.344694	0.155049
lcl|AE014074.1_prot_AAM79171.1_564	SpyM3_0564		putative ABC transporter (ATP-binding protein)	AAM79171.1	620424..621110	26.6281	26.1429	26.1054	26.017	26.7665	26.5491	26.6549	26.012	0.268986	-0.272246
lcl|AE014074.1_prot_AAM79172.1_565	SpyM3_0565		conserved hypothetical protein	AAM79172.1	621122..622342	25.9407	25.6944	25.8289	26.1898	25.6341	25.4043	25.6283	25.3927	0.797265	0.398618
lcl|AE014074.1_prot_AAM79174.1_567	SpyM3_0567	rpsP	30S ribosomal protein S16	AAM79174.1	624456..624728	30.2557	30.2855	30.3173	30.59	30.5082	30.2836	30.3521	30.2914	0.00527202	0.0032959
lcl|AE014074.1_prot_AAM79176.1_569	SpyM3_0569		putative surface antigen	AAM79176.1	625937..628936	25.5088	24.683	24.7445	24.7193	24.4217	24.3605	24.9321	NaN	0.254939	0.34248
lcl|AE014074.1_prot_AAM79177.1_570	SpyM3_0570		conserved hypothetical protein	AAM79177.1	628956..629357	25.8	26.4577	26.3189	26.2887	26.4356	26.1868	25.7802	26.2561	0.0304428	0.0516605
lcl|AE014074.1_prot_AAM79180.1_573	SpyM3_0573	rimM	putative 16S rRNA processing protein	AAM79180.1	631284..631802	NaN	NaN	NaN	NaN	NaN	NaN	24.0171	NaN	NaN	0
lcl|AE014074.1_prot_AAM79181.1_574	SpyM3_0574	trmD	putative tRNA (guanine-N1)-methyltransferase	AAM79181.1	631792..632523	23.5854	23.8888	23.7516	23.7865	24.068	23.8583	23.4767	23.7552	0.0306214	-0.0364618
lcl|AE014074.1_prot_AAM79183.1_576	SpyM3_0576		probable regulatory protein	AAM79183.1	633693..634751	26.6106	25.0829	25.0236	25.1288	NaN	NaN	26.263	24.6984	NaN	0
lcl|AE014074.1_prot_AAM79184.1_577	SpyM3_0577	apbA	putative 2-dehydropantoate 2-reductase	AAM79184.1	634764..635687	30.2294	30.8927	30.537	30.7441	30.9133	31.1921	30.3804	31.1589	0.26953	-0.310371
lcl|AE014074.1_prot_AAM79186.1_579	SpyM3_0579	fruK	putative fructose-1-phosphate kinase	AAM79186.1	636776..637564	25.7681	25.5432	25.3398	NaN	26.1031	25.7479	26.7087	25.6199	0.332223	-0.494536
lcl|AE014074.1_prot_AAM79187.1_580	SpyM3_0580	fruA	putative fructose-specific enzyme II	AAM79187.1	637561..639507	28.2554	27.9563	27.824	27.7804	27.661	27.6551	28.4478	27.4225	0.101541	0.157389
lcl|AE014074.1_prot_AAM79189.1_582	SpyM3_0582		putative peptidoglycan hydrolase	AAM79189.1	640426..641058	25.3465	25.9442	26.0607	26.0863	25.3364	25.1767	24.7149	25.7554	0.525889	0.613562
lcl|AE014074.1_prot_AAM79190.1_583	SpyM3_0583		hypothetical protein	AAM79190.1	complement(642015..643034)	26.3615	27.1118	27.1868	27.0918	26.5141	26.5668	25.9009	26.9775	0.32537	0.448149
lcl|AE014074.1_prot_AAM79192.1_585	SpyM3_0585		conserved hypothetical protein	AAM79192.1	643943..644323	26.2276	26.2744	NaN	25.5856	25.9298	NaN	26.072	26.0474	0.00814008	0.0128333
lcl|AE014074.1_prot_AAM79193.1_586	SpyM3_0586		conserved hypothetical protein	AAM79193.1	644323..645171	NaN	NaN	NaN	NaN	NaN	NaN	24.5404	NaN	NaN	0
lcl|AE014074.1_prot_AAM79194.1_587	SpyM3_0587	papS	putative poly(A) polymerase	AAM79194.1	645296..646504	23.1878	NaN	NaN	NaN	NaN	NaN	23.492	NaN	NaN	0
lcl|AE014074.1_prot_AAM79195.1_588	SpyM3_0588		putative ABC transporter (ATP-binding protein)	AAM79195.1	646501..648378	25.2379	24.5352	NaN	24.7266	24.7572	24.9438	25.3752	24.8788	0.101541	-0.155542
lcl|AE014074.1_prot_AAM79203.1_596	SpyM3_0596	mvaD	mevalonate diphosphate decarboxylase	AAM79203.1	655811..656674	24.1782	23.9473	24.246	NaN	24.2425	24.1185	24.3387	24.1422	0.155682	-0.0866712
lcl|AE014074.1_prot_AAM79205.1_598	SpyM3_0598		putative isopentenyl diphosphate isomerase	AAM79205.1	657667..658656	NaN	NaN	22.4376	22.1694	NaN	NaN	23.3803	22.67	NaN	0
lcl|AE014074.1_prot_AAM79206.1_599	SpyM3_0599	mvaS.1	putative 3-hydroxy-3-methylglutaryl-coenzyme A	AAM79206.1	complement(658886..660163)	NaN	NaN	NaN	NaN	NaN	23.531	NaN	NaN	NaN	0
lcl|AE014074.1_prot_AAM79207.1_600	SpyM3_0600	mvaS.2	putative 3-hydroxy-3-methylglutaryl-coenzyme A synthase	AAM79207.1	complement(660150..661325)	26.3839	24.8067	25.3746	25.3509	25.6226	25.4524	26.4654	25.5159	0.109702	-0.28506
lcl|AE014074.1_prot_AAM79208.1_601	SpyM3_0601	thyA	putative thymidylate synthase	AAM79208.1	661510..662373	23.4454	23.353	NaN	NaN	23.5191	23.5315	24.1395	NaN	NaN	0
lcl|AE014074.1_prot_AAM79209.1_602	SpyM3_0602	dyr	putative dihydrofolate reductase	AAM79209.1	662453..662950	26.0388	25.5403	25.2684	25.6718	25.4691	25.6463	26.08	25.4127	0.0121577	-0.0221772
lcl|AE014074.1_prot_AAM79211.1_604	SpyM3_0604	clpX	putative ATP-dependent Clp protease subunit X	AAM79211.1	663270..664499	25.0514	25.4254	25.224	25.4002	25.6718	25.4991	25.358	25.7453	0.561042	-0.293293
lcl|AE014074.1_prot_AAM79212.1_605	SpyM3_0605		putative GTP-binding protein	AAM79212.1	664509..665108	27.8266	27.8162	27.6812	27.7402	28.0142	28.1969	27.9334	27.7697	0.526457	-0.21254
lcl|AE014074.1_prot_AAM79214.1_607	SpyM3_0607	clpL	putative ATP-dependent Clp proteinase (ATP-binding subunit)	AAM79214.1	complement(666055..668154)	28.1873	27.6151	27.6181	27.4721	27.6	27.2419	27.8119	27.3738	0.218356	0.216276
lcl|AE014074.1_prot_AAM79215.1_608	SpyM3_0608	rpiA	putative ribose 5-phosphate isomerase	AAM79215.1	668534..669217	25.9987	26.0252	26.0803	26.0546	26.4355	26.3817	25.958	26.127	0.356555	-0.185832
lcl|AE014074.1_prot_AAM79216.1_609	SpyM3_0609	deoB	putative phosphopentomutase	AAM79216.1	669294..670505	31.9028	32.7126	32.6088	32.4518	32.8177	32.8723	32.1514	32.8307	0.189397	-0.249048
lcl|AE014074.1_prot_AAM79217.1_610	SpyM3_0610	arsC	putative arsenate reductase	AAM79217.1	670524..670964	NaN	23.8832	NaN	NaN	24.9821	24.7792	24.0841	24.7659	NaN	0
lcl|AE014074.1_prot_AAM79218.1_611	SpyM3_0611	punA	putative purine nucleoside phosphorylase	AAM79218.1	670948..671757	31.2959	31.9415	31.8924	31.9746	31.9015	31.9571	31.1957	32.0345	0.00295881	0.00390053
lcl|AE014074.1_prot_AAM79219.1_612	SpyM3_0612	deoD2	putative purine nucleoside phosphorylase	AAM79219.1	672528..673133	31.0919	31.957	31.8267	32.0357	31.81	32.133	31.0921	31.9908	0.0121577	-0.0286527
lcl|AE014074.1_prot_AAM79225.1_618	SpyM3_0618	amiC	putative amidase	AAM79225.1	677510..678964	24.4606	NaN	NaN	NaN	23.977	23.6809	24.4991	NaN	NaN	0
lcl|AE014074.1_prot_AAM79226.1_619	SpyM3_0619		putative ABC transporter (binding protein)	AAM79226.1	679082..679945	27.2971	27.4499	27.1595	27.053	27.5882	27.6241	27.4175	27.1519	0.317024	-0.205544
lcl|AE014074.1_prot_AAM79228.1_621	SpyM3_0621	ung	putative uracil DNA glycosylase	AAM79228.1	680757..681410	24.5705	24.4767	24.2862	24.458	24.7028	24.5359	24.8904	24.399	0.32537	-0.184171
lcl|AE014074.1_prot_AAM79229.1_622	SpyM3_0622	pyrC	putative dihydroorotase	AAM79229.1	681542..682810	25.5743	26.5526	26.2467	26.2711	26.4988	26.5825	25.8602	26.6099	0.139197	-0.22669
lcl|AE014074.1_prot_AAM79231.1_624	SpyM3_0624	parE	putative DNA topoisomerase IV subunit B	AAM79231.1	683641..685593	25.6709	23.6817	25.3399	24.6375	25.0597	25.3552	25.9359	24.6291	0.130339	-0.412472
lcl|AE014074.1_prot_AAM79232.1_625	SpyM3_0625	parC	putative DNA topoisomerase IV subunit C	AAM79232.1	685720..688143	28.3342	27.9024	27.8165	27.4155	27.5131	27.7195	28.3621	27.4737	0.0513857	0.100058
lcl|AE014074.1_prot_AAM79233.1_626	SpyM3_0626	bcaT	putative branched-chain-amino-acid aminotransferase	AAM79233.1	688263..689288	29.4931	30.1341	30.0292	30.2661	30.0334	30.1627	29.6844	30.0575	0.00305551	-0.00388622
lcl|AE014074.1_prot_AAM79234.1_627	SpyM3_0627		conserved hypothetical protein	AAM79234.1	689352..689582	29.5345	30.5381	30.4774	30.4575	30.3307	30.429	29.6861	30.5396	0.00305551	0.00550985
lcl|AE014074.1_prot_AAM79235.1_628	SpyM3_0628		putative ribosomal protein S1-like DNA-binding protein	AAM79235.1	689994..691199	32.7775	33.1406	33.0355	33.0839	33.0439	33.1925	32.717	33.0259	0.0126986	0.0145292
lcl|AE014074.1_prot_AAM79237.1_630	SpyM3_0630		conserved hypothetical protein	AAM79237.1	692249..693235	25.2543	25.9738	25.6234	25.8992	27.5787	27.523	27.0196	27.2476	1.7495	-1.65453
lcl|AE014074.1_prot_AAM79240.1_633	SpyM3_0633		conserved hypothetical protein	AAM79240.1	complement(695017..695193)	29.9933	29.7289	30.0034	29.7564	29.2228	29.5351	29.3926	29.5273	1.09295	0.451081
lcl|AE014074.1_prot_AAM79244.1_637	SpyM3_0637		conserved hypothetical protein	AAM79244.1	698180..699109	27.1799	26.9075	26.9351	26.8502	27.3254	27.1811	27.2668	26.9225	0.40977	-0.205811
lcl|AE014074.1_prot_AAM79245.1_638	SpyM3_0638		putative oxidoreductase, short chain dehydrogenase/reductase family	AAM79245.1	699109..699873	26.3625	25.5856	25.2693	NaN	25.0834	25.3775	26.0926	25.0455	0.141229	0.339377
lcl|AE014074.1_prot_AAM79247.1_640	SpyM3_0640	apt	putative adenine phosphoribosyltransferase	AAM79247.1	702230..702748	25.733	25.6836	25.6315	25.459	26.4429	26.1237	26.133	26.1413	1.47241	-0.583463
lcl|AE014074.1_prot_AAM79250.1_643	SpyM3_0643		conserved hypothetical protein	AAM79250.1	704237..704923	26.8419	26.9973	27.0184	NaN	27.6492	27.3876	27.3118	26.966	0.493442	-0.376074
lcl|AE014074.1_prot_AAM79251.1_644	SpyM3_0644		conserved hypothetical protein	AAM79251.1	704913..705701	28.3993	29.1237	29.0291	29.1816	28.3002	28.5822	27.4405	28.6854	0.469777	0.681362
lcl|AE014074.1_prot_AAM79253.1_646	SpyM3_0646	rmlA	glucose-1-phosphate thymidyl transferase	AAM79253.1	706905..707774	30.554	31.0832	30.9769	30.614	31.3457	31.3378	30.8603	31.4445	0.561042	-0.440041
lcl|AE014074.1_prot_AAM79254.1_647	SpyM3_0647	rmlC	putative dTDP-4-keto-6-deoxyglucose-3,5-epimerase	AAM79254.1	707774..708367	30.1918	30.8483	30.7954	30.6684	31.0354	31.1464	30.456	31.135	0.301283	-0.31723
lcl|AE014074.1_prot_AAM79255.1_648	SpyM3_0648	rmlB	putative dTDP-glucose-4,6-dehydratase	AAM79255.1	708611..709651	29.2968	29.2902	29.1197	29.1158	30.3754	29.9734	30.2399	29.8678	1.59579	-0.9085
lcl|AE014074.1_prot_AAM79256.1_649	SpyM3_0649	mutX	putative dGTP pyrophosphohydrolase	AAM79256.1	709872..710348	28.54	29.2088	29.1293	29.107	29.3478	29.1024	28.5212	28.927	0.0121577	0.0216579
lcl|AE014074.1_prot_AAM79258.1_651	SpyM3_0651		conserved hypothetical protein	AAM79258.1	711577..712824	25.2588	25.161	25.3771	25.3265	25.9391	26.1032	25.4236	25.7301	0.850032	-0.518139
lcl|AE014074.1_prot_AAM79259.1_652	SpyM3_0652		putative fibronectin-binding protein-like protein A	AAM79259.1	complement(712883..714535)	23.0767	NaN	NaN	NaN	NaN	22.4805	23.3598	NaN	NaN	0
lcl|AE014074.1_prot_AAM79264.1_657	SpyM3_0657		conserved hypothetical protein	AAM79264.1	718060..719721	29.3666	28.7898	28.6675	28.4331	29.0225	29.0587	29.4803	28.7324	0.204577	-0.259249
lcl|AE014074.1_prot_AAM79265.1_658	SpyM3_0658	estA	putative tributyrin esterase	AAM79265.1	719854..720639	25.3274	NaN	NaN	NaN	NaN	NaN	25.4348	NaN	NaN	0
lcl|AE014074.1_prot_AAM79268.1_661	SpyM3_0661	acoA	putative acetoin dehydrogenase (TPP-dependent) alpha chain	AAM79268.1	723233..724201	30.1605	29.6947	29.978	30.1224	30.1762	30.1082	30.3228	30.2385	0.448595	-0.222551
lcl|AE014074.1_prot_AAM79269.1_662	SpyM3_0662	acoB	putative acetoin dehydrogenase (TPP-dependent) beta chain	AAM79269.1	724257..725258	31.0302	31.1795	31.0266	30.938	31.6287	31.3381	31.21	31.1656	0.604724	-0.292022
lcl|AE014074.1_prot_AAM79270.1_663	SpyM3_0663	acoC	putative dihydrolipoamide S-acetyltransferase	AAM79270.1	725443..726852	29.8385	29.3048	29.3034	29.5117	29.3599	29.2581	29.7733	29.3879	0.0306214	0.0447888
lcl|AE014074.1_prot_AAM79271.1_664	SpyM3_0664	acoL	putative dihydrolipoamide dehydrogenase component E3	AAM79271.1	727183..728946	32.8288	32.9922	32.8631	32.6697	33.2503	33.127	32.968	32.9146	0.526457	-0.226523
lcl|AE014074.1_prot_AAM79273.1_666	SpyM3_0666		putative lipoate-protein ligase	AAM79273.1	732085..733074	30.1841	30.802	30.5889	30.5465	30.3442	30.2426	29.9276	30.2901	0.492689	0.329217
lcl|AE014074.1_prot_AAM79275.1_668	SpyM3_0668	murC	putative UDP-N-acetylmuramyl tripeptide synthetase	AAM79275.1	complement(733974..735311)	23.6829	NaN	NaN	NaN	NaN	NaN	NaN	NaN	NaN	0
lcl|AE014074.1_prot_AAM79277.1_670	SpyM3_0670		conserved hypothetical protein	AAM79277.1	736272..737228	NaN	NaN	NaN	NaN	NaN	NaN	24.4074	23.5917	NaN	0
lcl|AE014074.1_prot_AAM79278.1_671	SpyM3_0671		putative phospho-sugar mutase	AAM79278.1	737447..738637	28.6019	28.6247	28.4589	28.3408	29.1061	28.9059	28.6512	28.9141	0.853322	-0.387779
lcl|AE014074.1_prot_AAM79282.1_675	SpyM3_0675		conserved hypothetical protein	AAM79282.1	741357..742121	25.631	25.8615	25.4208	25.2132	25.8733	25.8487	25.9299	25.5867	0.39301	-0.278009
lcl|AE014074.1_prot_AAM79289.1_682	SpyM3_0682		conserved hypothetical protein - phage-associated	AAM79289.1	complement(750720..751460)	23.8198	23.6247	NaN	NaN	23.9256	23.638	23.6099	23.6042	NaN	0
lcl|AE014074.1_prot_AAM79291.1_684	SpyM3_0684		putative repressor - phage-associated	AAM79291.1	complement(751867..752256)	27.5786	28.3078	28.4094	28.4646	28.6094	28.4279	27.8221	28.3668	0.063469	-0.11646
lcl|AE014074.1_prot_AAM79292.1_685	SpyM3_0685		hypothetical protein - phage-associated	AAM79292.1	752506..752781	NaN	NaN	NaN	NaN	NaN	NaN	23.9386	NaN	NaN	0
lcl|AE014074.1_prot_AAM79293.1_686	SpyM3_0686		hypothetical protein - phage-associated	AAM79293.1	752816..753028	23.9946	24.5054	24.4759	24.6598	24.9922	24.7243	24.1483	25.3754	0.283659	-0.401139
lcl|AE014074.1_prot_AAM79294.1_687	SpyM3_0687		putative antirepressor - phage-associated	AAM79294.1	753907..754626	24.2019	24.6025	24.4905	NaN	25.3185	24.7422	24.7602	24.7549	0.53772	-0.4623
lcl|AE014074.1_prot_AAM79305.1_698	SpyM3_0698		conserved hypothetical protein - phage-associated	AAM79305.1	760261..760773	NaN	NaN	NaN	NaN	24.1218	NaN	24.6332	NaN	NaN	0
lcl|AE014074.1_prot_AAM79307.1_700	SpyM3_0700		hypothetical protein - phage-associated	AAM79307.1	760939..761220	NaN	NaN	25.4347	NaN	25.2617	24.5142	NaN	25.2427	NaN	0
lcl|AE014074.1_prot_AAM79309.1_702	SpyM3_0702		conserved hypothetical protein - phage-associated	AAM79309.1	761557..762384	NaN	NaN	NaN	NaN	NaN	NaN	21.9305	22.6813	NaN	0
lcl|AE014074.1_prot_AAM79335.1_728	SpyM3_0728		conserved hypothetical protein - phage-associated	AAM79335.1	783778..784410	NaN	NaN	NaN	NaN	NaN	NaN	NaN	23.1414	NaN	0
lcl|AE014074.1_prot_AAM79345.1_738	SpyM3_0738	sclB	collagen-like protein SclB	AAM79345.1	791329..793050	31.1718	29.6698	30.4909	29.9161	29.9877	30.4226	31.5219	30.0398	0.0536456	-0.180811
lcl|AE014074.1_prot_AAM79346.1_739	SpyM3_0739	csrA	putative heavy metal stress response protein	AAM79346.1	793203..793640	28.1495	28.5263	28.6238	28.8718	28.1585	28.4748	27.604	28.6086	0.263697	0.331403
lcl|AE014074.1_prot_AAM79348.1_741	SpyM3_0741		conserved hypothetical protein	AAM79348.1	794996..795421	NaN	NaN	NaN	NaN	24.4751	24.7444	NaN	25.0083	NaN	0
lcl|AE014074.1_prot_AAM79349.1_742	SpyM3_0742		putative phosphotransferase system (PTS) enzyme II component B	AAM79349.1	795448..795939	29.6495	30.1263	29.6653	29.7468	30.6387	30.6242	30.1539	30.424	1.04953	-0.663207
lcl|AE014074.1_prot_AAM79350.1_743	SpyM3_0743		putative phospotransferase system enzyme II component C	AAM79350.1	796085..796765	24.1348	23.6888	NaN	NaN	NaN	NaN	24.9011	NaN	NaN	0
lcl|AE014074.1_prot_AAM79351.1_744	SpyM3_0744		putative phospotransferase system enzyme II component D	AAM79351.1	796762..797589	24.952	24.0079	24.1208	23.5574	24.5683	24.5922	25.5402	24.1046	0.268986	-0.541779
lcl|AE014074.1_prot_AAM79355.1_748	SpyM3_0748		putative succinic semialdehyde dehydrogenase	AAM79355.1	801319..802689	29.7355	30.1117	30.3529	30.4907	30.2463	30.3729	29.7347	30.5945	0.0306214	-0.0643868
lcl|AE014074.1_prot_AAM79357.1_750	SpyM3_0750		putative NADH dehydrogenase	AAM79357.1	804799..805401	29.6025	30.1161	29.8862	29.6815	30.6088	30.0874	30.2255	30.2326	0.70515	-0.46701
lcl|AE014074.1_prot_AAM79358.1_751	SpyM3_0751		putative dipeptidase	AAM79358.1	805526..806935	31.265	31.53	31.4803	31.579	31.8275	31.6713	31.5706	31.6832	0.620623	-0.224577
lcl|AE014074.1_prot_AAM79359.1_752	SpyM3_0752	thdF	putative thiophene degradation protein F	AAM79359.1	complement(807003..808379)	NaN	NaN	NaN	NaN	23.5266	23.4556	23.681	NaN	NaN	0
lcl|AE014074.1_prot_AAM79360.1_753	SpyM3_0753	rplJ	50S ribosomal protein L10	AAM79360.1	808712..809212	30.836	31.5676	31.4277	31.7904	31.3125	31.237	30.7513	31.2094	0.239863	0.277897
lcl|AE014074.1_prot_AAM79361.1_754	SpyM3_0754	rplL	50S ribosomal protein L7/L12	AAM79361.1	809277..809642	35.5119	36.2174	35.8155	36.3023	35.3778	35.6716	34.635	35.7226	0.456217	0.609983
lcl|AE014074.1_prot_AAM79363.1_756	SpyM3_0756		conserved hypothetical protein	AAM79363.1	complement(811232..812194)	25.6116	25.4	25.1017	25.0322	25.5628	25.2581	25.8457	24.9059	0.064244	-0.106765
lcl|AE014074.1_prot_AAM79366.1_759	SpyM3_0759	folE	GTP cyclohydrolase	AAM79366.1	813821..814423	28.1784	27.318	27.9382	27.7092	28.3286	28.028	28.6438	28.0732	0.493442	-0.482455
lcl|AE014074.1_prot_AAM79367.1_760	SpyM3_0760	folP	dihydropteroate synthase	AAM79367.1	814432..815232	28.1149	28.2459	28.1611	27.6457	28.6038	28.3841	28.5895	28.3521	0.70784	-0.440489
lcl|AE014074.1_prot_AAM79368.1_761	SpyM3_0761	folQ	dihydroneopterin aldolase	AAM79368.1	815239..815598	NaN	NaN	NaN	NaN	26.3336	25.8547	NaN	NaN	NaN	0
lcl|AE014074.1_prot_AAM79369.1_762	SpyM3_0762	folK	dihydropteridine pyrophosphokinase	AAM79369.1	815595..816083	27.181	27.1891	27.2993	27.0581	28.1719	27.9503	27.6101	27.8126	1.37263	-0.704362
lcl|AE014074.1_prot_AAM79370.1_763	SpyM3_0763	murB	putative UDP-N-acetylenolpyruvoylglucosamine reductase	AAM79370.1	816245..817132	24.2723	NaN	NaN	NaN	23.9858	24.1365	24.8459	23.8367	NaN	0
lcl|AE014074.1_prot_AAM79371.1_764	SpyM3_0764	potA	putative spermidine/putrescine ABC transporter (ATP-binding protein)	AAM79371.1	817178..818332	25.3765	25.4652	25.1139	25.6471	25.6046	25.3916	25.2495	25.2496	0.0235252	0.0268798
lcl|AE014074.1_prot_AAM79380.1_773	SpyM3_0773		putative acid phosphatase (class B)	AAM79380.1	827247..827978	23.6917	24.069	NaN	NaN	23.2259	23.5005	23.0825	23.5015	NaN	0
lcl|AE014074.1_prot_AAM79386.1_779	SpyM3_0779		conserved hypothetical protein	AAM79386.1	complement(833208..833852)	27.1043	26.7104	26.4051	26.6506	26.834	27.0983	27.1519	26.6952	0.268986	-0.227248
lcl|AE014074.1_prot_AAM79388.1_781	SpyM3_0781		putative iron-sulfur cofactor synthesis protein	AAM79388.1	complement(834441..835568)	NaN	NaN	NaN	NaN	NaN	NaN	22.6681	NaN	NaN	0
lcl|AE014074.1_prot_AAM79389.1_782	SpyM3_0782	prs	putative phosphoribosyl pyrophosphate synthetase	AAM79389.1	complement(835565..836545)	27.3731	26.5743	26.8012	26.3297	26.8333	26.8777	27.5868	26.6146	0.106395	-0.208504
lcl|AE014074.1_prot_AAM79390.1_783	SpyM3_0783		conserved hypothetical protein	AAM79390.1	complement(836685..837263)	24.4886	NaN	23.3778	NaN	23.805	NaN	24.6082	NaN	NaN	0
lcl|AE014074.1_prot_AAM79391.1_784	SpyM3_0784		putative GTP pyrophosphokinase	AAM79391.1	837351..838022	28.741	27.9304	28.2657	27.9866	28.1485	28.1261	28.9183	27.9376	0.021911	-0.0517063
lcl|AE014074.1_prot_AAM79392.1_785	SpyM3_0785		conserved hypothetical protein	AAM79392.1	837997..838833	28.6223	29.4702	29.3666	29.5668	28.929	29.3469	28.5241	29.2761	0.139197	0.237457
lcl|AE014074.1_prot_AAM79394.1_787	SpyM3_0787	pta	putative phosphotransacetylase	AAM79394.1	839793..840734	31.4189	31.4355	31.4126	31.0596	32.1929	31.7417	31.8257	31.6944	0.925473	-0.53204
lcl|AE014074.1_prot_AAM79398.1_791	SpyM3_0791		putative ABC transporter (ATP-binding protein)	AAM79398.1	842926..843654	25.9112	26.0144	25.9007	25.7324	26.7987	26.6808	26.4968	26.3358	1.47241	-0.68834
lcl|AE014074.1_prot_AAM79405.1_798	SpyM3_0798	tdk	putative thymidine kinase	AAM79405.1	850011..850550	NaN	NaN	NaN	NaN	NaN	NaN	NaN	24.9217	NaN	0
lcl|AE014074.1_prot_AAM79406.1_799	SpyM3_0799	prfA	putative peptide chain release factor 1	AAM79406.1	850585..851664	28.5644	29.0082	28.9713	28.7521	29.3479	29.387	28.7203	29.2676	0.44511	-0.356718
lcl|AE014074.1_prot_AAM79408.1_801	SpyM3_0801		conserved hypothetical protein	AAM79408.1	852487..853077	25.5265	25.5488	25.5856	25.0671	26.1393	25.8865	25.5818	25.6914	0.53772	-0.392749
lcl|AE014074.1_prot_AAM79409.1_802	SpyM3_0802		conserved hypothetical protein	AAM79409.1	853095..853547	NaN	NaN	NaN	NaN	24.2252	NaN	23.9299	24.0885	NaN	0
lcl|AE014074.1_prot_AAM79410.1_803	SpyM3_0803		putative serine hydroxymethyltransferase	AAM79410.1	853537..854793	26.4589	26.2671	25.9763	25.3329	26.4011	25.4422	26.8737	26.0156	0.064244	-0.174334
lcl|AE014074.1_prot_AAM79415.1_808	SpyM3_0808	nox.1	putative NADH oxidase	AAM79415.1	860077..861447	32.3391	32.1988	32.421	32.5897	32.5695	32.7056	32.4045	32.8379	0.456217	-0.24224
lcl|AE014074.1_prot_AAM79416.1_809	SpyM3_0809	ldh	L-lactate dehydrogenase	AAM79416.1	complement(861606..862589)	31.7545	30.5917	30.77	30.7255	30.3002	30.2878	31.1904	30.1945	0.26953	0.467216
lcl|AE014074.1_prot_AAM79417.1_810	SpyM3_0810	gyrA	DNA gyrase subunit A	AAM79417.1	862780..865266	26.2236	24.067	23.8715	24.0541	24.07	24.3902	26.0471	24.0295	0.0126986	-0.0801654
lcl|AE014074.1_prot_AAM79418.1_811	SpyM3_0811		putative sortase	AAM79418.1	865286..866035	27.4314	27.3419	26.8932	27.3241	27.3005	27.883	27.3399	27.2665	0.212285	-0.199838
lcl|AE014074.1_prot_AAM79419.1_812	SpyM3_0812		conserved hypothetical protein	AAM79419.1	866118..866531	24.2359	24.8683	24.6631	24.3937	25.6058	24.9123	24.6243	25.0065	0.456217	-0.496988
lcl|AE014074.1_prot_AAM79420.1_813	SpyM3_0813		conserved hypothetical protein	AAM79420.1	867145..867519	31.753	32.3594	32.1006	31.9307	31.8483	31.8851	31.1071	31.7773	0.376318	0.381443
lcl|AE014074.1_prot_AAM79421.1_814	SpyM3_0814		conserved hypothetical protein	AAM79421.1	complement(867569..868480)	24.2628	23.806	23.8191	23.638	23.7199	NaN	24.9238	23.624	0.0791415	-0.207783
lcl|AE014074.1_prot_AAM79423.1_816	SpyM3_0816		conserved hypothetical protein	AAM79423.1	complement(869244..869684)	24.0873	24.3585	23.8716	NaN	24.5557	24.1087	24.4516	24.047	0.180214	-0.184927
lcl|AE014074.1_prot_AAM79424.1_817	SpyM3_0817		putative GTP-binding protein	AAM79424.1	869903..870751	NaN	NaN	NaN	NaN	NaN	NaN	NaN	24.099	NaN	0
lcl|AE014074.1_prot_AAM79427.1_820	SpyM3_0820	topA	putative DNA topoisomerase I	AAM79427.1	872539..874668	23.9932	NaN	NaN	NaN	NaN	24.1966	24.6942	NaN	NaN	0
lcl|AE014074.1_prot_AAM79441.1_834	SpyM3_0834	citF	putative citrate lyase alpha subunit	AAM79441.1	886584..888116	24.7429	NaN	NaN	24.7126	NaN	24.6528	24.6759	NaN	NaN	0
lcl|AE014074.1_prot_AAM79445.1_838	SpyM3_0838		hypothetical protein	AAM79445.1	complement(891348..891830)	25.3109	25.4112	25.5987	NaN	24.0846	NaN	24.9646	24.5869	0.704104	0.894855
lcl|AE014074.1_prot_AAM79448.1_841	SpyM3_0841	ffh	putative signal recognition particle -inhibited division protein	AAM79448.1	complement(894904..896466)	28.7174	28.2309	28.2103	27.9783	28.3059	28.2521	28.8789	28.1633	0.0760427	-0.115842
lcl|AE014074.1_prot_AAM79449.1_842	SpyM3_0842	ylxM	putative DNA-binding protein	AAM79449.1	complement(896481..896822)	27.0833	28.2021	28.0175	28.1301	28.1966	28.4576	27.1806	28.0422	0.0359093	-0.110998
lcl|AE014074.1_prot_AAM79452.1_845	SpyM3_0845	guaA	putative GMP synthase	AAM79452.1	899292..900854	27.3452	25.9848	25.7495	25.3353	26.6853	26.5205	27.6426	26.0716	0.237288	-0.626281
lcl|AE014074.1_prot_AAM79458.1_851	SpyM3_0851		putative anaerobic ribonucleotide reductase	AAM79458.1	complement(907392..907730)	27.7523	27.807	27.7909	27.5543	28.1926	27.8882	28.0897	27.8691	0.70515	-0.28379
lcl|AE014074.1_prot_AAM79460.1_853	SpyM3_0853	fhs.1	putative formate-tetrahydrofolate ligase	AAM79460.1	complement(909731..911401)	26.8367	25.291	25.802	25.7227	25.8298	25.7447	27.0947	25.5786	0.0391893	-0.148866
lcl|AE014074.1_prot_AAM79461.1_854	SpyM3_0854	lplA	putative lipoate-protein ligase	AAM79461.1	complement(911529..912548)	24.535	24.9818	24.153	NaN	25.3333	25.3608	26.1844	25.1301	0.640006	-0.945562
lcl|AE014074.1_prot_AAM79462.1_855	SpyM3_0855		conserved hypothetical protein	AAM79462.1	complement(912595..913371)	NaN	NaN	NaN	NaN	NaN	NaN	25.482	25.0259	NaN	0
lcl|AE014074.1_prot_AAM79464.1_857	SpyM3_0857		putative glycine cleavage system H protein	AAM79464.1	complement(914274..914606)	29.3085	30.8077	30.4724	30.8694	30.4514	31.1583	30.0182	30.84	0.0909249	-0.252481
lcl|AE014074.1_prot_AAM79467.1_860	SpyM3_0860		conserved hypothetical protein	AAM79467.1	complement(916839..917576)	21.963	NaN	NaN	NaN	NaN	NaN	22.5001	NaN	NaN	0
lcl|AE014074.1_prot_AAM79468.1_861	SpyM3_0861	dpfB	putative flavoprotein	AAM79468.1	917871..918563	23.5813	NaN	NaN	23.5629	23.7707	23.628	23.6436	23.5666	NaN	0
lcl|AE014074.1_prot_AAM79469.1_862	SpyM3_0862	dfp	putative DNA/pantothenate metabolism flavoprotein	AAM79469.1	918556..919101	25.7802	25.5595	25.8033	25.6705	25.2314	25.1853	25.3725	24.9372	1.22535	0.521769
lcl|AE014074.1_prot_AAM79471.1_864	SpyM3_0864	pgmA	putative phosphoglucomutase	AAM79471.1	919904..921622	32.0443	32.1552	32.1248	32.006	32.0222	31.9313	31.9755	31.9671	0.676296	0.108569
lcl|AE014074.1_prot_AAM79473.1_866	SpyM3_0866		putative sugar ABC transporter (permease protein)	AAM79473.1	complement(922795..923859)	23.6383	NaN	23.741	23.8379	23.4289	NaN	23.3676	23.4438	1.03946	0.325623
lcl|AE014074.1_prot_AAM79474.1_867	SpyM3_0867		putative sugar ABC transporter (ATP-binding protein)	AAM79474.1	complement(923852..925384)	27.6831	27.0105	27.0647	27.0113	26.7487	26.8221	27.4847	26.5658	0.229093	0.287054
lcl|AE014074.1_prot_AAM79475.1_868	SpyM3_0868		putative ABC transporter (lipoprotein)	AAM79475.1	complement(925523..926575)	30.5864	30.7045	30.7478	30.8199	30.725	30.7881	30.772	30.692	0.0830332	-0.0296164
lcl|AE014074.1_prot_AAM79477.1_870	SpyM3_0870		conserved hypothetical protein	AAM79477.1	complement(927718..928311)	NaN	NaN	NaN	NaN	NaN	NaN	NaN	24.553	NaN	0
lcl|AE014074.1_prot_AAM79478.1_871	SpyM3_0871	coaA	putative pantothenate kinase	AAM79478.1	928579..929499	23.3373	23.1019	NaN	NaN	NaN	NaN	23.6819	23.3598	NaN	0
lcl|AE014074.1_prot_AAM79479.1_872	SpyM3_0872	rpsT	30S ribosomal protein S20	AAM79479.1	929559..929801	29.8937	30.2253	30.447	29.8097	29.432	29.8771	29.1514	29.7392	0.585821	0.543985
lcl|AE014074.1_prot_AAM79481.1_874	SpyM3_0874	ciaR	putative DNA-binding response regulator	AAM79481.1	complement(931229..931903)	27.281	26.8484	26.8877	26.7657	27.511	26.7612	27.7161	27.3083	0.344694	-0.378414
lcl|AE014074.1_prot_AAM79482.1_875	SpyM3_0875	pepN	putative lysyl-aminopeptidase	AAM79482.1	complement(932250..934787)	29.115	29.2233	29.0546	28.9315	29.1492	29.3305	29.1302	29.157	0.303588	-0.110609
lcl|AE014074.1_prot_AAM79483.1_876	SpyM3_0876	phoU	putative phosphate uptake regulatory protein	AAM79483.1	complement(934992..935645)	24.7956	24.4165	24.9841	24.3442	24.3621	NaN	24.6821	24.7781	0.0145576	0.0276868
lcl|AE014074.1_prot_AAM79484.1_877	SpyM3_0877	pstB	putative phosphate ABC transporter (ATP-binding protein)	AAM79484.1	complement(935713..936474)	23.2828	23.0397	NaN	23.016	22.9612	NaN	23.7586	22.8939	0.0391893	-0.0917327
lcl|AE014074.1_prot_AAM79485.1_878	SpyM3_0878	pstB2	phosphate ABC transporter (ATP-binding protein)	AAM79485.1	complement(936484..937287)	NaN	NaN	NaN	NaN	NaN	NaN	22.254	NaN	NaN	0
lcl|AE014074.1_prot_AAM79494.1_887	SpyM3_0887	truB	putative tRNA pseudouridine 55 synthase	AAM79494.1	complement(943910..944755)	NaN	NaN	NaN	NaN	NaN	NaN	NaN	22.9213	NaN	0
lcl|AE014074.1_prot_AAM79495.1_888	SpyM3_0888		conserved hypothetical protein	AAM79495.1	complement(944910..946250)	24.6764	24.4952	24.4737	24.2682	25.2483	25.0767	25.5814	25.0506	1.31479	-0.760838
lcl|AE014074.1_prot_AAM79501.1_894	SpyM3_0894		putative transcriptional regulator	AAM79501.1	complement(952157..952798)	26.2032	25.1205	25.4162	25.233	25.2065	25.0452	25.7181	24.5984	0.207123	0.351192
lcl|AE014074.1_prot_AAM79502.1_895	SpyM3_0895		conserved hypothetical protein	AAM79502.1	complement(952961..953449)	34.2107	34.6011	34.3888	34.36	34.2359	34.3816	33.8339	34.3099	0.283659	0.199785
lcl|AE014074.1_prot_AAM79503.1_896	SpyM3_0896		conserved hypothetical protein	AAM79503.1	complement(953460..953660)	29.733	30.0779	30.4635	30.5568	29.9361	29.9936	29.0382	30.1352	0.284166	0.432067
lcl|AE014074.1_prot_AAM79504.1_897	SpyM3_0897		conserved hypothetical protein	AAM79504.1	complement(953701..954240)	34.9862	35.2991	35.3873	35.2727	35.0968	34.969	34.553	35.1523	0.422118	0.293563
lcl|AE014074.1_prot_AAM79505.1_898	SpyM3_0898		conserved hypothetical protein	AAM79505.1	complement(954253..954441)	28.8613	28.4838	28.7457	28.428	28.2134	28.3373	28.5269	27.9949	0.561042	0.361607
lcl|AE014074.1_prot_AAM79506.1_899	SpyM3_0899		conserved hypothetical protein	AAM79506.1	complement(954452..955039)	29.8075	28.6047	28.2652	28.4261	27.9833	28.3952	29.7234	28.0487	0.064244	0.238235
lcl|AE014074.1_prot_AAM79508.1_901	SpyM3_0901	pcrA	putative ATP-dependent DNA helicase	AAM79508.1	complement(955711..958029)	25.0823	NaN	23.7679	24.0716	24.0542	23.9739	24.5688	23.8653	0.075938	0.191748
lcl|AE014074.1_prot_AAM79517.1_910	SpyM3_0910	glmS	putative L-glutamine-D-fructose-6-phosphate amidotransferase	AAM79517.1	complement(965519..967282)	28.5858	27.1848	27.4316	27.3259	26.7703	26.8591	28.3407	27.0285	0.12866	0.382343
lcl|AE014074.1_prot_AAM79518.1_911	SpyM3_0911	sipC	putative signal peptidase I	AAM79518.1	complement(967509..968066)	25.0323	23.9353	24.0122	NaN	23.8574	NaN	24.5137	23.9835	0.075938	0.208398
lcl|AE014074.1_prot_AAM79519.1_912	SpyM3_0912	pyk	putative pyruvate kinase	AAM79519.1	complement(968284..969786)	34.3933	35.0438	34.8835	35.0685	34.8248	34.7888	34.2164	34.8716	0.12866	0.171881
lcl|AE014074.1_prot_AAM79520.1_913	SpyM3_0913	pfk	putative 6-phosphofructokinase	AAM79520.1	complement(969849..970862)	32.2526	32.9943	32.8056	32.7406	32.9371	32.6702	32.6079	32.9223	0.0734706	-0.0860729
lcl|AE014074.1_prot_AAM79521.1_914	SpyM3_0914	dnaE	putative DNA polymerase III alpha subunit	AAM79521.1	complement(970942..974052)	NaN	NaN	NaN	NaN	NaN	NaN	24.9256	NaN	NaN	0
lcl|AE014074.1_prot_AAM79522.1_915	SpyM3_0915		putative transcriptional regulator (GntR family)	AAM79522.1	974237..974608	27.7186	28.3364	27.9596	27.9277	28.2341	27.8938	27.3761	27.8908	0.101266	0.136902
lcl|AE014074.1_prot_AAM79523.1_916	SpyM3_0916		putative ABC transporter (ATP-binding protein)	AAM79523.1	974608..975306	28.3454	28.1793	27.872	27.8438	28.1135	27.7391	28.106	27.6359	0.166773	0.161525
lcl|AE014074.1_prot_AAM79526.1_919	SpyM3_0919		hypothetical protein - phage-associated	AAM79526.1	complement(977437..977625)	NaN	24.2549	24.0605	24.2723	NaN	NaN	NaN	24.3225	NaN	0
lcl|AE014074.1_prot_AAM79528.1_921	SpyM3_0921		conserved hypothetical protein - phage-associated	AAM79528.1	complement(978733..979857)	25.6985	NaN	NaN	NaN	NaN	NaN	25.783	NaN	NaN	0
[truncated: 320 more rows]

## Sheet: Table S5
Table S5. Secretome profile of neutrophils infected with 5448 or 5448AP strains for 1 or 4 h.
[truncated: 498 more rows]

## Sheet: Table S6
	Table S6. Over-represented pathways in secretome of GAS 5448AP vs. 5448 infected neutrophils 4 h post infection. Pathway enrichment analyses were performed using Reactome pathway database (FDR, false discovery rate).
[truncated: 8 more rows]
